# Supplementary material for: Evolution of a SHOOTMERISTEMLESS transcription factor binding site promotes fruit shape determination
Source: Nat Plants. 2024 Dec 12;11(1):23–35. doi: 10.1038/s41477-024-01854-1 (PMC11757149; doi:10.1038/s41477-024-01854-1)
Supplement: Supplementary file 5 — scRNA-seq data quality and cluster-enriched genes. [file 41477_2024_1854_MOESM5_ESM.xlsx]

## Sheet: Cell ranger summary
Sample ID	S13-1	S13-2	S14-1	S14-2
10xGenomics Kit	3' v3	3' v3	3' v3	3' v3
Depth (Number of Reads)	1407402818	454850154	1616454019	465060233
Cell Ranger V3.0.1 Raw Cells	32126	23159	38349	31060
Mean Reads per Cell	43809	19640	42151	14973
Median Genes per Cell	1769	1589	2208	1635
Valid Barcodes	0.966	0.964	0.954	0.95
Sequencing Saturation	0.716	0.464	0.616	0.376
Fraction Reads in Cells	0.911	0.889	0.929	0.899
Reads Mapped to Genome	0.82	0.801	0.82	0.817
Reads Mapped Confidently to Exonic Regions	0.63	0.604	0.644	0.649
Reads Mapped Confidently to Intergenic Regions	0.136	0.142	0.131	0.126
Reads Mapped Confidently to Intronic Regions	0.01	0.011	0.012	0.012
Qualified Cells	17453	##	23176	##
Qualified Genes	17979	##	18449	##
Cell Ranger Version	6.0.2	6.0.2	6.0.2	6.0.2

## Sheet: Stage 13-cluster-enriched genes
p_val	avg_log2FC	pct.1	pct.2	p_val_adj	cluster	gene	Best.hit.arabi.name	arabi.symbol	arabi.defline
1.11e-168	0.577254	0.457	0.233	1.99e-164	0	Carub.0001s0068	AT1G01560	ATMPK11,MPK11	MAP kinase 11
1.32e-181	0.654187	0.879	0.674	2.37e-177	0	Carub.0001s0487	AT1G05560	UGT1,UGT75B1	UDP-glucosyltransferase 75B1
1.32e-181	0.654187	0.879	0.674	2.37e-177	0	Carub.0001s0487	AT1G05560	UGT1,UGT75B1	UDP-glucosyltransferase 75B1
0	0.720244	0.991	0.868	0	0	Carub.0001s0601	AT1G06680	OE23,OEE2,PSBP-1,PSII-P	photosystem II subunit P-1
3.03e-200	0.503927	0.923	0.697	5.44e-196	0	Carub.0001s0662	AT1G07320	RPL4	ribosomal protein L4
1.12e-300	0.67409	0.926	0.682	2.01e-296	0	Carub.0001s0868	AT1G09340	CRB,CSP41B	chloroplast RNA binding
1.38e-275	0.62947	0.928	0.718	2.49e-271	0	Carub.0001s1151	AT1G11860		Glycine cleavage T-protein family
0	0.681221	0.984	0.797	0	0	Carub.0001s1267	AT1G12900	GAPA-2	glyceraldehyde 3-phosphate dehydrogenase A subunit 2
0	0.777975	0.996	0.887	0	0	Carub.0001s1561	AT1G15820	CP24,LHCB6	light harvesting complex photosystem II subunit 6
0	1.09725	0.701	0.345	0	0	Carub.0001s1718	AT1G17420	LOX3	lipoxygenase 3
2.06e-253	0.584596	0.952	0.743	3.7e-249	0	Carub.0001s2092	AT1G21500
0	0.771674	0.997	0.865	0	0	Carub.0001s2814	AT1G29920	AB165,CAB2,LHCB1.1	chlorophyll A/B-binding protein 2
8.96e-277	0.532738	0.999	0.897	1.61e-272	0	Carub.0001s2858	AT1G30380	PSAK	photosystem I subunit K
0	0.633368	0.998	0.92	0	0	Carub.0001s2977	AT1G31330	PSAF	photosystem I subunit F
0	0.742565	0.953	0.699	0	0	Carub.0001s3038	AT1G32060	PRK	phosphoribulokinase
0	1.07828	0.949	0.735	0	0	Carub.0001s3123	AT1G32920
4.24e-268	0.671568	0.912	0.659	7.62e-264	0	Carub.0001s3366	ATCG00680		photosystem II reaction center protein B
4.72e-256	0.598835	0.97	0.775	8.48e-252	0	Carub.0001s3435	AT1G42970	GAPB	glyceraldehyde-3-phosphate dehydrogenase B subunit
3.01e-261	0.542274	0.989	0.836	5.42e-257	0	Carub.0001s3521	AT1G44575	NPQ4,PSBS	Chlorophyll A-B binding family protein
1.13e-214	0.525346	0.995	0.902	2.03e-210	0	Carub.0001s4120	AT1G52230	PSAH-2,PSAH2,PSI-H	photosystem I subunit H2
3.85e-198	0.508418	0.812	0.564	6.92e-194	0	Carub.0001s4397	AT1G55480	ZKT	protein containing PDZ domain, a K-box domain, and a TPR region
2.52e-243	0.538683	0.993	0.882	4.52e-239	0	Carub.0002s0371	AT1G61520	LHCA3	photosystem I light harvesting complex gene 3
1.1e-243	0.537728	1	0.999	1.99e-239	0	Carub.0002s1338	AT5G38430		Ribulose bisphosphate carboxylase (small chain) family protein
6.56e-233	0.510704	0.996	0.896	1.18e-228	0	Carub.0002s1417	AT1G67740	PSBY,YCF32	photosystem II BY
6.19e-284	0.68081	0.911	0.644	1.11e-279	0	Carub.0002s1449	AT1G68010	ATHPR1,HPR	hydroxypyruvate reductase
1.14e-147	0.54357	0.777	0.582	2.05e-143	0	Carub.0002s1725	AT1G70530	CRK3	cysteine-rich RLK (RECEPTOR-like protein kinase) 3
2.84e-258	0.540705	0.989	0.82	5.11e-254	0	Carub.0002s2176	AT1G74970	RPS9,TWN3	ribosomal protein S9
2.04e-177	0.584343	0.99	0.943	3.66e-173	0	Carub.0002s2350	AT1G76600
2.44e-282	0.55747	0.989	0.851	4.39e-278	0	Carub.0002s2765	AT1G79850	CS17,PRPS17,RPS17	ribosomal protein S17
1.48e-185	0.677346	0.916	0.766	2.67e-181	0	Carub.0003s0479	AT3G05500		Rubber elongation factor protein (REF)
1.72e-245	0.565474	0.986	0.833	3.1e-241	0	Carub.0003s1215	AT3G12780	PGK1	phosphoglycerate kinase 1
0	0.819961	0.928	0.635	0	0	Carub.0003s1413	AT3G14415		Aldolase-type TIM barrel family protein
0	0.819961	0.928	0.635	0	0	Carub.0003s1413	AT3G14415		Aldolase-type TIM barrel family protein
0	0.68159	0.966	0.714	0	0	Carub.0003s1414	AT3G14420		Aldolase-type TIM barrel family protein
0	0.68159	0.966	0.714	0	0	Carub.0003s1414	AT3G14420		Aldolase-type TIM barrel family protein
5.44e-259	0.768384	0.971	0.821	9.78e-255	0	Carub.0003s2297	AT3G22840	ELIP,ELIP1	Chlorophyll A-B binding family protein
0	1.15639	0.945	0.713	0	0	Carub.0003s2664	AT2G05100	LHCB2,LHCB2.1	photosystem II light harvesting complex gene 2.1
0	1.06444	0.848	0.434	0	0	Carub.0003s2746	AT2G10940		Bifunctional inhibitor/lipid-transfer protein/seed storage 2S albumin superfamily protein
6.84e-237	0.57633	0.889	0.63	1.23e-232	0	Carub.0003s2759	AT5G09660	PMDH2	peroxisomal NAD-malate dehydrogenase 2
4.7e-201	0.554109	0.856	0.611	8.45e-197	0	Carub.0003s2789	AT2G13360	AGT,AGT1,SGAT	alanine:glyoxylate aminotransferase
1.37e-245	0.69595	0.755	0.463	2.46e-241	0	Carub.0003s3504	AT2G20562
5.82e-260	0.632716	0.959	0.741	1.05e-255	0	Carub.0004s0037	AT2G21330	FBA1	fructose-bisphosphate aldolase 1
2.13e-214	0.712945	0.791	0.567	3.82e-210	0	Carub.0004s0138	AT2G22240	ATIPS2,ATMIPS2,MIPS2	myo-inositol-1-phosphate synthase 2
5.49e-266	0.789944	0.86	0.627	9.87e-262	0	Carub.0004s0163	AT2G22470	AGP2,ATAGP2	arabinogalactan protein 2
4.06e-225	0.642142	0.913	0.723	7.3e-221	0	Carub.0004s0166	AT2G22500	ATPUMP5,DIC1,UCP5	uncoupling protein 5
0	0.780768	0.937	0.712	0	0	Carub.0004s0300	AT2G23810	TET8	tetraspanin8
8.34e-236	0.511589	1	0.998	1.5e-231	0	Carub.0004s1237	AT2G41430	CID1,ERD15,LSR1	dehydration-induced protein (ERD15)
5.5e-210	0.519834	0.903	0.663	9.9e-206	0	Carub.0004s1547	AT2G33800		Ribosomal protein S5 family protein
8.86e-173	0.580365	0.737	0.522	1.59e-168	0	Carub.0004s2024	AT2G38290	AMT2,AMT2;1,ATAMT2	ammonium transporter 2
3.62e-173	0.51982	0.582	0.337	6.5e-169	0	Carub.0004s2105	AT2G39010	PIP2;6,PIP2E	plasma membrane intrinsic protein 2E
5.06e-189	0.599537	0.795	0.591	9.1e-185	0	Carub.0004s2170	AT2G39660	BIK1	botrytis-induced kinase1
0	0.791984	0.999	0.901	0	0	Carub.0004s2179	AT2G39730	RCA	rubisco activase
0	0.791984	0.999	0.901	0	0	Carub.0004s2179	AT2G39730	RCA	rubisco activase
2.49e-211	0.67568	0.873	0.635	4.48e-207	0	Carub.0004s2214	AT2G40000	ATHSPRO2,HSPRO2	ortholog of sugar beet HS1 PRO-1 2
1.68e-251	0.58717	0.891	0.647	3.03e-247	0	Carub.0004s2456	AT2G42220		Rhodanese/Cell cycle control phosphatase superfamily protein
1.1e-178	0.89627	0.755	0.547	1.98e-174	0	Carub.0004s2636	AT2G43820	ATSAGT1,GT,SAGT1,SGT1,UGT74F2	UDP-glucosyltransferase 74F2
3.04e-124	0.627703	0.522	0.323	5.46e-120	0	Carub.0004s2906	AT2G46370	FIN219,JAR1	Auxin-responsive GH3 family protein
3.65e-277	0.578444	0.896	0.644	6.56e-273	0	Carub.0005s0451	AT3G26520	GAMMA-TIP2,SITIP,TIP1;2,TIP2	tonoplast intrinsic protein 2
1.25e-161	0.514555	0.982	0.854	2.24e-157	0	Carub.0005s0466	AT3G26650	GAPA,GAPA-1	glyceraldehyde 3-phosphate dehydrogenase A subunit
0	0.992282	0.728	0.39	0	0	Carub.0005s0624	AT3G27690	LHCB2,LHCB2.3,LHCB2.4	photosystem II light harvesting complex gene 2.3
3.22e-135	0.833361	0.647	0.454	5.78e-131	0	Carub.0005s0994	AT3G44190		FAD/NAD(P)-binding oxidoreductase family protein
2.08e-258	0.675039	0.479	0.204	3.75e-254	0	Carub.0005s1149	AT3G45640	ATMAPK3,ATMPK3,MPK3	mitogen-activated protein kinase 3
2.78e-239	0.597723	0.946	0.75	5e-235	0	Carub.0005s1331	AT3G47070
0	0.675279	0.983	0.878	0	0	Carub.0005s1356	AT3G47470	CAB4,LHCA4	light-harvesting chlorophyll-protein complex I subunit A4
0	0.708563	0.979	0.784	0	0	Carub.0005s1720	AT3G50820	OEC33,PSBO-2,PSBO2	photosystem II subunit O-2
0	0.606	0.999	0.936	0	0	Carub.0005s2150	AT3G54890	LHCA1	photosystem I light harvesting complex gene 1
2.51e-261	0.615965	0.903	0.652	4.51e-257	0	Carub.0005s2258	AT3G55800	SBPASE	sedoheptulose-bisphosphatase
4.11e-210	0.597951	0.892	0.699	7.38e-206	0	Carub.0005s2284	AT3G56090	ATFER3,FER3	ferritin 3
5.12e-212	0.587913	0.881	0.686	9.2e-208	0	Carub.0005s2368	AT3G56940	ACSF,CHL27,CRD1	dicarboxylate diiron protein, putative (Crd1)
2.73e-198	0.565376	0.964	0.873	4.9e-194	0	Carub.0005s2429	AT3G57450
0	1.27684	0.968	0.758	0	0	Carub.0005s2608	AT3G59350		Protein kinase superfamily protein
0	1.27684	0.968	0.758	0	0	Carub.0005s2608	AT3G59350		Protein kinase superfamily protein
2.46e-196	0.527831	0.887	0.698	4.42e-192	0	Carub.0005s2748	AT3G60750		Transketolase
0	0.638425	1	0.942	0	0	Carub.0005s2816	AT3G61470	LHCA2	photosystem I light harvesting complex gene 2
2e-230	0.529951	0.976	0.882	3.59e-226	0	Carub.0005s2833	AT3G61640	AGP20,AtAGP20	arabinogalactan protein 20
1.89e-249	0.550976	0.961	0.773	3.41e-245	0	Carub.0005s3010	AT3G63490		Ribosomal protein L1p/L10e family
1.03e-143	0.579571	0.91	0.782	1.84e-139	0	Carub.0006s0023	AT5G01600	ATFER1,FER1	ferretin 1
4.89e-170	0.630453	0.882	0.736	8.79e-166	0	Carub.0006s0044	AT5G01380		Homeodomain-like superfamily protein
1.33e-160	0.512553	0.425	0.21	2.4e-156	0	Carub.0006s0199	AT5G03204
0	0.780779	0.977	0.805	0	0	Carub.0006s0538	ATCG00270		photosystem II reaction center protein D
1.57e-174	0.505788	0.938	0.765	2.83e-170	0	Carub.0006s1179	AT5G13630	ABAR,CCH,CCH1,CHLH,GUN5	magnesium-chelatase subunit chlH, chloroplast, putative / Mg-protoporphyrin IX chelatase, putative (CHLH)
5.6e-248	0.587534	0.976	0.845	1.01e-243	0	Carub.0006s1419	AT5G16010		3-oxo-5-alpha-steroid 4-dehydrogenase family protein
7.46e-269	0.618091	0.845	0.574	1.34e-264	0	Carub.0006s1536	AT5G17170	ENH1	rubredoxin family protein
4.61e-227	0.602116	0.888	0.661	8.28e-223	0	Carub.0006s2560
0	0.758949	1	0.924	0	0	Carub.0006s2894	AT4G10340	LHCB5	light harvesting complex of photosystem II 5
3.56e-192	0.508223	0.871	0.651	6.4e-188	0	Carub.0006s3249	AT4G04640	ATPC1	ATPase, F1 complex, gamma subunit protein
4.45e-124	0.535811	0.602	0.391	7.99e-120	0	Carub.0006s3632	AT4G01250	AtWRKY22,WRKY22	WRKY family transcription factor
0	0.631601	0.997	0.841	0	0	Carub.0007s0079	AT4G38970	FBA2	fructose-bisphosphate aldolase 2
8.63e-41	0.699147	0.302	0.205	1.55e-36	0	Carub.0007s0154	AT4G39670		Glycolipid transfer protein (GLTP) family protein
9.52e-246	0.560436	0.956	0.746	1.71e-241	0	Carub.0007s0228	AT4G37930	SHM1,SHMT1,STM	serine transhydroxymethyltransferase 1
0	0.8989	0.976	0.816	0	0	Carub.0007s0625	AT4G34150		Calcium-dependent lipid-binding (CaLB domain) family protein
4.43e-231	0.576097	0.898	0.634	7.96e-227	0	Carub.0007s0747	AT4G33010	AtGLDP1,GLDP1	glycine decarboxylase P-protein 1
0	0.641714	0.98	0.794	0	0	Carub.0007s0834	AT4G32260		ATPase, F0 complex, subunit B/B\', bacterial/chloroplast
2.21e-277	0.95064	0.827	0.567	3.98e-273	0	Carub.0007s0876	AT4G31800	ATWRKY18,WRKY18	WRKY DNA-binding protein 18
6.25e-147	0.531595	0.849	0.67	1.12e-142	0	Carub.0007s1004	AT4G30530		Class I glutamine amidotransferase-like superfamily protein
1.28e-189	0.562975	0.794	0.577	2.31e-185	0	Carub.0007s1085	AT4G29670	ACHT2	atypical CYS HIS rich thioredoxin 2
1.23e-201	0.573769	0.739	0.49	2.21e-197	0	Carub.0007s1110	AT4G29440		Regulator of Vps4 activity in the MVB pathway protein
8.54e-205	0.575434	0.817	0.567	1.54e-200	0	Carub.0007s1153	AT4G29060	emb2726	elongation factor Ts family protein
4.73e-246	0.523295	0.982	0.828	8.5e-242	0	Carub.0007s1200	AT4G28660	PSB28	photosystem II reaction center PSB28 protein
3.28e-143	0.54225	0.811	0.638	5.89e-139	0	Carub.0007s1352	AT4G27350		Protein of unknown function (DUF1223)
1.13e-212	0.525283	0.908	0.718	2.03e-208	0	Carub.0007s1874	AT4G22570	APT3	adenine phosphoribosyl transferase 3
9.26e-192	0.70055	0.64	0.389	1.67e-187	0	Carub.0007s1935	AT4G21990	APR3,ATAPR3,PRH-26,PRH26	APS reductase 3
1.73e-273	0.575204	0.988	0.818	3.1e-269	0	Carub.0007s2015	AT4G21280	PSBQ,PSBQ-1,PSBQA	photosystem II subunit QA
2.08e-143	0.503908	0.785	0.586	3.74e-139	0	Carub.0007s2145	AT4G19700	RING	SBP (S-ribonuclease binding protein) family protein
0	0.987017	0.888	0.616	0	0	Carub.0007s2223	AT4G18950		Integrin-linked protein kinase family
5.03e-206	0.516046	0.886	0.64	9.04e-202	0	Carub.0007s2379	AT4G17600	LIL3:1	Chlorophyll A-B binding family protein
0	0.677076	0.998	0.88	0	0	Carub.0007s3001	AT4G12800	PSAL	photosystem I subunit l
0	0.676879	0.986	0.804	0	0	Carub.0007s3137	AT5G35630	ATGSL1,GLN2,GS2	glutamine synthetase 2
0	0.924075	0.867	0.573	0	0	Carub.0007s3149	AT5G35735		Auxin-responsive family protein
3.29e-219	0.542446	0.872	0.632	5.91e-215	0	Carub.0007s3204	AT5G36700	ATPGLP1,PGLP1	2-phosphoglycolate phosphatase 1
2.74e-173	0.554502	0.786	0.576	4.92e-169	0	Carub.0007s3439	AT5G41100
2.74e-173	0.554502	0.786	0.576	4.92e-169	0	Carub.0007s3439	AT5G41100
2.65e-181	0.673535	0.859	0.647	4.77e-177	0	Carub.0007s3748	AT1G66100		Plant thionin
0	0.731684	0.986	0.799	0	0	Carub.0007s3758	AT5G38410		Ribulose bisphosphate carboxylase (small chain) family protein
0	0.846075	0.998	0.851	0	0	Carub.0007s3759	AT5G38410		Ribulose bisphosphate carboxylase (small chain) family protein
0	0.779437	0.999	0.908	0	0	Carub.0007s3760	AT5G38410		Ribulose bisphosphate carboxylase (small chain) family protein
1.52e-193	0.624701	0.598	0.347	2.73e-189	0	Carub.0008s0638	AT5G42650	AOS,CYP74A,DDE2	allene oxide synthase
1.17e-196	0.757855	0.677	0.418	2.11e-192	0	Carub.0008s0807	AT5G48485	DIR1	Bifunctional inhibitor/lipid-transfer protein/seed storage 2S albumin superfamily protein
0	0.941137	0.997	0.922	0	0	Carub.0008s0934	AT5G49480	ATCP1,CP1	Ca2+-binding protein 1
2.99e-156	0.520564	0.947	0.845	5.38e-152	0	Carub.0008s1107	AT5G51070	CLPD,ERD1,SAG15	Clp ATPase
1.05e-227	0.533506	0.946	0.707	1.88e-223	0	Carub.0008s1174	AT5G51720		2 iron, 2 sulfur cluster binding
4.8e-180	0.50325	0.978	0.899	8.63e-176	0	Carub.0008s1462	AT5G54270	LHCB3,LHCB3*1	light-harvesting chlorophyll B-binding protein 3
2.47e-180	0.559764	0.979	0.861	4.44e-176	0	Carub.0008s1998	AT5G59310	LTP4	lipid transfer protein 4
1.46e-222	0.515809	0.976	0.819	2.63e-218	0	Carub.0008s2208	AT5G61410	EMB2728,RPE	D-ribulose-5-phosphate-3-epimerase
0	0.762095	0.989	0.861	0	0	Carub.0008s2794	AT5G66570	MSP-1,OE33,OEE1,OEE33,PSBO-1,PSBO1	PS II oxygen-evolving complex 1
9.07e-288	0.601846	0.963	0.759	1.63e-283	0	Carub.0008s2831	AT5G66190	ATLFNR1,FNR1	ferredoxin-NADP(+)-oxidoreductase 1
1.56e-208	0.506595	0.942	0.735	2.8e-204	0	Carub.0020s0005	AT5G30510	ARRPS1,RPS1	ribosomal protein S1
1.66e-215	0.548432	0.895	0.659	2.98e-211	0	Carub.0025s0002
3.61e-196	0.557332	0.732	0.441	6.49e-192	1	Carub.0001s0197	AT1G02850	BGLU11	beta glucosidase 11
5.91e-300	0.847843	0.913	0.669	1.06e-295	1	Carub.0001s0487	AT1G05560	UGT1,UGT75B1	UDP-glucosyltransferase 75B1
5.91e-300	0.847843	0.913	0.669	1.06e-295	1	Carub.0001s0487	AT1G05560	UGT1,UGT75B1	UDP-glucosyltransferase 75B1
8.52e-159	0.592903	0.641	0.397	1.53e-154	1	Carub.0001s0503	AT1G05680	UGT74E2	Uridine diphosphate glycosyltransferase 74E2
8.52e-159	0.592903	0.641	0.397	1.53e-154	1	Carub.0001s0503	AT1G05680	UGT74E2	Uridine diphosphate glycosyltransferase 74E2
1.38e-87	0.639948	0.4	0.234	2.47e-83	1	Carub.0001s0671	AT1G07400		HSP20-like chaperones superfamily protein
7.28e-199	0.586679	0.997	0.936	1.31e-194	1	Carub.0001s0979	AT1G10370	ATGSTU17,ERD9,GST30,GST30B	Glutathione S-transferase family protein
8.52e-181	1.23848	0.487	0.249	1.53e-176	1	Carub.0001s1915	AT1G19610	LCR78,PDF1.4	Arabidopsis defensin-like protein
2.08e-156	0.535704	0.684	0.448	3.75e-152	1	Carub.0001s2048	AT1G21000		PLATZ transcription factor family protein
4.38e-226	0.64951	0.789	0.517	7.88e-222	1	Carub.0001s2080	AT1G21390	emb2170	embryo defective 2170
8.23e-244	0.91067	0.422	0.162	1.48e-239	1	Carub.0001s2099	AT1G21550		Calcium-binding EF-hand family protein
2.62e-214	0.919486	0.854	0.658	4.72e-210	1	Carub.0001s2586	AT1G27350		Ribosome associated membrane protein RAMP4
0	1.17265	0.952	0.727	0	1	Carub.0001s2827	AT1G30040	ATGA2OX2,GA2OX2	gibberellin 2-oxidase
3.33e-178	0.603902	0.628	0.374	6e-174	1	Carub.0001s2829	AT1G30070		SGS domain-containing protein
6.13e-292	0.622355	0.702	0.355	1.1e-287	1	Carub.0001s3743	AT1G48300
5.49e-296	1.3319	0.684	0.379	9.87e-292	1	Carub.0001s4328	AT1G54050		HSP20-like chaperones superfamily protein
3.67e-96	0.561585	0.768	0.587	6.6e-92	1	Carub.0002s0040	AT1G64380		Integrase-type DNA-binding superfamily protein
1.14e-164	0.559305	0.541	0.294	2.06e-160	1	Carub.0002s1347
1.14e-164	0.559305	0.541	0.294	2.06e-160	1	Carub.0002s1347
0	1.33949	0.613	0.218	0	1	Carub.0002s1779	AT1G71000		Chaperone DnaJ-domain superfamily protein
6.02e-238	0.512491	0.46	0.186	1.08e-233	1	Carub.0002s2078	AT1G74020	SS2	strictosidine synthase 2
7.33e-186	0.659261	0.66	0.404	1.32e-181	1	Carub.0002s2109	AT1G74310	ATHSP101,HOT1,HSP101	heat shock protein 101
2.95e-51	1.35566	0.196	0.102	5.31e-47	1	Carub.0002s2273	AT5G44420	LCR77,PDF1.2,PDF1.2A	plant defensin 1.2
1.43e-76	0.696729	0.236	0.113	2.56e-72	1	Carub.0002s2274	AT5G44430	PDF1.2c	plant defensin 1.2C
0	0.996174	0.994	0.831	0	1	Carub.0002s2297	AT1G76080	ATCDSP32,CDSP32	chloroplastic drought-induced stress protein of 32 kD
9.85e-87	0.602864	0.391	0.233	1.77e-82	1	Carub.0002s2375	AT1G76880		Duplicated homeodomain-like superfamily protein
4.18e-186	0.551322	0.554	0.287	7.52e-182	1	Carub.0002s2713	AT1G80450		VQ motif-containing protein
0	1.36918	0.801	0.473	0	1	Carub.0003s0351	AT3G04300		RmlC-like cupins superfamily protein
3.92e-211	0.708096	0.852	0.628	7.04e-207	1	Carub.0003s0854	AT3G09440		Heat shock protein 70 (Hsp 70) family protein
1.64e-260	1.00286	0.913	0.772	2.95e-256	1	Carub.0003s0912	AT3G10020
6.33e-219	0.780931	0.719	0.447	1.14e-214	1	Carub.0003s1192	AT3G12580	ATHSP70,HSP70	heat shock protein 70
7.39e-298	0.524985	0.489	0.183	1.33e-293	1	Carub.0003s1558	AT3G15840	PIFI	post-illumination chlorophyll fluorescence increase
1.14e-218	1.00455	0.974	0.928	2.05e-214	1	Carub.0003s2481	AT3G24500	ATMBF1C,MBF1C	multiprotein bridging factor 1C
1.8e-246	0.620924	0.971	0.805	3.23e-242	1	Carub.0003s2983	AT2G15960
2.51e-210	0.614254	0.442	0.189	4.51e-206	1	Carub.0003s3156	AT2G17500		Auxin efflux carrier family protein
1.47e-40	0.533646	0.411	0.298	2.64e-36	1	Carub.0004s0199	AT2G22860	ATPSK2,PSK2	phytosulfokine 2 precursor
2.75e-236	0.538939	0.984	0.886	4.95e-232	1	Carub.0004s0449	AT2G24860		DnaJ/Hsp40 cysteine-rich domain superfamily protein
3.04e-262	0.547618	0.573	0.261	5.47e-258	1	Carub.0004s1129	AT2G30140		UDP-Glycosyltransferase superfamily protein
1.77e-166	0.526749	0.834	0.624	3.19e-162	1	Carub.0004s1765	AT2G35900
1.56e-235	0.953428	0.648	0.36	2.8e-231	1	Carub.0004s1864	AT2G36800	DOGT1,UGT73C5	don-glucosyltransferase 1
4.37e-47	0.897707	0.277	0.171	7.85e-43	1	Carub.0004s2090	AT2G38870		Serine protease inhibitor, potato inhibitor I-type family protein
7.11e-266	0.762087	0.904	0.668	1.28e-261	1	Carub.0004s2259	AT2G40340	AtERF48,DREB2C	Integrase-type DNA-binding superfamily protein
7.11e-266	0.762087	0.904	0.668	1.28e-261	1	Carub.0004s2259	AT2G40340	AtERF48,DREB2C	Integrase-type DNA-binding superfamily protein
7.11e-266	0.762087	0.904	0.668	1.28e-261	1	Carub.0004s2259	AT2G40340	AtERF48,DREB2C	Integrase-type DNA-binding superfamily protein
7.11e-266	0.762087	0.904	0.668	1.28e-261	1	Carub.0004s2259	AT2G40340	AtERF48,DREB2C	Integrase-type DNA-binding superfamily protein
3.16e-80	0.607616	0.237	0.112	5.67e-76	1	Carub.0004s2606	AT2G43570	CHI	chitinase, putative
2.49e-122	0.615234	0.765	0.546	4.48e-118	1	Carub.0004s2636	AT2G43820	ATSAGT1,GT,SAGT1,SGT1,UGT74F2	UDP-glucosyltransferase 74F2
2.69e-219	0.734006	0.783	0.511	4.85e-215	1	Carub.0004s2844	AT3G61150	HD-GL2-1,HDG1	homeodomain GLABROUS 1
5.29e-245	0.934647	0.864	0.662	9.51e-241	1	Carub.0005s0189	AT2G02990	ATRNS1,RNS1	ribonuclease 1
2.56e-194	0.650389	0.946	0.836	4.61e-190	1	Carub.0005s0361	AT3G25780	AOC3	allene oxide cyclase 3
1.83e-125	0.500753	0.699	0.472	3.3e-121	1	Carub.0005s1408	AT3G47960		Major facilitator superfamily protein
1.11e-99	0.576764	0.703	0.512	2e-95	1	Carub.0005s1453	AT3G48360	ATBT2,BT2	BTB and TAZ domain protein 2
1.63e-202	0.535377	0.916	0.722	2.93e-198	1	Carub.0005s1476	AT3G48570		secE/sec61-gamma protein transport protein
1.44e-152	0.652094	0.731	0.476	2.58e-148	1	Carub.0005s1922
3.05e-213	0.554513	0.998	0.979	5.48e-209	1	Carub.0006s0254	AT5G03630	ATMDAR2	Pyridine nucleotide-disulphide oxidoreductase family protein
5.56e-211	0.8749	0.672	0.396	9.99e-207	1	Carub.0006s1017	AT5G11670	ATNADP-ME2,NADP-ME2	NADP-malic enzyme 2
1.16e-265	1.23145	0.752	0.487	2.09e-261	1	Carub.0006s1055	AT5G12020	HSP17.6II	17.6 kDa class II heat shock protein
5.93e-45	0.78092	0.226	0.132	1.07e-40	1	Carub.0006s2032	AT5G22580		Stress responsive A/B Barrel Domain
1.82e-184	0.568898	0.794	0.535	3.28e-180	1	Carub.0006s2070	AT5G22920		CHY-type/CTCHY-type/RING-type Zinc finger protein
3.63e-94	0.846264	0.584	0.404	6.53e-90	1	Carub.0006s2710	AT4G08555
3.08e-190	0.838547	0.727	0.5	5.54e-186	1	Carub.0006s2744	AT5G56030	AtHsp90.2,ERD8,HSP81-2,HSP90.2	heat shock protein 81-2
4.21e-208	0.50701	0.926	0.743	7.57e-204	1	Carub.0006s2867	AT4G10100	CNX7,SIR5	co-factor for nitrate, reductase and xanthine dehydrogenase 7
6.12e-157	0.604298	0.544	0.306	1.1e-152	1	Carub.0006s3155	AT4G12400		stress-inducible protein, putative
1.79e-113	0.657194	0.312	0.147	3.21e-109	1	Carub.0007s0236	AT4G37870	PCK1,PEPCK	phosphoenolpyruvate carboxykinase 1
0	0.889838	0.709	0.359	0	1	Carub.0007s0365	AT4G36670		Major facilitator superfamily protein
0	0.625695	0.951	0.81	0	1	Carub.0007s0630	AT4G34120	CDCP1,LEJ1	Cystathionine beta-synthase (CBS) family protein
4.29e-200	1.00272	0.515	0.264	7.71e-196	1	Carub.0007s1583	AT4G25200	ATHSP23.6-MITO,HSP23.6-MITO	mitochondrion-localized small heat shock protein 23.6
3.08e-63	0.654236	0.611	0.474	5.53e-59	1	Carub.0007s1690	AT4G24190	AtHsp90-7,AtHsp90.7,HSP90.7,SHD	Chaperone protein htpG family protein
1.89e-219	0.659014	0.953	0.785	3.39e-215	1	Carub.0007s2680	AT3G44300	AtNIT2,NIT2	nitrilase 2
5.14e-177	0.519921	0.663	0.407	9.24e-173	1	Carub.0007s3114	AT5G35320
5.88e-154	0.647104	0.451	0.236	1.06e-149	1	Carub.0007s3333	AT5G42020	BIP,BIP2	Heat shock protein 70 (Hsp 70) family protein
1.68e-215	0.781952	0.926	0.784	3.02e-211	1	Carub.0008s1059	AT5G50460		secE/sec61-gamma protein transport protein
1.68e-215	0.781952	0.926	0.784	3.02e-211	1	Carub.0008s1059	AT5G50460		secE/sec61-gamma protein transport protein
3.26e-183	0.531868	0.966	0.842	5.85e-179	1	Carub.0008s1107	AT5G51070	CLPD,ERD1,SAG15	Clp ATPase
6.31e-257	0.881999	0.794	0.547	1.13e-252	1	Carub.0008s1276	AT5G52640	ATHS83,AtHsp90-1,ATHSP90.1,HSP81-1,HSP81.1,HSP83,HSP90.1	heat shock protein 90.1
2.09e-201	0.593551	0.448	0.197	3.76e-197	1	Carub.0008s1525	AT5G54960	PDC2	pyruvate decarboxylase-2
1.13e-265	0.615452	0.996	0.956	2.03e-261	1	Carub.0008s1862	AT5G58070	ATTIL,TIL	temperature-induced lipocalin
0.00024754	0.611731	0.106	0.085	1	1	Carub.0008s1999	AT5G59310	LTP4	lipid transfer protein 4
1.89e-167	0.94554	0.512	0.291	3.4e-163	1	Carub.0008s2248	AT5G61790	ATCNX1,CNX1	calnexin 1
1.07e-286	1.2464	0.615	0.309	1.92e-282	1	Carub.0008s2490	AT5G64120		Peroxidase superfamily protein
4.21e-232	0.633616	0.894	0.651	7.57e-228	2	Carub.0001s0090	AT1G01320		Tetratricopeptide repeat (TPR)-like superfamily protein
2.35e-265	0.596382	0.956	0.745	4.22e-261	2	Carub.0001s0446	AT1G05190	emb2394	Ribosomal protein L6 family
3.34e-273	0.623847	0.991	0.873	6e-269	2	Carub.0001s0601	AT1G06680	OE23,OEE2,PSBP-1,PSII-P	photosystem II subunit P-1
2.35e-193	0.690939	0.752	0.501	4.22e-189	2	Carub.0001s0734	AT1G07985		Expressed protein
7.37e-225	0.514051	1	0.955	1.33e-220	2	Carub.0001s0773	AT1G08380	PSAO	photosystem I subunit O
3.11e-194	0.553269	0.937	0.688	5.59e-190	2	Carub.0001s0868	AT1G09340	CRB,CSP41B	chloroplast RNA binding
0	0.833916	0.999	0.937	0	2	Carub.0001s0979	AT1G10370	ATGSTU17,ERD9,GST30,GST30B	Glutathione S-transferase family protein
5.29e-162	0.502573	0.749	0.514	9.51e-158	2	Carub.0001s1105	AT1G11430		plastid developmental protein DAG, putative
2.15e-167	0.504661	0.927	0.726	3.87e-163	2	Carub.0001s1151	AT1G11860		Glycine cleavage T-protein family
0	0.802387	0.984	0.804	0	2	Carub.0001s1267	AT1G12900	GAPA-2	glyceraldehyde 3-phosphate dehydrogenase A subunit 2
1.92e-205	0.504087	0.994	0.891	3.46e-201	2	Carub.0001s1561	AT1G15820	CP24,LHCB6	light harvesting complex photosystem II subunit 6
1.07e-170	0.522598	0.74	0.501	1.93e-166	2	Carub.0001s1588	AT1G16080
6.64e-153	0.515884	0.752	0.533	1.19e-148	2	Carub.0001s1662	AT1G16880		uridylyltransferase-related
1.19e-216	0.598394	0.862	0.61	2.13e-212	2	Carub.0001s1838	AT1G18730	NDF6	NDH dependent flow 6
0	0.861294	0.976	0.768	0	2	Carub.0001s1955	AT1G20020	ATLFNR2,FNR2	ferredoxin-NADP(+)-oxidoreductase 2
8.27e-228	0.528416	1	0.941	1.49e-223	2	Carub.0001s1985	AT1G20340	DRT112,PETE2	Cupredoxin superfamily protein
6.3e-175	0.51398	0.945	0.752	1.13e-170	2	Carub.0001s2092	AT1G21500
2.27e-194	0.541834	0.94	0.778	4.08e-190	2	Carub.0001s2290	AT1G23310	AOAT1,GGAT1,GGT1	glutamate:glyoxylate aminotransferase
3.24e-251	0.555209	0.977	0.847	5.82e-247	2	Carub.0001s2658	AT1G28150
0	0.561683	1	0.961	0	2	Carub.0001s2727	AT1G29070		Ribosomal protein L34
1.26e-255	0.646011	0.999	0.869	2.27e-251	2	Carub.0001s2814	AT1G29920	AB165,CAB2,LHCB1.1	chlorophyll A/B-binding protein 2
6.96e-260	0.548267	0.999	0.901	1.25e-255	2	Carub.0001s2858	AT1G30380	PSAK	photosystem I subunit K
2.99e-290	0.579297	0.999	0.923	5.37e-286	2	Carub.0001s2977	AT1G31330	PSAF	photosystem I subunit F
1.08e-165	0.514692	0.931	0.711	1.94e-161	2	Carub.0001s3038	AT1G32060	PRK	phosphoribulokinase
0	0.651847	0.998	0.867	0	2	Carub.0001s3089	AT1G32470		Single hybrid motif superfamily protein
1.89e-285	0.611991	0.994	0.869	3.4e-281	2	Carub.0001s3129	AT1G32990	PRPL11	plastid ribosomal protein l11
3.46e-223	0.547728	0.968	0.785	6.22e-219	2	Carub.0001s3335	AT1G35680		Ribosomal protein L21
3.6e-190	0.648914	0.895	0.671	6.48e-186	2	Carub.0001s3366	ATCG00680		photosystem II reaction center protein B
1.8e-196	0.570835	0.974	0.781	3.23e-192	2	Carub.0001s3435	AT1G42970	GAPB	glyceraldehyde-3-phosphate dehydrogenase B subunit
2.3e-285	0.594677	0.992	0.841	4.14e-281	2	Carub.0001s3521	AT1G44575	NPQ4,PSBS	Chlorophyll A-B binding family protein
1.4e-176	0.53451	0.701	0.446	2.52e-172	2	Carub.0001s3575	AT1G45474	LHCA5	photosystem I light harvesting complex gene 5
0	0.698262	0.995	0.826	0	2	Carub.0001s3747	AT1G48350		Ribosomal L18p/L5e family protein
2.44e-224	0.538123	0.997	0.905	4.39e-220	2	Carub.0001s4120	AT1G52230	PSAH-2,PSAH2,PSI-H	photosystem I subunit H2
2.65e-152	0.517329	0.709	0.484	4.77e-148	2	Carub.0001s4387	AT1G55360		Protein of Unknown Function (DUF239)
4.13e-157	0.509658	0.801	0.575	7.43e-153	2	Carub.0001s4397	AT1G55480	ZKT	protein containing PDZ domain, a K-box domain, and a TPR region
2.16e-214	0.594876	0.955	0.738	3.88e-210	2	Carub.0001s4398	AT1G55490	CPN60B,LEN1	chaperonin 60 beta
1.78e-283	0.593152	0.995	0.906	3.21e-279	2	Carub.0001s4419	AT1G55670	PSAG	photosystem I subunit G
3.45e-169	0.665219	0.807	0.585	6.2e-165	2	Carub.0002s0040	AT1G64380		Integrase-type DNA-binding superfamily protein
7.01e-227	0.608212	0.912	0.695	1.26e-222	2	Carub.0002s0223	AT1G62750	ATSCO1,ATSCO1/CPEF-G,SCO1	Translation elongation factor EFG/EF2 protein
0	0.676783	0.995	0.885	0	2	Carub.0002s0371	AT1G61520	LHCA3	photosystem I light harvesting complex gene 3
1.99e-239	0.517774	1	0.969	3.58e-235	2	Carub.0002s0431	AT1G60950	ATFD2,FED A	2Fe-2S ferredoxin-like superfamily protein
0	0.673885	1	0.999	0	2	Carub.0002s1338	AT5G38430		Ribulose bisphosphate carboxylase (small chain) family protein
3.84e-184	0.529653	0.856	0.631	6.9e-180	2	Carub.0002s1413	AT1G67700
8.68e-238	0.515395	0.997	0.899	1.56e-233	2	Carub.0002s1417	AT1G67740	PSBY,YCF32	photosystem II BY
5.08e-242	0.662865	0.923	0.651	9.13e-238	2	Carub.0002s1449	AT1G68010	ATHPR1,HPR	hydroxypyruvate reductase
9.09e-234	0.619689	0.862	0.653	1.63e-229	2	Carub.0002s1520	AT1G68660		Ribosomal protein L12/ ATP-dependent Clp protease adaptor protein ClpS family protein
1.64e-230	0.614569	0.791	0.534	2.95e-226	2	Carub.0002s2066	AT1G73885
2.98e-181	0.582319	0.82	0.611	5.36e-177	2	Carub.0002s2127	AT1G74470		Pyridine nucleotide-disulphide oxidoreductase family protein
1.65e-175	0.535027	0.719	0.478	2.96e-171	2	Carub.0002s2152	AT1G74730		Protein of unknown function (DUF1118)
1.75e-291	0.60955	0.989	0.826	3.14e-287	2	Carub.0002s2176	AT1G74970	RPS9,TWN3	ribosomal protein S9
1.4e-274	0.564345	0.995	0.884	2.51e-270	2	Carub.0002s2219	AT1G75350	emb2184	Ribosomal protein L31
6.68e-180	0.511878	0.906	0.695	1.2e-175	2	Carub.0002s2253	AT1G75690		DnaJ/Hsp40 cysteine-rich domain superfamily protein
0	0.662999	0.996	0.854	0	2	Carub.0002s2548	AT1G78630	emb1473	Ribosomal protein L13 family protein
8.93e-224	0.778408	0.869	0.635	1.61e-219	2	Carub.0003s0059	AT3G01500	ATBCA1,ATSABP3,CA1,SABP3	carbonic anhydrase 1
8.93e-224	0.778408	0.869	0.635	1.61e-219	2	Carub.0003s0059	AT3G01500	ATBCA1,ATSABP3,CA1,SABP3	carbonic anhydrase 1
8.93e-224	0.778408	0.869	0.635	1.61e-219	2	Carub.0003s0059	AT3G01500	ATBCA1,ATSABP3,CA1,SABP3	carbonic anhydrase 1
8.93e-224	0.778408	0.869	0.635	1.61e-219	2	Carub.0003s0059	AT3G01500	ATBCA1,ATSABP3,CA1,SABP3	carbonic anhydrase 1
5.21e-150	0.53469	0.713	0.504	9.36e-146	2	Carub.0003s0597	AT3G06510	ATSFR2,SFR2	Glycosyl hydrolase superfamily protein
2.56e-186	0.511289	0.964	0.879	4.6e-182	2	Carub.0003s0831	AT3G11250		Ribosomal protein L10 family protein
0	0.639019	1	0.961	0	2	Carub.0003s1095	AT3G11630		Thioredoxin superfamily protein
3.65e-191	0.547273	0.988	0.838	6.56e-187	2	Carub.0003s1215	AT3G12780	PGK1	phosphoglycerate kinase 1
3.62e-195	0.500374	0.958	0.786	6.51e-191	2	Carub.0003s1246	AT3G13120		Ribosomal protein S10p/S20e family protein
1.45e-121	0.518309	0.681	0.473	2.6e-117	2	Carub.0003s1327	AT3G13750	BGAL1	beta galactosidase 1
6.52e-203	0.591459	0.9	0.65	1.17e-198	2	Carub.0003s1413	AT3G14415		Aldolase-type TIM barrel family protein
6.52e-203	0.591459	0.9	0.65	1.17e-198	2	Carub.0003s1413	AT3G14415		Aldolase-type TIM barrel family protein
2.01e-236	0.60842	0.965	0.723	3.62e-232	2	Carub.0003s1414	AT3G14420		Aldolase-type TIM barrel family protein
2.01e-236	0.60842	0.965	0.723	3.62e-232	2	Carub.0003s1414	AT3G14420		Aldolase-type TIM barrel family protein
7.61e-236	0.558105	0.959	0.772	1.37e-231	2	Carub.0003s1484	AT3G15190		chloroplast 30S ribosomal protein S20, putative
1.54e-184	0.55111	0.823	0.618	2.77e-180	2	Carub.0003s1766	AT3G17930
1.92e-253	0.576714	0.979	0.833	3.45e-249	2	Carub.0003s2673	AT2G05310
1.73e-190	0.55668	0.884	0.64	3.11e-186	2	Carub.0003s2759	AT5G09660	PMDH2	peroxisomal NAD-malate dehydrogenase 2
1.13e-255	0.680776	0.89	0.614	2.04e-251	2	Carub.0003s2789	AT2G13360	AGT,AGT1,SGAT	alanine:glyoxylate aminotransferase
7.46e-181	0.546699	0.796	0.571	1.34e-176	2	Carub.0003s3179	AT2G17695
0	0.718814	0.976	0.818	0	2	Carub.0003s3459	AT2G20260	PSAE-2	photosystem I subunit E-2
5.36e-256	0.593711	0.978	0.875	9.63e-252	2	Carub.0004s0019	AT2G21170	PDTPI,TIM	triosephosphate isomerase
5.5e-293	0.712057	0.971	0.747	9.9e-289	2	Carub.0004s0037	AT2G21330	FBA1	fructose-bisphosphate aldolase 1
4.22e-230	0.513547	0.994	0.882	7.6e-226	2	Carub.0004s0326	AT2G24090		Ribosomal protein L35
2.96e-208	0.563659	0.945	0.768	5.32e-204	2	Carub.0004s0876	AT2G28000	CH-CPN60A,CPN60A,SLP	chaperonin-60alpha
7.46e-276	0.596089	0.983	0.845	1.34e-271	2	Carub.0004s0900	AT2G28190	CSD2,CZSOD2	copper/zinc superoxide dismutase 2
2.72e-211	0.56737	0.928	0.746	4.89e-207	2	Carub.0004s1217	AT2G30950	FTSH2,VAR2	FtsH extracellular protease family
2.83e-230	0.52636	0.989	0.855	5.08e-226	2	Carub.0004s1508	AT2G33450		Ribosomal L28 family
2.27e-289	0.647103	0.981	0.816	4.09e-285	2	Carub.0004s1706	AT1G32470		Single hybrid motif superfamily protein
6.26e-75	0.54556	0.628	0.487	1.13e-70	2	Carub.0004s1867	AT2G36830	GAMMA-TIP,GAMMA-TIP1,TIP1;1	gamma tonoplast intrinsic protein
2.51e-158	0.511794	0.891	0.698	4.52e-154	2	Carub.0004s1912	AT2G37220		RNA-binding (RRM/RBD/RNP motifs) family protein
5.43e-267	0.661637	1	0.904	9.77e-263	2	Carub.0004s2179	AT2G39730	RCA	rubisco activase
5.43e-267	0.661637	1	0.904	9.77e-263	2	Carub.0004s2179	AT2G39730	RCA	rubisco activase
1.89e-133	0.51748	0.614	0.396	3.4e-129	2	Carub.0004s2190	AT2G39800	ATP5CS,P5CS1	delta1-pyrroline-5-carboxylate synthase 1
6.39e-256	0.632296	0.948	0.744	1.15e-251	2	Carub.0004s2227	AT2G40100	LHCB4.3	light harvesting complex photosystem II
1.53e-166	0.506775	0.88	0.658	2.75e-162	2	Carub.0004s2456	AT2G42220		Rhodanese/Cell cycle control phosphatase superfamily protein
1.49e-205	0.519159	0.965	0.788	2.68e-201	2	Carub.0004s2551	AT2G43030		Ribosomal protein L3 family protein
2.48e-161	0.501872	0.867	0.67	4.46e-157	2	Carub.0004s2605	AT2G43560		FKBP-like peptidyl-prolyl cis-trans isomerase family protein
6.9e-192	0.553326	0.905	0.705	1.24e-187	2	Carub.0004s2647	AT2G43910	ATHOL1,HOL1	HARMLESS TO OZONE LAYER 1
1.21e-161	0.674805	0.759	0.523	2.18e-157	2	Carub.0004s2844	AT3G61150	HD-GL2-1,HDG1	homeodomain GLABROUS 1
5.38e-260	0.589385	0.987	0.846	9.67e-256	2	Carub.0004s2953	AT2G46820	PSAP,PSI-P,PTAC8,TMP14	photosystem I P subunit
6.75e-291	0.626066	0.978	0.787	1.21e-286	2	Carub.0005s0378	AT3G25920	RPL15	ribosomal protein L15
5.75e-196	0.501615	0.975	0.793	1.03e-191	2	Carub.0005s0392	AT3G26060	ATPRX Q	Thioredoxin superfamily protein
0	1.18867	0.848	0.469	0	2	Carub.0005s0417	AT3G26290	CYP71B26	cytochrome P450, family 71, subfamily B, polypeptide 26
0	0.987812	0.996	0.856	0	2	Carub.0005s0466	AT3G26650	GAPA,GAPA-1	glyceraldehyde 3-phosphate dehydrogenase A subunit
7.71e-263	0.564647	0.989	0.851	1.39e-258	2	Carub.0005s0539	AT3G27160	GHS1	Ribosomal protein S21 family protein
3.02e-235	0.66214	0.935	0.736	5.42e-231	2	Carub.0005s1002	AT3G44300	AtNIT2,NIT2	nitrilase 2
3.02e-235	0.66214	0.935	0.736	5.42e-231	2	Carub.0005s1002	AT3G44300	AtNIT2,NIT2	nitrilase 2
1.03e-188	0.502295	0.949	0.756	1.85e-184	2	Carub.0005s1331	AT3G47070
2.01e-180	0.601092	0.548	0.293	3.62e-176	2	Carub.0005s1352	AT3G47430	PEX11B	peroxin 11B
1.89e-226	0.576803	0.984	0.882	3.39e-222	2	Carub.0005s1356	AT3G47470	CAB4,LHCA4	light-harvesting chlorophyll-protein complex I subunit A4
0	0.6054	0.997	0.881	0	2	Carub.0005s1378	AT3G47650		DnaJ/Hsp40 cysteine-rich domain superfamily protein
2.65e-262	0.631745	0.98	0.791	4.77e-258	2	Carub.0005s1720	AT3G50820	OEC33,PSBO-2,PSBO2	photosystem II subunit O-2
7.64e-232	0.547721	0.968	0.797	1.37e-227	2	Carub.0005s2080	AT3G54210		Ribosomal protein L17 family protein
0	0.694806	1	0.939	0	2	Carub.0005s2150	AT3G54890	LHCA1	photosystem I light harvesting complex gene 1
3.8e-191	0.555672	0.898	0.661	6.83e-187	2	Carub.0005s2258	AT3G55800	SBPASE	sedoheptulose-bisphosphatase
1.95e-285	0.533986	1	0.949	3.51e-281	2	Carub.0005s2365	AT3G56910	PSRP5	plastid-specific 50S ribosomal protein 5
0	0.686096	1	0.944	0	2	Carub.0005s2816	AT3G61470	LHCA2	photosystem I light harvesting complex gene 2
1.38e-260	0.624563	0.938	0.711	2.48e-256	2	Carub.0005s2861	AT3G61870
0	0.677021	0.998	0.871	0	2	Carub.0005s2879	AT3G62030	ROC4	rotamase CYP 4
4.19e-185	0.535478	0.894	0.676	7.54e-181	2	Carub.0005s2986	AT3G63190	AtcpRRF,cpRRF,HFP108,RRF	ribosome recycling factor, chloroplast precursor
1.85e-193	0.550011	0.953	0.781	3.33e-189	2	Carub.0005s3010	AT3G63490		Ribosomal protein L1p/L10e family
2.86e-193	0.552768	0.906	0.726	5.15e-189	2	Carub.0006s0030	AT5G01530	LHCB4.1	light harvesting complex photosystem II
1.27e-158	0.72964	0.715	0.498	2.28e-154	2	Carub.0006s0087	AT5G02020
4.27e-175	0.528382	0.893	0.687	7.67e-171	2	Carub.0006s0289	AT5G03940	54CP,CPSRP54,FFC,SRP54CP	chloroplast signal recognition particle 54 kDa subunit
1.48e-287	0.736671	0.966	0.813	2.67e-283	2	Carub.0006s0538	ATCG00270		photosystem II reaction center protein D
0	0.67563	0.962	0.767	0	2	Carub.0006s0594	AT5G07020		proline-rich family protein
3.3e-272	0.720092	0.963	0.767	5.93e-268	2	Carub.0006s1179	AT5G13630	ABAR,CCH,CCH1,CHLH,GUN5	magnesium-chelatase subunit chlH, chloroplast, putative / Mg-protoporphyrin IX chelatase, putative (CHLH)
0	0.573878	1	0.936	0	2	Carub.0006s1251	AT5G14320		Ribosomal protein S13/S18 family
0	1.24398	0.872	0.579	0	2	Carub.0006s1291	AT5G14740	BETA CA2,CA18,CA2	carbonic anhydrase 2
0	1.24398	0.872	0.579	0	2	Carub.0006s1291	AT5G14740	BETA CA2,CA18,CA2	carbonic anhydrase 2
0	1.24398	0.872	0.579	0	2	Carub.0006s1291	AT5G14740	BETA CA2,CA18,CA2	carbonic anhydrase 2
0	0.663155	0.991	0.85	0	2	Carub.0006s1306	AT5G14910		Heavy metal transport/detoxification superfamily protein
9.28e-242	0.676948	0.776	0.487	1.67e-237	2	Carub.0006s1393	AT5G15780		Pollen Ole e 1 allergen and extensin family protein
0	0.628893	1	0.953	0	2	Carub.0006s1906	AT5G20720	ATCPN21,CHCPN10,CPN10,CPN20,CPN21	chaperonin 20
6.07e-224	0.650604	0.734	0.452	1.09e-219	2	Carub.0006s2084	AT5G23060	CaS	calcium sensing receptor
1e-238	0.619153	0.846	0.607	1.81e-234	2	Carub.0006s2210	AT5G24314	PDE225,PTAC7	plastid transcriptionally active7
1.88e-153	0.568722	0.554	0.322	3.37e-149	2	Carub.0006s2554	AT5G28020	ATCYSD2,CYSD2	cysteine synthase D2
2.12e-165	0.560907	0.875	0.671	3.82e-161	2	Carub.0006s2560
2.1e-291	0.618731	1	0.926	3.77e-287	2	Carub.0006s2894	AT4G10340	LHCB5	light harvesting complex of photosystem II 5
3.48e-280	0.957816	0.626	0.31	6.25e-276	2	Carub.0006s3367	AT4G03400	DFL2,GH3-10	Auxin-responsive GH3 family protein
0	0.67816	1	0.899	0	2	Carub.0006s3378	AT4G03280	PETC,PGR1	photosynthetic electron transfer C
1.28e-251	0.600536	0.954	0.816	2.31e-247	2	Carub.0006s3429	AT1G03130	PSAD-2	photosystem I subunit D-2
0	0.588899	0.998	0.894	0	2	Carub.0006s3621	AT4G01150
0	0.723044	0.932	0.682	0	2	Carub.0006s3637	AT4G01310		Ribosomal L5P family protein
0	0.678179	0.999	0.846	0	2	Carub.0007s0079	AT4G38970	FBA2	fructose-bisphosphate aldolase 2
2.38e-200	0.552458	0.949	0.755	4.28e-196	2	Carub.0007s0228	AT4G37930	SHM1,SHMT1,STM	serine transhydroxymethyltransferase 1
3.62e-187	0.560201	0.903	0.645	6.51e-183	2	Carub.0007s0522	AT4G35090	CAT2	catalase 2
2e-194	0.507458	0.956	0.793	3.59e-190	2	Carub.0007s0598	AT4G34350	CLB6,HDR,ISPH	4-hydroxy-3-methylbut-2-enyl diphosphate reductase
3.66e-220	0.662204	0.884	0.645	6.59e-216	2	Carub.0007s0747	AT4G33010	AtGLDP1,GLDP1	glycine decarboxylase P-protein 1
3.6e-297	0.647741	0.981	0.8	6.48e-293	2	Carub.0007s0834	AT4G32260		ATPase, F0 complex, subunit B/B\', bacterial/chloroplast
0	0.687185	0.999	0.936	0	2	Carub.0007s1189	AT2G20260	PSAE-2	photosystem I subunit E-2
4.45e-266	0.577608	0.987	0.833	8e-262	2	Carub.0007s1200	AT4G28660	PSB28	photosystem II reaction center PSB28 protein
1.3e-144	0.55063	0.668	0.447	2.33e-140	2	Carub.0007s1270	AT4G28080		Tetratricopeptide repeat (TPR)-like superfamily protein
1.13e-212	0.90846	0.748	0.487	2.04e-208	2	Carub.0007s1575	AT4G25260		Plant invertase/pectin methylesterase inhibitor superfamily protein
2.37e-213	0.564139	0.947	0.721	4.26e-209	2	Carub.0007s1629	AT4G24770	ATRBP31,ATRBP33,CP31,RBP31	31-kDa RNA binding protein
0	0.756993	0.993	0.824	0	2	Carub.0007s2015	AT4G21280	PSBQ,PSBQ-1,PSBQA	photosystem II subunit QA
1.63e-194	0.532188	0.89	0.648	2.93e-190	2	Carub.0007s2379	AT4G17600	LIL3:1	Chlorophyll A-B binding family protein
8.07e-184	0.511169	0.859	0.654	1.45e-179	2	Carub.0007s2383	AT4G17560		Ribosomal protein L19 family protein
2.2e-153	0.500656	0.899	0.744	3.96e-149	2	Carub.0007s2628	AT4G15560	CLA,CLA1,DEF,DXPS2,DXS	Deoxyxylulose-5-phosphate synthase
9.9e-264	0.561973	0.997	0.884	1.78e-259	2	Carub.0007s3001	AT4G12800	PSAL	photosystem I subunit l
1.98e-232	0.607715	0.98	0.812	3.56e-228	2	Carub.0007s3137	AT5G35630	ATGSL1,GLN2,GS2	glutamine synthetase 2
1.17e-223	0.605947	0.878	0.639	2.1e-219	2	Carub.0007s3204	AT5G36700	ATPGLP1,PGLP1	2-phosphoglycolate phosphatase 1
0	0.640651	0.994	0.85	0	2	Carub.0007s3455	AT5G40950	RPL27	ribosomal protein large subunit 27
4.23e-144	0.699258	0.847	0.657	7.61e-140	2	Carub.0007s3748	AT1G66100		Plant thionin
1.15e-211	0.587738	0.987	0.805	2.07e-207	2	Carub.0007s3758	AT5G38410		Ribulose bisphosphate carboxylase (small chain) family protein
0	0.820481	0.999	0.856	0	2	Carub.0007s3759	AT5G38410		Ribulose bisphosphate carboxylase (small chain) family protein
8.02e-266	0.643897	1	0.911	1.44e-261	2	Carub.0007s3760	AT5G38410		Ribulose bisphosphate carboxylase (small chain) family protein
2.55e-279	0.599155	0.991	0.863	4.59e-275	2	Carub.0008s0055	AT5G47190		Ribosomal protein L19 family protein
6.24e-203	0.542074	0.969	0.84	1.12e-198	2	Carub.0008s0182	AT5G46110	APE2,TPT	Glucose-6-phosphate/phosphate translocator-related
1.26e-220	0.638838	0.768	0.512	2.27e-216	2	Carub.0008s0233	AT5G45680	ATFKBP13,FKBP13	FK506-binding protein 13
3.18e-120	0.662482	0.449	0.255	5.71e-116	2	Carub.0008s0431	AT5G44210	ATERF-9,ATERF9,ERF9	erf domain protein 9
2.95e-189	0.514628	0.948	0.715	5.3e-185	2	Carub.0008s1174	AT5G51720		2 iron, 2 sulfur cluster binding
1.93e-195	0.550065	0.978	0.902	3.47e-191	2	Carub.0008s1462	AT5G54270	LHCB3,LHCB3*1	light-harvesting chlorophyll B-binding protein 3
0	0.622369	0.998	0.878	0	2	Carub.0008s1487	AT5G54600		Translation protein SH3-like family protein
5.1e-216	0.696779	0.99	0.864	9.18e-212	2	Carub.0008s1998	AT5G59310	LTP4	lipid transfer protein 4
0	0.691391	0.989	0.822	0	2	Carub.0008s2208	AT5G61410	EMB2728,RPE	D-ribulose-5-phosphate-3-epimerase
6.79e-211	0.553395	0.91	0.703	1.22e-206	2	Carub.0008s2406	AT5G63310	ATNDPK2,NDPK IA,NDPK IA IA,NDPK1A,NDPK2	nucleoside diphosphate kinase 2
1.14e-221	0.624924	0.854	0.627	2.04e-217	2	Carub.0008s2482	AT5G64040	PSAN	photosystem I reaction center subunit PSI-N, chloroplast, putative / PSI-N, putative (PSAN)
1.13e-294	0.591335	0.996	0.858	2.03e-290	2	Carub.0008s2608	AT5G65220		Ribosomal L29 family protein
2.45e-209	0.562375	0.992	0.865	4.41e-205	2	Carub.0008s2794	AT5G66570	MSP-1,OE33,OEE1,OEE33,PSBO-1,PSBO1	PS II oxygen-evolving complex 1
9.15e-214	0.567701	0.958	0.767	1.64e-209	2	Carub.0008s2831	AT5G66190	ATLFNR1,FNR1	ferredoxin-NADP(+)-oxidoreductase 1
1.86e-196	0.540964	0.941	0.743	3.34e-192	2	Carub.0020s0005	AT5G30510	ARRPS1,RPS1	ribosomal protein S1
2.5e-173	0.573797	0.878	0.671	4.49e-169	2	Carub.0025s0002
2.63e-101	0.828402	0.719	0.598	4.73e-97	3	Carub.0001s0104	AT1G01170		Protein of unknown function (DUF1138)
1.6e-56	0.598252	0.646	0.573	2.87e-52	3	Carub.0001s0365	AT2G33450		Ribosomal L28 family
4.98e-220	1.22123	0.99	0.981	8.96e-216	3	Carub.0001s0692	AT1G07610	MT1C	metallothionein 1C
2.09e-58	0.846364	0.636	0.531	3.75e-54	3	Carub.0001s0734	AT1G07985		Expressed protein
1.21e-255	0.897444	0.998	0.958	2.18e-251	3	Carub.0001s0773	AT1G08380	PSAO	photosystem I subunit O
1.06e-55	0.504239	0.778	0.797	1.91e-51	3	Carub.0001s0993	AT1G10500	ATCPISCA,CPISCA	chloroplast-localized ISCA-like protein
5.93e-173	0.701117	0.995	0.984	1.07e-168	3	Carub.0001s1503	AT1G15270		Translation machinery associated TMA7
2.83e-265	0.781352	0.999	0.99	5.1e-261	3	Carub.0001s1573	AT2G32060		Ribosomal protein L7Ae/L30e/S12e/Gadd45 family protein
8.79e-107	0.86483	0.842	0.817	1.58e-102	3	Carub.0001s1654	AT1G16810
5.43e-93	0.663045	0.773	0.638	9.77e-89	3	Carub.0001s1838	AT1G18730	NDF6	NDH dependent flow 6
0	1.12274	1	0.946	0	3	Carub.0001s1985	AT1G20340	DRT112,PETE2	Cupredoxin superfamily protein
7.1e-77	0.57216	0.85	0.828	1.28e-72	3	Carub.0001s2052	AT1G21065
4.4e-72	0.553505	0.887	0.773	7.91e-68	3	Carub.0001s2092	AT1G21500
7.2e-134	0.576994	0.991	0.974	1.29e-129	3	Carub.0001s2229	AT1G22780	PFL,PFL1,RPS18A	Ribosomal protein S13/S18 family
9.25e-116	0.623338	0.967	0.954	1.66e-111	3	Carub.0001s2414	AT1G26880		Ribosomal protein L34e superfamily protein
3.49e-192	0.84817	0.949	0.86	6.27e-188	3	Carub.0001s2658	AT1G28150
0	0.985133	0.999	0.964	0	3	Carub.0001s2727	AT1G29070		Ribosomal protein L34
1.66e-235	0.795925	0.998	0.909	2.99e-231	3	Carub.0001s2858	AT1G30380	PSAK	photosystem I subunit K
2.51e-220	0.783825	0.991	0.878	4.51e-216	3	Carub.0001s3089	AT1G32470		Single hybrid motif superfamily protein
3.32e-141	0.750016	0.875	0.747	5.97e-137	3	Carub.0001s3096	AT1G32550		2Fe-2S ferredoxin-like superfamily protein
2.57e-148	0.657152	0.986	0.88	4.63e-144	3	Carub.0001s3129	AT1G32990	PRPL11	plastid ribosomal protein l11
2.84e-43	0.54116	0.653	0.611	5.11e-39	3	Carub.0001s3208	AT1G34000	OHP2	one-helix protein 2
2.71e-160	0.735551	0.936	0.803	4.88e-156	3	Carub.0001s3335	AT1G35680		Ribosomal protein L21
1.02e-103	0.579374	0.906	0.885	1.83e-99	3	Carub.0001s3434	AT1G42960
6.3e-95	0.526003	0.971	0.855	1.13e-90	3	Carub.0001s3521	AT1G44575	NPQ4,PSBS	Chlorophyll A-B binding family protein
5.45e-156	0.677199	0.976	0.841	9.8e-152	3	Carub.0001s3747	AT1G48350		Ribosomal L18p/L5e family protein
7.41e-46	0.515814	0.671	0.64	1.33e-41	3	Carub.0001s3942	AT1G50320	ATHX,ATX,THX	thioredoxin X
2.76e-55	0.547339	0.725	0.664	4.96e-51	3	Carub.0001s3985	AT1G50900		Ankyrin repeat family protein
1.85e-47	0.582991	0.677	0.646	3.33e-43	3	Carub.0001s4119	AT1G52220
2.2e-228	0.945222	0.996	0.913	3.96e-224	3	Carub.0001s4120	AT1G52230	PSAH-2,PSAH2,PSI-H	photosystem I subunit H2
2.39e-29	0.517617	0.559	0.541	4.3e-25	3	Carub.0001s4294	AT1G53670	ATMSRB1,MSRB1	methionine sulfoxide reductase B 1
1.1e-147	0.693505	0.988	0.914	1.97e-143	3	Carub.0001s4419	AT1G55670	PSAG	photosystem I subunit G
1.05e-218	0.803969	0.989	0.89	1.89e-214	3	Carub.0002s0024	AT1G64510		Translation elongation factor EF1B/ribosomal protein S6 family protein
1.8e-191	0.697589	1	0.972	3.24e-187	3	Carub.0002s0431	AT1G60950	ATFD2,FED A	2Fe-2S ferredoxin-like superfamily protein
1.12e-82	0.521766	1	0.999	2.01e-78	3	Carub.0002s1338	AT5G38430		Ribulose bisphosphate carboxylase (small chain) family protein
1.91e-121	0.746714	0.878	0.73	3.44e-117	3	Carub.0002s1513	AT1G68590		Ribosomal protein PSRP-3/Ycf65
2.71e-64	0.562241	0.984	0.987	4.87e-60	3	Carub.0002s1873	AT1G71950		Proteinase inhibitor, propeptide
7.16e-40	0.612181	0.614	0.616	1.29e-35	3	Carub.0002s1897	AT1G72170		Domain of unknown function (DUF543)
5.77e-189	0.530194	0.998	0.993	1.04e-184	3	Carub.0002s2106	AT1G74270		Ribosomal protein L35Ae family protein
3.06e-74	0.653089	0.744	0.632	5.5e-70	3	Carub.0002s2167	AT1G74880	NDH-O	NAD(P)H:plastoquinone dehydrogenase complex subunit O
7.13e-114	0.54443	0.983	0.894	1.28e-109	3	Carub.0002s2219	AT1G75350	emb2184	Ribosomal protein L31
1.81e-99	0.709063	0.838	0.718	3.25e-95	3	Carub.0002s2253	AT1G75690		DnaJ/Hsp40 cysteine-rich domain superfamily protein
1.68e-69	0.501647	0.917	0.914	3.02e-65	3	Carub.0002s2310	AT1G76200
2.14e-69	0.609754	0.9	0.911	3.85e-65	3	Carub.0002s2459	AT1G77710
0	1.2162	1	0.989	0	3	Carub.0002s2591	AT1G79040	PSBR	photosystem II subunit R
3.98e-108	0.584513	0.963	0.869	7.15e-104	3	Carub.0002s2765	AT1G79850	CS17,PRPS17,RPS17	ribosomal protein S17
1.8e-171	0.705473	0.98	0.971	3.24e-167	3	Carub.0003s0070	AT3G01390	AVMA10,VMA10	vacuolar membrane ATPase 10
1.35e-134	0.607782	0.968	0.962	2.42e-130	3	Carub.0003s0104	AT3G01130
2.59e-12	0.579729	0.56	0.528	4.65e-08	3	Carub.0003s0351	AT3G04300		RmlC-like cupins superfamily protein
4.81e-285	0.750163	1	0.996	8.64e-281	3	Carub.0003s0360	AT3G04400	emb2171	Ribosomal protein L14p/L23e family protein
9.16e-64	0.587277	0.75	0.721	1.65e-59	3	Carub.0003s0623	AT3G06680		Ribosomal L29e protein family
5.72e-165	0.831296	0.897	0.812	1.03e-160	3	Carub.0003s0895	AT3G09860
1e-11	0.637899	0.759	0.8	1.8e-07	3	Carub.0003s0912	AT3G10020
2.14e-109	0.680607	0.945	0.938	3.85e-105	3	Carub.0003s0927	AT3G10090		Nucleic acid-binding, OB-fold-like protein
1.43e-278	1.06215	0.987	0.951	2.57e-274	3	Carub.0003s0984	AT5G04800		Ribosomal S17 family protein
8.89e-125	0.698273	0.972	0.962	1.6e-120	3	Carub.0003s1010	AT3G10860		Cytochrome b-c1 complex, subunit 8 protein
1.81e-24	0.506316	0.604	0.638	3.26e-20	3	Carub.0003s1022	AT3G10950		Zinc-binding ribosomal protein family protein
6.38e-53	0.506336	0.792	0.767	1.15e-48	3	Carub.0003s1109	AT3G11750	FOLB1	Dihydroneopterin aldolase
4.16e-232	0.863691	0.992	0.903	7.47e-228	3	Carub.0003s1588	AT3G16140	PSAH-1	photosystem I subunit H-1
9.27e-263	0.884879	0.999	0.993	1.67e-258	3	Carub.0003s1853	AT1G36240		Ribosomal protein L7Ae/L30e/S12e/Gadd45 family protein
5.6e-99	0.526731	0.964	0.952	1.01e-94	3	Carub.0003s2365	AT3G23390		Zinc-binding ribosomal protein family protein
1.12e-45	0.630513	0.79	0.799	2.02e-41	3	Carub.0003s2440	AT3G24100		Uncharacterised protein family SERF
2.25e-62	0.606432	0.67	0.621	4.04e-58	3	Carub.0003s2630	AT2G04700		ferredoxin thioredoxin reductase catalytic beta chain family protein
3.98e-248	1.02036	0.971	0.846	7.16e-244	3	Carub.0003s2673	AT2G05310
1.32e-123	0.787863	0.822	0.727	2.37e-119	3	Carub.0003s2689	AT2G05620	PGR5	proton gradient regulation 5
1.06e-25	0.586507	0.463	0.423	1.91e-21	3	Carub.0003s2691	AT3G46560	emb2474,TIM9	Tim10/DDP family zinc finger protein
4.9e-155	0.796824	0.916	0.815	8.8e-151	3	Carub.0003s3118	AT2G17240
3.17e-206	0.926011	0.963	0.833	5.7e-202	3	Carub.0003s3459	AT2G20260	PSAE-2	photosystem I subunit E-2
6.85e-88	0.585461	0.93	0.944	1.23e-83	3	Carub.0003s3544	AT2G20820
1.07e-101	0.587633	0.941	0.911	1.92e-97	3	Carub.0004s0061	AT2G21580		Ribosomal protein S25 family protein
1.76e-141	0.728252	0.921	0.813	3.17e-137	3	Carub.0004s0318	AT2G24020		Uncharacterised BCR, YbaB family COG0718
1.88e-205	0.726868	0.992	0.892	3.39e-201	3	Carub.0004s0326	AT2G24090		Ribosomal protein L35
1.81e-44	0.538946	0.884	0.905	3.26e-40	3	Carub.0004s0449	AT2G24860		DnaJ/Hsp40 cysteine-rich domain superfamily protein
2.02e-197	0.767441	0.995	0.983	3.63e-193	3	Carub.0004s0481	AT4G31985		Ribosomal protein L39 family protein
0	1.26851	0.999	0.941	0	3	Carub.0004s0666	AT2G26500		cytochrome b6f complex subunit (petM), putative
3.88e-85	0.666052	0.789	0.747	6.97e-81	3	Carub.0004s0790	AT2G27290		Protein of unknown function (DUF1279)
4.7e-158	0.651257	0.993	0.971	8.45e-154	3	Carub.0004s0846	AT2G27710		60S acidic ribosomal protein family
0	0.824278	0.999	0.979	0	3	Carub.0004s1172	AT2G30570	PSBW	photosystem II reaction center W
1.63e-42	0.533606	0.837	0.843	2.93e-38	3	Carub.0004s1207	AT2G30870	ATGSTF10,ATGSTF4,ERD13,GSTF10	glutathione S-transferase PHI 10
1.94e-218	0.781111	0.988	0.867	3.49e-214	3	Carub.0004s1508	AT2G33450		Ribosomal L28 family
1.52e-139	0.66583	0.959	0.831	2.73e-135	3	Carub.0004s1706	AT1G32470		Single hybrid motif superfamily protein
6.07e-78	0.68727	0.714	0.618	1.09e-73	3	Carub.0004s1791	AT2G36145
4.7e-77	0.557829	0.867	0.777	8.45e-73	3	Carub.0004s2011	AT2G38140	PSRP4	plastid-specific ribosomal protein 4
7.82e-149	0.52472	0.991	0.976	1.41e-144	3	Carub.0004s2153	AT3G55280	RPL23AB	ribosomal protein L23AB
5.64e-19	0.730626	0.36	0.289	1.01e-14	3	Carub.0004s2498	AT2G42530	COR15B	cold regulated 15b
2.08e-185	0.702477	0.995	0.989	3.74e-181	3	Carub.0004s2591	AT2G43460		Ribosomal L38e protein family
0	0.903517	0.999	0.959	0	3	Carub.0004s2720	AT2G44650	CHL-CPN10,CPN10	chloroplast chaperonin 10
6.02e-112	0.673756	0.917	0.9	1.08e-107	3	Carub.0004s2926	AT2G46540
9.79e-80	0.511879	0.945	0.861	1.76e-75	3	Carub.0004s2953	AT2G46820	PSAP,PSI-P,PTAC8,TMP14	photosystem I P subunit
7.57e-191	0.795581	0.967	0.887	1.36e-186	3	Carub.0004s3012	AT2G47400	CP12,CP12-1	CP12 domain-containing protein 1
9.31e-137	0.689912	0.945	0.811	1.67e-132	3	Carub.0005s0392	AT3G26060	ATPRX Q	Thioredoxin superfamily protein
1.34e-116	0.574749	0.97	0.864	2.41e-112	3	Carub.0005s0539	AT3G27160	GHS1	Ribosomal protein S21 family protein
3.9e-23	0.549977	0.438	0.405	7.01e-19	3	Carub.0005s1083	AT3G45050
2.32e-113	0.710977	0.9	0.776	4.18e-109	3	Carub.0005s1331	AT3G47070
3.18e-197	0.722873	0.991	0.891	5.71e-193	3	Carub.0005s1378	AT3G47650		DnaJ/Hsp40 cysteine-rich domain superfamily protein
1.22e-26	0.517409	0.741	0.757	2.2e-22	3	Carub.0005s1476	AT3G48570		secE/sec61-gamma protein transport protein
1.27e-41	0.583087	0.59	0.541	2.29e-37	3	Carub.0005s1789	AT3G51510
5.32e-120	1.39746	0.718	0.505	9.56e-116	3	Carub.0005s1922
6.88e-137	0.684989	0.986	0.97	1.24e-132	3	Carub.0005s2047	AT5G27700		Ribosomal protein S21e
3.3e-197	0.826022	0.976	0.945	5.93e-193	3	Carub.0005s2254	AT3G55750		Ribosomal protein L35Ae family protein
3.64e-88	0.58508	0.95	0.934	6.55e-84	3	Carub.0005s2312	AT2G40510		Ribosomal protein S26e family protein
0	1.15239	0.998	0.953	0	3	Carub.0005s2365	AT3G56910	PSRP5	plastid-specific 50S ribosomal protein 5
1.05e-47	0.556962	0.692	0.682	1.89e-43	3	Carub.0005s2695	AT3G60210		GroES-like family protein
4.85e-145	0.661401	0.973	0.948	8.73e-141	3	Carub.0005s2752	AT3G60770		Ribosomal protein S13/S15
1.26e-28	0.54274	0.537	0.498	2.26e-24	3	Carub.0005s2913	AT3G62410	CP12,CP12-2	CP12 domain-containing protein 2
3.82e-155	0.783467	0.933	0.885	6.87e-151	3	Carub.0006s0018	AT5G01650		Tautomerase/MIF superfamily protein
4.25e-130	0.996504	0.763	0.636	7.64e-126	3	Carub.0006s0096	AT5G02120	OHP	one helix protein
7.49e-116	0.756398	0.874	0.784	1.35e-111	3	Carub.0006s0100	AT5G02160
1.92e-55	0.581603	0.824	0.82	3.45e-51	3	Carub.0006s0182	AT5G03030		Chaperone DnaJ-domain superfamily protein
4.81e-70	0.516323	0.921	0.937	8.65e-66	3	Carub.0006s0693	AT5G08040	TOM5	mitochondrial import receptor subunit TOM5 homolog
1.9e-68	0.763448	0.627	0.538	3.42e-64	3	Carub.0006s0694	AT5G08050		Protein of unknown function (DUF1118)
7.47e-78	0.607971	0.946	0.914	1.34e-73	3	Carub.0006s1065	AT5G12140	ATCYS1,CYS1	cystatin-1
0	0.895318	0.998	0.942	0	3	Carub.0006s1251	AT5G14320		Ribosomal protein S13/S18 family
5.72e-24	0.529797	0.695	0.722	1.03e-19	3	Carub.0006s1547	AT5G17280
9.71e-128	0.630721	0.979	0.948	1.75e-123	3	Carub.0006s2149	AT5G23740	RPS11-BETA	ribosomal protein S11-beta
3.94e-262	1.17791	0.973	0.9	7.09e-258	3	Carub.0006s2191	AT5G24165
2.22e-84	0.686971	0.737	0.636	3.99e-80	3	Carub.0006s2210	AT5G24314	PDE225,PTAC7	plastid transcriptionally active7
3.03e-15	0.6519	0.296	0.25	5.44e-11	3	Carub.0006s2472
1.73e-217	0.668727	0.999	0.998	3.11e-213	3	Carub.0006s2488	AT5G27700		Ribosomal protein S21e
1.11e-41	0.583813	0.764	0.776	2e-37	3	Carub.0006s2867	AT4G10100	CNX7,SIR5	co-factor for nitrate, reductase and xanthine dehydrogenase 7
1.05e-56	0.771995	0.555	0.457	1.9e-52	3	Carub.0006s2887	AT4G10300		RmlC-like cupins superfamily protein
7.33e-198	0.690288	0.995	0.903	1.32e-193	3	Carub.0006s3621	AT4G01150
4.48e-187	0.581393	0.999	0.995	8.05e-183	3	Carub.0007s0111	AT4G39200		Ribosomal protein S25 family protein
7.71e-217	0.696624	0.998	0.96	1.39e-212	3	Carub.0007s0566	AT4G34620	SSR16	small subunit ribosomal protein 16
2.99e-257	0.919316	0.979	0.867	5.38e-253	3	Carub.0007s0619	AT4G34190	2023-09-01	stress enhanced protein 1
1.44e-128	0.544726	0.994	0.986	2.59e-124	3	Carub.0007s0658	AT4G33865		Ribosomal protein S14p/S29e family protein
8.57e-107	0.600988	0.958	0.957	1.54e-102	3	Carub.0007s0857	AT4G31985		Ribosomal protein L39 family protein
1.53e-89	0.553867	0.93	0.902	2.76e-85	3	Carub.0007s1116	AT2G19750		Ribosomal protein S30 family protein
7.73e-298	0.890693	0.998	0.941	1.39e-293	3	Carub.0007s1189	AT2G20260	PSAE-2	photosystem I subunit E-2
3.9e-109	0.576051	0.956	0.848	7e-105	3	Carub.0007s1200	AT4G28660	PSB28	photosystem II reaction center PSB28 protein
4.98e-31	0.510818	0.693	0.728	8.95e-27	3	Carub.0007s1413	AT4G26710		ATPase, V0 complex, subunit E
1.02e-301	0.95806	0.998	0.884	1.84e-297	3	Carub.0007s1598	AT4G25050	ACP4	acyl carrier protein 4
7.09e-67	0.646854	0.763	0.742	1.28e-62	3	Carub.0007s1614	AT4G24920		secE/sec61-gamma protein transport protein
1.75e-76	0.537971	0.888	0.886	3.14e-72	3	Carub.0007s2098	AT4G20150
9.22e-153	0.648529	0.987	0.956	1.66e-148	3	Carub.0007s2251	AT2G42740	RPL16A	ribosomal protein large subunit 16A
5.4e-32	0.526459	0.611	0.591	9.71e-28	3	Carub.0007s2512	AT4G16410
5.84e-165	0.631876	0.993	0.981	1.05e-160	3	Carub.0007s2623	AT5G18380		Ribosomal protein S5 domain 2-like superfamily protein
6.67e-205	0.66201	0.999	0.985	1.2e-200	3	Carub.0007s2796	AT4G14320		Zinc-binding ribosomal protein family protein
1.29e-49	0.554522	0.635	0.577	2.32e-45	3	Carub.0007s3327	AT5G42070
2.42e-89	0.505753	0.967	0.864	4.35e-85	3	Carub.0007s3455	AT5G40950	RPL27	ribosomal protein large subunit 27
3.63e-179	0.51121	0.998	0.995	6.53e-175	3	Carub.0008s0008	AT5G47700		60S acidic ribosomal protein family
1.04e-83	0.514829	0.972	0.875	1.88e-79	3	Carub.0008s0055	AT5G47190		Ribosomal protein L19 family protein
4.69e-49	0.630284	0.6	0.521	8.44e-45	3	Carub.0008s0489	AT5G43750	NDH18	NAD(P)H dehydrogenase 18
5.44e-67	0.592794	0.777	0.767	9.78e-63	3	Carub.0008s0579	AT5G42960
2.87e-40	0.704652	0.794	0.81	5.16e-36	3	Carub.0008s1059	AT5G50460		secE/sec61-gamma protein transport protein
2.87e-40	0.704652	0.794	0.81	5.16e-36	3	Carub.0008s1059	AT5G50460		secE/sec61-gamma protein transport protein
1.39e-70	0.536712	0.861	0.741	2.49e-66	3	Carub.0008s1174	AT5G51720		2 iron, 2 sulfur cluster binding
9.73e-122	0.509431	0.992	0.986	1.75e-117	3	Carub.0008s1277	AT5G52650		RNA binding Plectin/S10 domain-containing protein
2.46e-120	0.642586	0.961	0.937	4.43e-116	3	Carub.0008s1373	AT5G53560	ATB5-A,ATCB5-E,B5 #2,CB5-E	cytochrome B5 isoform E
1.88e-31	0.559492	0.595	0.572	3.38e-27	3	Carub.0008s1417	AT5G53880
2.34e-109	0.524186	0.98	0.889	4.21e-105	3	Carub.0008s1487	AT5G54600		Translation protein SH3-like family protein
9.67e-172	0.634951	0.992	0.984	1.74e-167	3	Carub.0008s1714	AT5G56670		Ribosomal protein S30 family protein
5.8e-25	0.55318	0.43	0.378	1.04e-20	3	Carub.0008s1768	AT5G57170		Tautomerase/MIF superfamily protein
1.43e-158	1.11445	0.981	0.875	2.58e-154	3	Carub.0008s1998	AT5G59310	LTP4	lipid transfer protein 4
3.39e-211	0.528224	1	1	6.1e-207	3	Carub.0008s2520	AT5G09570		Cox19-like CHCH family protein
0	1.89835	0.786	0.028	0	4	Carub.0001s0008	AT1G02205	CER1	Fatty acid hydroxylase superfamily
0	1.89496	0.848	0.069	0	4	Carub.0001s0059	AT1G01630		Sec14p-like phosphatidylinositol transfer family protein
0	2.01512	0.841	0.052	0	4	Carub.0001s0061	AT1G01610	ATGPAT4,GPAT4	glycerol-3-phosphate acyltransferase 4
5.98e-279	1.39919	0.878	0.459	1.07e-274	4	Carub.0001s0077	AT1G01470	LEA14,LSR3	Late embryogenesis abundant protein
2.13e-191	0.857086	0.857	0.532	3.82e-187	4	Carub.0001s0113	AT1G01090	PDH-E1 ALPHA	pyruvate dehydrogenase E1 alpha
0	0.789799	0.467	0.069	0	4	Carub.0001s0122	AT1G01010	ANAC001,NAC001	NAC domain containing protein 1
0	1.60851	0.687	0.044	0	4	Carub.0001s0139	AT1G02340	FBI1,HFR1,REP1,RSF1	basic helix-loop-helix (bHLH) DNA-binding superfamily protein
0	0.932382	0.493	0.07	0	4	Carub.0001s0147	AT1G02400	ATGA2OX4,ATGA2OX6,DTA1,GA2OX6	gibberellin 2-oxidase 6
1.59e-172	0.531705	0.375	0.101	2.86e-168	4	Carub.0001s0271	AT1G03590		Protein phosphatase 2C family protein
6.66e-93	0.516162	0.279	0.089	1.2e-88	4	Carub.0001s0343	AT1G04240	IAA3,SHY2	AUX/IAA transcriptional regulator family protein
6.39e-90	0.518014	0.932	0.728	1.15e-85	4	Carub.0001s0465	AT2G32210
8.05e-237	0.559439	0.479	0.121	1.45e-232	4	Carub.0001s0516	AT1G05810	ARA,ARA-1,ATRAB11D,ATRABA5E,RABA5E	RAB GTPase homolog A5E
5.47e-233	1.05794	0.904	0.626	9.83e-229	4	Carub.0001s0521	AT1G05850	ATCTL1,CTL1,ELP,ELP1,ERH2,HOT2,POM1	Chitinase family protein
7.35e-70	0.584951	0.615	0.388	1.32e-65	4	Carub.0001s0523	AT1G05870		Protein of unknown function (DUF1685)
7.35e-70	0.584951	0.615	0.388	1.32e-65	4	Carub.0001s0523	AT1G05870		Protein of unknown function (DUF1685)
4.12e-68	0.709862	0.813	0.712	7.41e-64	4	Carub.0001s0525	AT1G05890	ARI5,ATARI5	RING/U-box superfamily protein
5.48e-231	0.814803	0.68	0.27	9.85e-227	4	Carub.0001s0587	AT1G06515		Protein of unknown function (DUF3317)
5.48e-231	0.814803	0.68	0.27	9.85e-227	4	Carub.0001s0587	AT1G06515		Protein of unknown function (DUF3317)
1.05e-186	1.13318	0.525	0.177	1.89e-182	4	Carub.0001s0642	AT1G07135		glycine-rich protein
1.83e-66	0.573045	0.732	0.518	3.28e-62	4	Carub.0001s0646	AT1G07170		PHF5-like protein
4.95e-301	1.12174	0.981	0.86	8.9e-297	4	Carub.0001s0818	AT1G08830	CSD1	copper/zinc superoxide dismutase 1
3.23e-226	0.585621	0.524	0.145	5.8e-222	4	Carub.0001s0826	AT1G08940		Phosphoglycerate mutase family protein
1.27e-96	0.546586	0.72	0.444	2.29e-92	4	Carub.0001s0855	AT1G09210	AtCRT1b,CRT1b	calreticulin 1b
1.48e-209	0.839677	0.176	0.018	2.66e-205	4	Carub.0001s0865	AT1G09310		Protein of unknown function, DUF538
2.18e-134	0.57514	0.772	0.446	3.92e-130	4	Carub.0001s0890	AT1G09560	GLP5	germin-like protein 5
3.43e-175	0.592796	0.489	0.164	6.17e-171	4	Carub.0001s0951	AT1G10090		Early-responsive to dehydration stress protein (ERD4)
3.43e-175	0.592796	0.489	0.164	6.17e-171	4	Carub.0001s0951	AT1G10090		Early-responsive to dehydration stress protein (ERD4)
1.15e-214	0.765531	0.981	0.916	2.07e-210	4	Carub.0001s1006	AT1G10590		Nucleic acid-binding, OB-fold-like protein
0	1.31158	0.988	0.857	0	4	Carub.0001s1010	AT1G10630	ARFA1F,ATARFA1F	ADP-ribosylation factor A1F
0	1.68521	0.838	0.281	0	4	Carub.0001s1013	AT1G10657		Plant protein 1589 of unknown function
4.54e-298	1.13271	0.82	0.389	8.16e-294	4	Carub.0001s1016	AT1G10670	ACLA-1	ATP-citrate lyase A-1
1.18e-158	1.20632	0.748	0.407	2.13e-154	4	Carub.0001s1089	AT1G11260	ATSTP1,STP1	sugar transporter 1
2.76e-264	0.561212	0.344	0.06	4.95e-260	4	Carub.0001s1116	AT1G11545	XTH8	xyloglucan endotransglucosylase/hydrolase 8
6.45e-222	0.561628	0.365	0.079	1.16e-217	4	Carub.0001s1131	AT1G11670		MATE efflux family protein
1.54e-279	1.28808	0.919	0.604	2.77e-275	4	Carub.0001s1149	AT1G11840	ATGLX1,GLX1	glyoxalase I homolog
2.37e-106	0.602423	0.73	0.465	4.25e-102	4	Carub.0001s1158	AT1G11910	APA1,ATAPA1	aspartic proteinase A1
2.52e-175	0.636346	0.549	0.201	4.53e-171	4	Carub.0001s1168	AT1G12000		Phosphofructokinase family protein
4.82e-150	0.556173	0.493	0.181	8.66e-146	4	Carub.0001s1173	AT1G12050		fumarylacetoacetase, putative
7.11e-84	0.576641	0.586	0.336	1.28e-79	4	Carub.0001s1202	AT1G12360	KEU	Sec1/munc18-like (SM) proteins superfamily
5.54e-130	0.688938	0.911	0.724	9.96e-126	4	Carub.0001s1258	AT1G12840	ATVHA-C,DET3	vacuolar ATP synthase subunit C (VATC) / V-ATPase C subunit / vacuolar proton pump C subunit (DET3)
2.46e-167	0.663896	0.53	0.194	4.42e-163	4	Carub.0001s1310	AT1G13390
0	0.816804	0.401	0.022	0	4	Carub.0001s1363	AT1G13930
6.7e-277	1.06984	0.847	0.462	1.2e-272	4	Carub.0001s1370	AT1G14010		emp24/gp25L/p24 family/GOLD family protein
1.35e-201	0.856875	0.925	0.673	2.42e-197	4	Carub.0001s1416	AT1G14450		NADH dehydrogenase (ubiquinone)s
2.3e-171	0.659146	0.654	0.276	4.14e-167	4	Carub.0001s1461	AT1G14820		Sec14p-like phosphatidylinositol transfer family protein
1.39e-258	2.20746	0.872	0.539	2.51e-254	4	Carub.0001s1478	AT1G15010
1.41e-176	0.68178	0.984	0.952	2.53e-172	4	Carub.0001s1488	AT1G15120		Ubiquinol-cytochrome C reductase hinge protein
9.4e-271	0.589933	0.299	0.042	1.69e-266	4	Carub.0001s1515	AT1G15380		Lactoylglutathione lyase / glyoxalase I family protein
2.57e-80	0.528903	0.78	0.561	4.63e-76	4	Carub.0001s1643	AT1G16700		Alpha-helical ferredoxin
6.45e-116	0.576845	0.311	0.094	1.16e-111	4	Carub.0001s1659	AT1G16850
3.71e-127	0.666786	0.847	0.61	6.67e-123	4	Carub.0001s1680	AT1G17080		Ribosomal protein L18ae family
0	0.856467	0.473	0.044	0	4	Carub.0001s1757	AT1G17840	ABCG11,ATWBC11,COF1,DSO,WBC11	white-brown complex homolog protein 11
1.09e-106	0.546535	0.524	0.242	1.96e-102	4	Carub.0001s1801	AT1G18390		Protein kinase superfamily protein
1.09e-106	0.546535	0.524	0.242	1.96e-102	4	Carub.0001s1801	AT1G18390		Protein kinase superfamily protein
5.99e-281	1.18795	0.976	0.841	1.08e-276	4	Carub.0001s1890	AT1G19310		RING/U-box superfamily protein
0	1.2054	0.912	0.553	0	4	Carub.0001s1943	AT1G19910	ATVHA-C2,AVA-2PE,AVA-P2	ATPase, F0/V0 complex, subunit C protein
3.78e-201	1.10628	0.996	0.97	6.8e-197	4	Carub.0001s1991	AT1G20440	AtCOR47,COR47,RD17	cold-regulated 47
9.53e-293	1.02964	1	0.982	1.71e-288	4	Carub.0001s1992	AT1G20450	ERD10,LTI29,LTI45	Dehydrin family protein
8.67e-97	0.521668	0.582	0.301	1.56e-92	4	Carub.0001s2194	AT1G22410		Class-II DAHP synthetase family protein
1.24e-264	1.17726	0.577	0.177	2.23e-260	4	Carub.0001s2232	AT1G22810		Integrase-type DNA-binding superfamily protein
0	1.04306	0.544	0.083	0	4	Carub.0001s2264	AT1G23120		Polyketide cyclase/dehydrase and lipid transport superfamily protein
3.99e-164	0.734834	0.78	0.435	7.18e-160	4	Carub.0001s2284	AT1G23260	MMZ1,UEV1A	MMS ZWEI homologue 1
0	5.38129	0.994	0.36	0	4	Carub.0001s2344	AT1G24020	MLP423	MLP-like protein 423
1.25e-109	0.60225	0.634	0.319	2.25e-105	4	Carub.0001s2387	AT1G27100		Actin cross-linking protein
3.49e-108	0.514602	0.544	0.255	6.27e-104	4	Carub.0001s2447	AT1G26570	ATUGD1,UGD1	UDP-glucose dehydrogenase 1
0	2.31242	0.992	0.457	0	4	Carub.0001s2529	AT1G25275
1.67e-114	0.527234	0.592	0.285	3e-110	4	Carub.0001s2572	AT1G24350		Acid phosphatase/vanadium-dependent haloperoxidase-related protein
6.36e-249	1.01596	0.888	0.545	1.14e-244	4	Carub.0001s2600	AT1G27450	APT1,ATAPT1	adenine phosphoribosyl transferase 1
6.36e-249	1.01596	0.888	0.545	1.14e-244	4	Carub.0001s2600	AT1G27450	APT1,ATAPT1	adenine phosphoribosyl transferase 1
0	3.13646	0.964	0.252	0	4	Carub.0001s2640	AT1G27950	LTPG1	glycosylphosphatidylinositol-anchored lipid protein transfer 1
1.35e-160	0.88913	0.855	0.605	2.42e-156	4	Carub.0001s2769	AT1G29470		S-adenosyl-L-methionine-dependent methyltransferases superfamily protein
0	1.2904	0.619	0.028	0	4	Carub.0001s2788	AT1G29670		GDSL-like Lipase/Acylhydrolase superfamily protein
1.61e-241	1.09962	0.558	0.165	2.9e-237	4	Carub.0001s2837	AT1G30135	JAZ8,TIFY5A	jasmonate-zim-domain protein 8
1.29e-135	0.642424	0.54	0.225	2.32e-131	4	Carub.0001s2854	AT1G30320		Remorin family protein
3.03e-191	0.904031	0.627	0.26	5.44e-187	4	Carub.0001s2856	AT1G30360	ERD4	Early-responsive to dehydration stress protein (ERD4)
0	1.29777	1	0.987	0	4	Carub.0001s3012	AT1G31812	ACBP,ACBP6	acyl-CoA-binding protein 6
1.47e-79	0.514585	0.75	0.514	2.64e-75	4	Carub.0001s3054	AT1G32210	ATDAD1	Defender against death (DAD family) protein
0	1.46173	0.83	0.24	0	4	Carub.0001s3347	AT1G35720	ANNAT1,ATOXY5,OXY5	annexin 1
0	1.29627	0.721	0.171	0	4	Carub.0001s3360	AT1G36160	ACC1,AT-ACC1,EMB22,GK,PAS3	acetyl-CoA carboxylase 1
1.68e-282	0.923296	0.658	0.213	3.01e-278	4	Carub.0001s3412	AT1G41830	SKS6	SKU5-similar 6
0	1.38342	0.998	0.891	0	4	Carub.0001s3554	AT1G45145	ATH5,ATTRX5,LIV1,TRX5	thioredoxin H-type 5
1.08e-80	0.556449	0.751	0.519	1.94e-76	4	Carub.0001s3596	AT1G47200	WPP2	WPP domain protein 2
2.44e-183	0.820592	0.926	0.75	4.39e-179	4	Carub.0001s3757	AT1G48440		B-cell receptor-associated 31-like
5.85e-136	0.604521	0.611	0.282	1.05e-131	4	Carub.0001s3843	AT1G49240	ACT8	actin 8
0	2.04914	0.811	0.05	0	4	Carub.0001s3863	AT1G49430	LACS2,LRD2	long-chain acyl-CoA synthetase 2
0	0.742071	0.436	0.024	0	4	Carub.0001s4035	AT1G51500	ABCG12,ATWBC12,CER5,D3,WBC12	ABC-2 type transporter family protein
0	2.79742	0.904	0.464	0	4	Carub.0001s4117	AT1G52200		PLAC8 family protein
1.38e-84	0.526408	0.862	0.709	2.48e-80	4	Carub.0001s4177	AT1G80230		Rubredoxin-like superfamily protein
1.38e-84	0.526408	0.862	0.709	2.48e-80	4	Carub.0001s4177	AT3G15640		Rubredoxin-like superfamily protein
0	2.29121	0.861	0.05	0	4	Carub.0001s4196	AT1G52827	ATCDT1,CDT1	cadmium tolerance 1
6.09e-173	0.865138	0.784	0.404	1.09e-168	4	Carub.0001s4204	AT1G52890	ANAC019,NAC019	NAC domain containing protein 19
7.31e-91	0.640287	0.834	0.66	1.31e-86	4	Carub.0001s4240	AT1G53210		sodium/calcium exchanger family protein / calcium-binding EF hand family protein
3.52e-74	0.554745	0.846	0.696	6.33e-70	4	Carub.0001s4242	AT1G53240	mMDH1	Lactate/malate dehydrogenase family protein
0	0.651656	0.389	0.043	0	4	Carub.0002s0059	AT1G64200	VHA-E3	vacuolar H+-ATPase subunit E isoform 3
1.42e-205	0.709555	0.587	0.212	2.56e-201	4	Carub.0002s0070	AT1G64090	RTNLB3	Reticulan like protein B3
0	1.12485	0.419	0.033	0	4	Carub.0002s0197	AT1G63030	ddf2	Integrase-type DNA-binding superfamily protein
0	1.42311	0.46	0.027	0	4	Carub.0002s0204	AT1G62975		basic helix-loop-helix (bHLH) DNA-binding superfamily protein
5.21e-277	1.31079	0.957	0.747	9.37e-273	4	Carub.0002s0219	AT1G62790		Bifunctional inhibitor/lipid-transfer protein/seed storage 2S albumin superfamily protein
5.21e-277	1.31079	0.957	0.747	9.37e-273	4	Carub.0002s0219	AT1G62790		Bifunctional inhibitor/lipid-transfer protein/seed storage 2S albumin superfamily protein
0	1.7191	0.72	0.154	0	4	Carub.0002s0221	AT1G62770		Plant invertase/pectin methylesterase inhibitor superfamily protein
9.83e-181	0.969363	0.776	0.375	1.77e-176	4	Carub.0002s0270	AT1G62300	ATWRKY6,WRKY6	WRKY family transcription factor
1.34e-263	0.874063	0.702	0.26	2.42e-259	4	Carub.0002s0451	AT1G60810	ACLA-2	ATP-citrate lyase A-2
1.15e-90	0.84746	0.909	0.821	2.07e-86	4	Carub.0002s0511	AT1G60140	ATTPS10,TPS10	trehalose phosphate synthase
0	0.815911	0.372	0.013	0	4	Carub.0002s0551	AT2G43535		Scorpion toxin-like knottin superfamily protein
0	0.654681	0.353	0.02	0	4	Carub.0002s0707	AT3G02700		NC domain-containing protein-related
5.44e-96	0.646055	0.745	0.471	9.78e-92	4	Carub.0002s0724	AT1G56660
5.44e-96	0.646055	0.745	0.471	9.78e-92	4	Carub.0002s0724	AT1G56660
0	2.63563	0.889	0.115	0	4	Carub.0002s0733	AT1G56580	SVB	Protein of unknown function, DUF538
1.35e-67	0.501264	0.758	0.532	2.43e-63	4	Carub.0002s0789	AT1G56280	ATDI19,DI19	drought-induced 19
0	0.665646	0.412	0.052	0	4	Carub.0002s0813	AT1G55020	ATLOX1,LOX1	lipoxygenase 1
0	0.635017	0.381	0.051	0	4	Carub.0002s0816	AT1G55020	ATLOX1,LOX1	lipoxygenase 1
0	1.35014	0.983	0.818	0	4	Carub.0002s0895	AT1G54630	ACP3	acyl carrier protein 3
0	1.41758	0.986	0.808	0	4	Carub.0002s0904	AT1G54630	ACP3	acyl carrier protein 3
0	2.31889	0.998	0.73	0	4	Carub.0002s0951	AT1G54410		dehydrin family protein
0	1.15107	0.71	0.219	0	4	Carub.0002s1013	AT1G64980		Nucleotide-diphospho-sugar transferases superfamily protein
0	1.88093	0.973	0.652	0	4	Carub.0002s1192	AT1G65970	TPX2	thioredoxin-dependent peroxidase 2
0	1.29614	0.976	0.736	0	4	Carub.0002s1246	AT1G66410	ACAM-4,CAM4	calmodulin 4
0	0.621296	0.33	0.017	0	4	Carub.0002s1300	AT1G66800		NAD(P)-binding Rossmann-fold superfamily protein
3.24e-285	0.999026	0.993	0.956	5.83e-281	4	Carub.0002s1364	AT1G67350
0	1.46795	0.8	0.175	0	4	Carub.0002s1416	AT1G67730	ATKCR1,KCR1,YBR159	beta-ketoacyl reductase 1
4.97e-177	0.69581	0.974	0.889	8.93e-173	4	Carub.0002s1423	AT1G67785
4.33e-107	0.595465	0.845	0.608	7.78e-103	4	Carub.0002s1478	AT1G68300		Adenine nucleotide alpha hydrolases-like superfamily protein
0	2.26613	0.762	0.043	0	4	Carub.0002s1504	AT1G68530	CER6,CUT1,G2,KCS6,POP1	3-ketoacyl-CoA synthase 6
0	0.885209	0.389	0.009	0	4	Carub.0002s1758	AT1G70830	MLP28	MLP-like protein 28
1.78e-21	0.530208	0.411	0.283	3.21e-17	4	Carub.0002s1784	AT1G71030	ATMYBL2,MYBL2	MYB-like 2
0	0.612455	0.283	0.021	0	4	Carub.0002s1797	AT1G71140		MATE efflux family protein
1.25e-114	0.668548	0.644	0.34	2.24e-110	4	Carub.0002s1846	AT1G71697	ATCK1,CK,CK1	choline kinase 1
4.24e-226	0.932546	1	0.986	7.62e-222	4	Carub.0002s1873	AT1G71950		Proteinase inhibitor, propeptide
9.41e-120	0.537093	0.976	0.929	1.69e-115	4	Carub.0002s1880	AT1G72020
0	0.661305	0.353	0.007	0	4	Carub.0002s1893	AT1G72110		O-acyltransferase (WSD1-like) family protein
2.11e-69	0.750585	0.307	0.123	3.79e-65	4	Carub.0002s2274	AT5G44430	PDF1.2c	plant defensin 1.2C
0	1.25589	0.417	0.016	0	4	Carub.0002s2279	AT1G75880		SGNH hydrolase-type esterase superfamily protein
1.5e-281	1.32073	1	0.943	2.69e-277	4	Carub.0002s2307	AT1G76180	ERD14	Dehydrin family protein
5.55e-141	0.678256	0.976	0.91	9.99e-137	4	Carub.0002s2310	AT1G76200
0	0.709239	0.465	0.085	0	4	Carub.0002s2376	AT1G76890	AT-GT2,GT2	Duplicated homeodomain-like superfamily protein
1.35e-114	0.501263	0.551	0.247	2.44e-110	4	Carub.0002s2426	AT1G77370		Glutaredoxin family protein
2.81e-65	0.530506	0.629	0.389	5.06e-61	4	Carub.0002s2434	AT1G77450	anac032,NAC032	NAC domain containing protein 32
0	1.29139	0.927	0.619	0	4	Carub.0002s2444	AT1G21770		Acyl-CoA N-acyltransferases (NAT) superfamily protein
1.12e-144	0.757922	0.931	0.792	2.01e-140	4	Carub.0002s2492	AT1G78040		Pollen Ole e 1 allergen and extensin family protein
0	0.583167	0.365	0.054	0	4	Carub.0002s2493	AT1G78050	PGM	phosphoglycerate/bisphosphoglycerate mutase
0	1.0002	0.267	0.015	0	4	Carub.0002s2506	AT1G78170
0	0.878577	0.539	0.096	0	4	Carub.0002s2566	AT1G78830		Curculin-like (mannose-binding) lectin family protein
4.34e-122	0.534271	0.29	0.081	7.8e-118	4	Carub.0002s2603	AT1G79160
2.85e-145	0.821582	0.905	0.71	5.12e-141	4	Carub.0002s2620	AT1G79340	AtMC4,MC4	metacaspase 4
1.59e-208	1.04653	0.913	0.702	2.86e-204	4	Carub.0002s2654	AT1G79660
1.59e-208	1.04653	0.913	0.702	2.86e-204	4	Carub.0002s2654	AT1G79660
3.89e-96	0.574328	0.697	0.426	7e-92	4	Carub.0002s2691	AT1G80650	RTL1	RNAse THREE-like protein 1
2e-36	0.501676	0.493	0.323	3.6e-32	4	Carub.0002s2713	AT1G80450		VQ motif-containing protein
2.68e-87	0.634818	0.474	0.234	4.82e-83	4	Carub.0003s0041	AT3G01650	RGLG1	RING domain ligase1
0	0.728211	0.573	0.118	0	4	Carub.0003s0055	AT3G01520		Adenine nucleotide alpha hydrolases-like superfamily protein
8.39e-127	0.555091	0.994	0.97	1.51e-122	4	Carub.0003s0070	AT3G01390	AVMA10,VMA10	vacuolar membrane ATPase 10
0	0.824667	0.54	0.109	0	4	Carub.0003s0117	AT5G15490		UDP-glucose 6-dehydrogenase family protein
2.95e-142	0.836282	0.821	0.556	5.31e-138	4	Carub.0003s0135	AT3G02230	ATRGP1,RGP1	reversibly glycosylated polypeptide 1
3.82e-100	0.558531	0.904	0.703	6.87e-96	4	Carub.0003s0157	AT3G02470	SAMDC	S-adenosylmethionine decarboxylase
3.65e-177	0.665811	0.973	0.898	6.57e-173	4	Carub.0003s0222	AT3G03070		NADH-ubiquinone oxidoreductase-related
2.96e-90	0.562454	0.797	0.555	5.32e-86	4	Carub.0003s0225	AT3G03100		NADH:ubiquinone oxidoreductase, 17.2kDa subunit
1.57e-175	0.559971	0.551	0.196	2.82e-171	4	Carub.0003s0230	AT3G03150
1.57e-175	0.559971	0.551	0.196	2.82e-171	4	Carub.0003s0230	AT3G03150
4.42e-97	0.54195	0.65	0.365	7.95e-93	4	Carub.0003s0240	AT3G03250	AtUGP1,UGP,UGP1	UDP-GLUCOSE PYROPHOSPHORYLASE 1
0	1.70796	0.765	0.298	0	4	Carub.0003s0324	AT3G03990		alpha/beta-Hydrolases superfamily protein
3.99e-41	0.569667	0.614	0.454	7.18e-37	4	Carub.0003s0326	AT3G04010		O-Glycosyl hydrolases family 17 protein
1.09e-133	0.529642	0.52	0.212	1.96e-129	4	Carub.0003s0333	AT3G04090	SIP1;1,SIP1A	small and basic intrinsic protein 1A
1.05e-66	0.539416	0.729	0.537	1.89e-62	4	Carub.0003s0346	AT3G04240	SEC	Tetratricopeptide repeat (TPR)-like superfamily protein
2.31e-237	0.83731	0.373	0.079	4.16e-233	4	Carub.0003s0389	AT3G04720	HEL,PR-4,PR4	pathogenesis-related 4
6.69e-64	0.50273	0.899	0.802	1.2e-59	4	Carub.0003s0390	AT3G04730	IAA16	indoleacetic acid-induced protein 16
0	3.43125	0.988	0.287	0	4	Carub.0003s0426	AT3G05020	ACP,ACP1	acyl carrier protein 1
2.09e-43	0.70638	0.85	0.789	3.76e-39	4	Carub.0003s0479	AT3G05500		Rubber elongation factor protein (REF)
2.7e-201	0.524544	0.337	0.071	4.85e-197	4	Carub.0003s0497	AT3G05640		Protein phosphatase 2C family protein
1.01e-148	0.568793	0.552	0.218	1.81e-144	4	Carub.0003s0546	AT3G06035		Glycoprotein membrane precursor GPI-anchored
9.05e-82	0.501178	0.713	0.456	1.63e-77	4	Carub.0003s0574	AT3G06310		Cox19-like CHCH family protein
9.05e-82	0.501178	0.713	0.456	1.63e-77	4	Carub.0003s0574	AT3G06310		Cox19-like CHCH family protein
3.83e-98	0.529516	0.743	0.462	6.88e-94	4	Carub.0003s0586	AT3G06420	ATG8H	Ubiquitin-like superfamily protein
9e-84	0.592378	0.958	0.867	1.62e-79	4	Carub.0003s0660	AT3G07090		PPPDE putative thiol peptidase family protein
4.28e-112	0.56408	0.658	0.356	7.7e-108	4	Carub.0003s0726	AT3G07680		emp24/gp25L/p24 family/GOLD family protein
0	4.46086	0.986	0.242	0	4	Carub.0003s0790	AT3G08770	LTP6	lipid transfer protein 6
5.18e-86	0.503274	0.785	0.538	9.31e-82	4	Carub.0003s0883	AT2G37120		S1FA-like DNA-binding protein
2.32e-123	0.70903	0.829	0.585	4.17e-119	4	Carub.0003s0891	AT3G09820	ADK1,ATADK1	adenosine kinase 1
0	0.53376	0.265	0.006	0	4	Carub.0003s0980	AT3G10570	CYP77A6	cytochrome P450, family 77, subfamily A, polypeptide 6
5.24e-116	0.689506	0.807	0.528	9.43e-112	4	Carub.0003s0987	AT3G10640	VPS60.1	SNF7 family protein
0	1.30925	0.691	0.03	0	4	Carub.0003s1052	AT3G11210		SGNH hydrolase-type esterase superfamily protein
2.53e-276	0.698414	0.492	0.118	4.55e-272	4	Carub.0003s1091	AT3G11590
1.6e-104	0.59473	0.848	0.635	2.87e-100	4	Carub.0003s1107	AT3G11730	ATFP8,ATRABD1,RABD1	Ras-related small GTP-binding family protein
1.55e-108	0.596565	0.729	0.433	2.78e-104	4	Carub.0003s1117	AT3G11820	AT-SYR1,ATSYP121,ATSYR1,PEN1,SYP121,SYR1	syntaxin of plants 121
1e-219	0.820794	0.661	0.262	1.8e-215	4	Carub.0003s1166	AT3G12290		Amino acid dehydrogenase family protein
2.4e-208	0.975439	0.949	0.721	4.31e-204	4	Carub.0003s1182	AT3G12490	ATCYS6,ATCYSB,CYSB	cystatin B
7.35e-237	1.67537	0.619	0.222	1.32e-232	4	Carub.0003s1184	AT3G12510		MADS-box family protein
1.07e-219	0.520855	0.449	0.114	1.93e-215	4	Carub.0003s1324	AT3G13720	PRA1.F3,PRA8	PRA1 (Prenylated rab acceptor) family protein
9.39e-155	0.783744	0.843	0.579	1.69e-150	4	Carub.0003s1338	AT3G13845
0	1.31041	0.676	0.052	0	4	Carub.0003s1389	AT1G54030	MVP1	GDSL-like Lipase/Acylhydrolase superfamily protein
0	4.37712	0.969	0.129	0	4	Carub.0003s1390	AT3G14210	ESM1	epithiospecifier modifier 1
0	1.08162	0.497	0.012	0	4	Carub.0003s1421	AT3G14490		Terpenoid cyclases/Protein prenyltransferases superfamily protein
1.51e-230	1.42368	0.629	0.229	2.71e-226	4	Carub.0003s1501	AT3G16530		Legume lectin family protein
8.63e-191	0.899946	0.832	0.534	1.55e-186	4	Carub.0003s1520	AT3G15480		Protein of unknown function (DUF1218)
0	1.4445	0.923	0.552	0	4	Carub.0003s1529	AT3G15540	IAA19,MSG2	indole-3-acetic acid inducible 19
6.94e-217	0.999846	0.63	0.239	1.25e-212	4	Carub.0003s1550	AT3G15760
0	1.04959	0.58	0.039	0	4	Carub.0003s1556	AT3G15820	ROD1	phosphatidic acid phosphatase-related / PAP2-related
0	1.46198	0.729	0.085	0	4	Carub.0003s1591	AT3G16170		AMP-dependent synthetase and ligase family protein
0	1.00548	0.57	0.029	0	4	Carub.0003s1612	AT3G16370		GDSL-like Lipase/Acylhydrolase superfamily protein
2.82e-287	1.25481	0.627	0.189	5.07e-283	4	Carub.0003s1953	AT3G19660
7.45e-275	1.1434	0.907	0.602	1.34e-270	4	Carub.0003s2047	AT3G20510		Transmembrane proteins 14C
0	0.659771	0.335	0.017	0	4	Carub.0003s2306	AT3G22930	CML11	calmodulin-like 11
4.54e-43	0.513694	0.741	0.607	8.16e-39	4	Carub.0003s2320	AT3G23030	IAA2	indole-3-acetic acid inducible 2
0	2.17842	0.931	0.347	0	4	Carub.0003s2412	AT3G23810	ATSAHH2,SAHH2	S-adenosyl-l-homocysteine (SAH) hydrolase 2
0	3.66173	0.724	0.082	0	4	Carub.0003s2472	AT3G24420		alpha/beta-Hydrolases superfamily protein
5.62e-230	0.51958	0.35	0.069	1.01e-225	4	Carub.0003s2504	AT3G24630
0	0.893891	0.453	0.029	0	4	Carub.0003s2588	AT2G04100		MATE efflux family protein
1.38e-84	0.527956	0.76	0.52	2.48e-80	4	Carub.0003s2650	AT2G04900
4.8e-188	0.904847	0.927	0.723	8.64e-184	4	Carub.0003s2710	AT2G05990	ENR1,MOD1	NAD(P)-binding Rossmann-fold superfamily protein
2.97e-132	1.06273	0.956	0.825	5.33e-128	4	Carub.0003s2983	AT2G15960
4.9e-266	0.636128	0.446	0.099	8.81e-262	4	Carub.0003s2984	AT2G15970	ATCOR413-PM1,ATCYP19,COR413-PM1,FL3-5A3,WCOR413,WCOR413-LIKE	cold regulated 413 plasma membrane 1
1.33e-145	0.696322	0.891	0.69	2.4e-141	4	Carub.0003s3030	AT4G38920	ATVHA-C3,AVA-P3,VHA-C3	vacuolar-type H(+)-ATPase C3
0	1.27603	0.539	0.037	0	4	Carub.0003s3038	AT2G16630		Pollen Ole e 1 allergen and extensin family protein
5.85e-149	0.857882	0.663	0.335	1.05e-144	4	Carub.0003s3042	AT2G16660		Major facilitator superfamily protein
6.2e-82	0.862842	0.701	0.445	1.11e-77	4	Carub.0003s3047	AT2G16720	ATMYB7,ATY49,MYB7	myb domain protein 7
0	2.47402	0.971	0.544	0	4	Carub.0003s3071	AT2G16900		Arabidopsis phospholipase-like protein (PEARLI 4) family
0	1.24216	0.5	0.103	0	4	Carub.0003s3186	AT2G17730	NIP2	NEP-interacting protein 2
3.63e-287	1.02332	0.688	0.226	6.53e-283	4	Carub.0003s3198	AT2G17840	ERD7	Senescence/dehydration-associated protein-related
6.1e-121	0.652036	0.873	0.679	1.1e-116	4	Carub.0003s3219	AT2G18040	PIN1AT	peptidylprolyl cis/trans isomerase, NIMA-interacting 1
8.59e-187	0.934401	0.367	0.092	1.55e-182	4	Carub.0003s3292	AT2G18660	PNP-A	plant natriuretic peptide A
3.23e-73	0.725839	0.796	0.665	5.8e-69	4	Carub.0003s3298	AT2G18700	ATTPS11,ATTPSB,TPS11	trehalose phosphatase/synthase 11
2.79e-85	0.519273	0.582	0.308	5.02e-81	4	Carub.0003s3357	AT2G19350		Eukaryotic protein of unknown function (DUF872)
2.01e-99	0.605984	0.835	0.619	3.62e-95	4	Carub.0003s3397	AT2G19680		Mitochondrial ATP synthase subunit G protein
1.2e-99	0.556825	0.647	0.358	2.16e-95	4	Carub.0003s3410	AT2G19830	SNF7.2,VPS32	SNF7 family protein
1.81e-181	0.799641	0.755	0.381	3.26e-177	4	Carub.0003s3515	AT2G20630	PIA1	PP2C induced by AVRRPM1
3.82e-157	0.593473	0.991	0.939	6.86e-153	4	Carub.0003s3544	AT2G20820
1.81e-91	0.577467	0.807	0.595	3.25e-87	4	Carub.0004s0056	AT2G21520		Sec14p-like phosphatidylinositol transfer family protein
0	0.97552	0.584	0.101	0	4	Carub.0004s0133	AT2G22170		Lipase/lipooxygenase, PLAT/LH2 family protein
5.34e-86	0.780628	0.873	0.654	9.59e-82	4	Carub.0004s0163	AT2G22470	AGP2,ATAGP2	arabinogalactan protein 2
3.38e-61	0.715559	0.888	0.748	6.08e-57	4	Carub.0004s0166	AT2G22500	ATPUMP5,DIC1,UCP5	uncoupling protein 5
1.86e-50	0.523624	0.512	0.304	3.34e-46	4	Carub.0004s0199	AT2G22860	ATPSK2,PSK2	phytosulfokine 2 precursor
0	0.686721	0.445	0.044	0	4	Carub.0004s0215	AT2G23010	SCPL9	serine carboxypeptidase-like 9
1.34e-104	0.548933	0.932	0.776	2.41e-100	4	Carub.0004s0229	AT2G23090		Uncharacterised protein family SERF
2.09e-265	1.15702	0.858	0.424	3.77e-261	4	Carub.0004s0233	AT2G23120		Late embryogenesis abundant protein, group 6
6.31e-82	0.5016	0.812	0.604	1.13e-77	4	Carub.0004s0252	AT2G23310	ATRER1C1	Rer1 family protein
4.88e-115	0.925808	0.899	0.743	8.77e-111	4	Carub.0004s0300	AT2G23810	TET8	tetraspanin8
1.56e-86	0.506789	0.747	0.48	2.81e-82	4	Carub.0004s0441	AT2G24765	ARF3,ARL1,ATARL1	ADP-ribosylation factor 3
5.18e-157	0.68499	0.682	0.328	9.31e-153	4	Carub.0004s0471	AT2G25110	AtSDF2,ATSDL,SDF2	stromal cell-derived factor 2-like protein precursor
8.11e-108	0.572757	0.681	0.391	1.46e-103	4	Carub.0004s0573	AT2G25910		3\'-5\' exonuclease domain-containing protein / K homology domain-containing protein / KH domain-containing protein
8.11e-108	0.572757	0.681	0.391	1.46e-103	4	Carub.0004s0573	AT2G25910		3\'-5\' exonuclease domain-containing protein / K homology domain-containing protein / KH domain-containing protein
0	1.06173	0.566	0.038	0	4	Carub.0004s0607	AT2G26250	FDH,KCS10	3-ketoacyl-CoA synthase 10
0	1.17235	0.61	0.044	0	4	Carub.0004s0741	AT2G26910	ATPDR4,PDR4	pleiotropic drug resistance 4
0	1.52727	0.655	0.038	0	4	Carub.0004s0802	AT2G27385		Pollen Ole e 1 allergen and extensin family protein
5.89e-242	1.03035	0.863	0.447	1.06e-237	4	Carub.0004s0818	AT2G27510	ATFD3,FD3	ferredoxin 3
1.1e-254	1.26543	0.974	0.809	1.98e-250	4	Carub.0004s1048	AT2G29420	ATGSTU7,GST25,GSTU7	glutathione S-transferase tau 7
1.45e-113	0.560374	0.576	0.285	2.61e-109	4	Carub.0004s1104	AT2G29960	ATCYP5,CYP19-4,CYP5	cyclophilin 5
0	1.13083	0.619	0.032	0	4	Carub.0004s1108	AT2G29995
0	3.65791	0.987	0.244	0	4	Carub.0004s1213	AT2G30930
2.8e-154	0.601174	0.655	0.286	5.04e-150	4	Carub.0004s1248	AT2G31200	ADF6,ATADF6	actin depolymerizing factor 6
2.59e-219	0.824881	0.692	0.277	4.66e-215	4	Carub.0004s1271	AT2G31390		pfkB-like carbohydrate kinase family protein
0	1.46147	0.909	0.48	0	4	Carub.0004s1287	AT2G31570	ATGPX2,GPX2	glutathione peroxidase 2
1.28e-244	1.29483	0.863	0.429	2.3e-240	4	Carub.0004s1351	AT2G32210
1.28e-244	1.29483	0.863	0.429	2.3e-240	4	Carub.0004s1351	AT2G32210
5.75e-275	1.2503	0.342	0.057	1.03e-270	4	Carub.0004s1352	AT2G32200
6.97e-54	0.542718	0.866	0.699	1.25e-49	4	Carub.0004s1356	AT2G32240
6.19e-216	0.60656	0.517	0.156	1.11e-211	4	Carub.0004s1373	AT2G32380		Transmembrane protein 97, predicted
0	1.40596	0.761	0.213	0	4	Carub.0004s1408	AT2G32720	ATCB5-B,B5 #4,CB5-B	cytochrome B5 isoform B
6.54e-81	0.543025	0.782	0.561	1.18e-76	4	Carub.0004s1458	AT2G33150	KAT2,PED1,PKT3	peroxisomal 3-ketoacyl-CoA thiolase 3
0	2.23351	0.966	0.508	0	4	Carub.0004s1500	AT2G33380	CLO-3,RD20	Caleosin-related family protein
1.64e-127	0.58238	0.531	0.226	2.96e-123	4	Carub.0004s1594	AT2G34300		S-adenosyl-L-methionine-dependent methyltransferases superfamily protein
0	0.889043	0.65	0.133	0	4	Carub.0004s1680	AT2G35120		Single hybrid motif superfamily protein
1.75e-112	0.564425	0.656	0.354	3.14e-108	4	Carub.0004s1721	AT2G35520	DAD2	Defender against death (DAD family) protein
1.79e-227	0.957599	0.96	0.747	3.22e-223	4	Carub.0004s1735	AT2G35635	RUB2,UBQ7	ubiquitin 7
6.75e-190	0.839121	0.935	0.768	1.21e-185	4	Carub.0004s1758	AT3G52300	ATPQ	ATP synthase D chain, mitochondrial
1.13e-284	0.958789	0.582	0.17	2.04e-280	4	Carub.0004s1818	AT2G36380	ATPDR6,PDR6	pleiotropic drug resistance 6
9.06e-161	0.756335	0.958	0.838	1.63e-156	4	Carub.0004s1833	AT2G36530	ENO2,LOS2	Enolase
8.27e-275	0.727823	0.57	0.154	1.49e-270	4	Carub.0004s1892	AT2G37040	ATPAL1,PAL1	PHE ammonia lyase 1
1.38e-236	0.908334	0.971	0.816	2.48e-232	4	Carub.0004s1900	AT2G37110		PLAC8 family protein
0	0.563887	0.312	0.022	0	4	Carub.0004s1946	AT2G37540		NAD(P)-binding Rossmann-fold superfamily protein
0	0.537608	0.344	0.028	0	4	Carub.0004s1957	AT2G37640	ATEXP3,ATEXPA3,ATHEXP ALPHA 1.9,EXP3	Barwin-like endoglucanases superfamily protein
0	1.3479	0.584	0.015	0	4	Carub.0004s2008	AT2G38110	ATGPAT6,GPAT6	glycerol-3-phosphate acyltransferase 6
0	4.18924	1	0.547	0	4	Carub.0004s2052	AT2G38540	ATLTP1,LP1,LTP1	lipid transfer protein 1
0	1.19826	0.467	0.027	0	4	Carub.0004s2053	AT2G38540	ATLTP1,LP1,LTP1	lipid transfer protein 1
0	1.09237	0.529	0.066	0	4	Carub.0004s2088	AT2G38860	YLS5	Class I glutamine amidotransferase-like superfamily protein
5.01e-188	1.00977	0.171	0.019	9e-184	4	Carub.0004s2089	AT2G38870		Serine protease inhibitor, potato inhibitor I-type family protein
0	2.25867	0.632	0.159	0	4	Carub.0004s2090	AT2G38870		Serine protease inhibitor, potato inhibitor I-type family protein
4.53e-193	0.795829	0.735	0.356	8.15e-189	4	Carub.0004s2111	AT2G39050		hydroxyproline-rich glycoprotein family protein
0	1.36824	0.595	0.052	0	4	Carub.0004s2116	AT2G39110		Protein kinase superfamily protein
0	2.85926	0.935	0.215	0	4	Carub.0004s2145	AT2G39400		alpha/beta-Hydrolases superfamily protein
2.34e-51	0.581686	0.828	0.667	4.2e-47	4	Carub.0004s2214	AT2G40000	ATHSPRO2,HSPRO2	ortholog of sugar beet HS1 PRO-1 2
2.48e-176	0.853626	0.49	0.17	4.46e-172	4	Carub.0004s2258	AT2G40330	PYL6,RCAR9	PYR1-like 6
7.24e-152	0.6879	0.931	0.758	1.3e-147	4	Carub.0004s2306	AT2G40765
0	2.24366	0.963	0.604	0	4	Carub.0004s2319	AT2G40880	ATCYSA,CYSA,FL3-27	cystatin A
1.93e-144	1.10237	0.684	0.35	3.48e-140	4	Carub.0004s2355	AT2G41230
3.61e-145	0.894139	0.88	0.638	6.5e-141	4	Carub.0004s2370	AT2G41410		Calcium-binding EF-hand family protein
0	1.76125	0.866	0.193	0	4	Carub.0004s2377	AT2G41475		Embryo-specific protein 3, (ATS3)
3.54e-107	0.543189	0.956	0.864	6.36e-103	4	Carub.0004s2455	AT2G42210	ATOEP16-3,OEP16-3	Mitochondrial import inner membrane translocase subunit Tim17/Tim22/Tim23 family protein
9.75e-142	0.54015	0.307	0.079	1.75e-137	4	Carub.0004s2599	AT2G43535		Scorpion toxin-like knottin superfamily protein
1.53e-125	0.705053	0.855	0.624	2.75e-121	4	Carub.0004s2661	AT2G44060		Late embryogenesis abundant protein, group 2
3.24e-276	1.31281	0.765	0.328	5.82e-272	4	Carub.0004s2663	AT2G44080	ARL	ARGOS-like
4.33e-183	0.720191	0.665	0.29	7.79e-179	4	Carub.0004s2671	AT2G44160	MTHFR2	methylenetetrahydrofolate reductase 2
1.12e-284	1.47734	0.83	0.393	2e-280	4	Carub.0004s2722	AT2G44670		Protein of unknown function (DUF581)
2.54e-85	0.515672	0.992	0.923	4.57e-81	4	Carub.0004s2852	AT2G45820		Remorin family protein
2.62e-100	0.654456	0.712	0.462	4.71e-96	4	Carub.0004s2885	AT2G46170		Reticulon family protein
1.36e-171	0.580392	0.996	0.973	2.45e-167	4	Carub.0004s2991	AT3G62290	ARFA1E,ATARFA1E	ADP-ribosylation factor A1E
0	1.90272	0.835	0.04	0	4	Carub.0004s2997	AT2G47240	CER8,LACS1	AMP-dependent synthetase and ligase family protein
4.75e-97	0.589633	0.721	0.455	8.54e-93	4	Carub.0004s3041	AT3G62790		NADH-ubiquinone oxidoreductase-related
0	3.55756	0.872	0.083	0	4	Carub.0005s0049	AT2G01520	MLP328	MLP-like protein 328
2.16e-221	1.30293	0.842	0.541	3.89e-217	4	Carub.0005s0062	AT2G01670	atnudt17,NUDT17	nudix hydrolase homolog 17
3.5e-142	0.670038	0.952	0.829	6.3e-138	4	Carub.0005s0107	AT2G02050		NADH-ubiquinone oxidoreductase B18 subunit, putative
0	1.30708	0.575	0.072	0	4	Carub.0005s0174	AT2G02850	ARPN	plantacyanin
2.1e-225	0.956662	0.907	0.601	3.77e-221	4	Carub.0005s0282	AT2G03680	SKU6,SPR1	spiral1
1.36e-136	0.546131	0.464	0.174	2.44e-132	4	Carub.0005s0297	AT2G03810		18S pre-ribosomal assembly protein gar2-related
0	1.00824	0.518	0.087	0	4	Carub.0005s0373	AT3G25900	ATHMT-1,HMT-1	Homocysteine S-methyltransferase family protein
0	1.00824	0.518	0.087	0	4	Carub.0005s0373	AT3G25900	ATHMT-1,HMT-1	Homocysteine S-methyltransferase family protein
0	2.16296	0.794	0.094	0	4	Carub.0005s0762	AT3G29030	ATEXP5,ATEXPA5,ATHEXP ALPHA 1.4,EXP5,EXPA5	expansin A5
5.96e-283	0.849532	0.535	0.14	1.07e-278	4	Carub.0005s0764	AT3G29034
3.84e-74	0.612373	0.437	0.211	6.9e-70	4	Carub.0005s0796	AT3G29260		NAD(P)-binding Rossmann-fold superfamily protein
0	2.90969	0.96	0.145	0	4	Carub.0005s0942	AT3G43720		Bifunctional inhibitor/lipid-transfer protein/seed storage 2S albumin superfamily protein
5.51e-89	0.651403	0.612	0.337	9.91e-85	4	Carub.0005s1042	AT3G44735	ATPSK3,PSK1,PSK3	PHYTOSULFOKINE 3 PRECURSOR
8.78e-194	0.890682	0.596	0.227	1.58e-189	4	Carub.0005s1338	AT3G47295
5.68e-116	0.789345	0.712	0.452	1.02e-111	4	Carub.0005s1363	AT3G47550		RING/FYVE/PHD zinc finger superfamily protein
0	1.60533	0.658	0.133	0	4	Carub.0005s1373	AT3G47600	ATMYB94,ATMYBCP70,MYB94	myb domain protein 94
3.03e-121	0.654285	0.898	0.701	5.45e-117	4	Carub.0005s1395	AT3G47833
1.95e-183	0.51164	0.193	0.026	3.5e-179	4	Carub.0005s1463	AT3G48450		RPM1-interacting protein 4 (RIN4) family protein
0	0.969305	0.42	0.012	0	4	Carub.0005s1464	AT3G48460		GDSL-like Lipase/Acylhydrolase superfamily protein
1.23e-104	0.521735	0.737	0.437	2.21e-100	4	Carub.0005s1498
1.19e-74	0.739412	0.796	0.632	2.14e-70	4	Carub.0005s1516	AT3G48990		AMP-dependent synthetase and ligase family protein
3.07e-95	0.565949	0.824	0.617	5.53e-91	4	Carub.0005s1529	AT3G49100		Signal recognition particle, SRP9/SRP14 subunit
0	0.778719	0.457	0.042	0	4	Carub.0005s1544	AT3G49210		O-acyltransferase (WSD1-like) family protein
1.38e-305	1.32067	0.812	0.405	2.48e-301	4	Carub.0005s1607	AT3G49720
2.35e-133	0.688525	0.632	0.305	4.22e-129	4	Carub.0005s1688	AT3G50560		NAD(P)-binding Rossmann-fold superfamily protein
9.33e-194	1.01729	0.543	0.189	1.68e-189	4	Carub.0005s1729	AT3G50900
1.49e-78	1.318	0.562	0.32	2.68e-74	4	Carub.0005s1737	AT3G50970	LTI30,XERO2	dehydrin family protein
0	2.19235	0.457	0.021	0	4	Carub.0005s1796	AT3G51600	LTP5	lipid transfer protein 5
2.28e-107	0.508423	0.975	0.92	4.11e-103	4	Carub.0005s1866	AT3G52300	ATPQ	ATP synthase D chain, mitochondrial
1.14e-88	0.606718	0.595	0.334	2.05e-84	4	Carub.0005s1916	AT3G52710
1.36e-134	0.585651	0.957	0.864	2.45e-130	4	Carub.0005s1918	AT3G52730		ubiquinol-cytochrome C reductase UQCRX/QCR9-like family protein
2.9e-238	1.09154	0.929	0.618	5.22e-234	4	Carub.0005s1928	AT2G36320		A20/AN1-like zinc finger family protein
2.9e-238	1.09154	0.929	0.618	5.22e-234	4	Carub.0005s1928	AT2G36320		A20/AN1-like zinc finger family protein
2.78e-266	0.561246	0.333	0.055	4.99e-262	4	Carub.0005s1987	AT3G53320
5.49e-156	0.771705	0.838	0.554	9.87e-152	4	Carub.0005s1992	AT2G37120		S1FA-like DNA-binding protein
1.01e-302	0.767303	0.461	0.097	1.82e-298	4	Carub.0005s2079	AT3G54200		Late embryogenesis abundant (LEA) hydroxyproline-rich glycoprotein family
0	0.997852	0.587	0.083	0	4	Carub.0005s2200	AT3G55360	ATTSC13,CER10,ECR,TSC13	3-oxo-5-alpha-steroid 4-dehydrogenase family protein
3.37e-156	0.631156	0.986	0.956	6.06e-152	4	Carub.0005s2216	AT3G55440	ATCTIMC,CYTOTPI,TPI	triosephosphate isomerase
4.51e-150	0.786771	0.659	0.337	8.11e-146	4	Carub.0005s2261	AT3G55830	EPC1	Nucleotide-diphospho-sugar transferases superfamily protein
4.5e-270	1.41621	0.99	0.882	8.1e-266	4	Carub.0005s2429	AT3G57450
8.71e-125	0.531378	0.996	0.977	1.57e-120	4	Carub.0005s2472	AT3G57870	AHUS5,ATSCE1,EMB1637,SCE1,SCE1A	sumo conjugation enzyme 1
2.87e-111	0.5767	0.661	0.355	5.16e-107	4	Carub.0005s2502	AT3G58170	ATBET11,ATBS14A,BET11,BS14A	BET1P/SFT1P-like protein 14A
0	4.68695	0.936	0.162	0	4	Carub.0005s2631	AT2G43520	ATTI2,TI2	trypsin inhibitor protein 2
4.54e-246	1.65707	0.827	0.503	8.16e-242	4	Carub.0005s2717	AT3G60450		Phosphoglycerate mutase family protein
0	0.684102	0.432	0.019	0	4	Carub.0005s2824	AT3G61550		RING/U-box superfamily protein
0	1.12319	0.347	0.039	0	4	Carub.0005s2882	AT3G62070
4.64e-235	0.954016	0.923	0.697	8.35e-231	4	Carub.0005s2892	AT3G62190		Chaperone DnaJ-domain superfamily protein
8.85e-235	0.768177	0.998	0.99	1.59e-230	4	Carub.0005s2901	AT3G62290	ARFA1E,ATARFA1E	ADP-ribosylation factor A1E
3.8e-172	0.750136	0.947	0.817	6.84e-168	4	Carub.0005s2912	AT2G47380		Cytochrome c oxidase subunit Vc family protein
1.86e-170	0.573415	0.51	0.179	3.34e-166	4	Carub.0005s2924	AT3G62580		Late embryogenesis abundant protein (LEA) family protein
7.92e-111	0.729087	0.837	0.576	1.42e-106	4	Carub.0005s2931	AT3G62650
3.06e-172	0.82352	0.973	0.783	5.49e-168	4	Carub.0006s0008	AT5G01750		Protein of unknown function (DUF567)
0	1.59711	0.913	0.459	0	4	Carub.0006s0108	AT5G02240		NAD(P)-binding Rossmann-fold superfamily protein
0	2.35638	0.835	0.137	0	4	Carub.0006s0135	AT5G02550
8.22e-119	0.926456	0.929	0.741	1.48e-114	4	Carub.0006s0220	AT5G03380		Heavy metal transport/detoxification superfamily protein
2.57e-126	0.619072	0.899	0.741	4.62e-122	4	Carub.0006s0228	AT5G03460
5.87e-139	0.518819	0.476	0.177	1.06e-134	4	Carub.0006s0354	AT5G04620	ATBIOF,BIOF	biotin F
0	0.512199	0.299	0.027	0	4	Carub.0006s0356	AT5G04660	CYP77A4	cytochrome P450, family 77, subfamily A, polypeptide 4
1.29e-118	0.639223	0.703	0.407	2.32e-114	4	Carub.0006s0364	AT5G04750		F1F0-ATPase inhibitor protein, putative
1.44e-107	0.610639	0.86	0.67	2.58e-103	4	Carub.0006s0430	AT5G05370		Cytochrome b-c1 complex, subunit 8 protein
3.19e-110	0.71594	0.834	0.636	5.73e-106	4	Carub.0006s0526	AT5G06370		NC domain-containing protein-related
1.76e-84	0.730067	0.916	0.755	3.16e-80	4	Carub.0006s0641	AT5G07440	GDH2	glutamate dehydrogenase 2
8.05e-141	0.525447	0.443	0.156	1.45e-136	4	Carub.0006s0756	AT5G08590	ASK2,SNRK2-1,SNRK2.1,SRK2G	SNF1-related protein kinase 2.1
0	0.739235	0.489	0.105	0	4	Carub.0006s0763	AT5G08640	ATFLS1,FLS,FLS1	flavonol synthase 1
3.73e-96	0.695478	0.727	0.45	6.71e-92	4	Carub.0006s0800	AT5G64310	AGP1,ATAGP1	arabinogalactan protein 1
4.9e-94	0.741409	0.542	0.274	8.81e-90	4	Carub.0006s0850	AT5G10040
0	2.05506	0.858	0.126	0	4	Carub.0006s0896	AT5G10480	PAS2,PEP	Protein-tyrosine phosphatase-like, PTPLA
7.27e-75	0.534491	0.6	0.343	1.31e-70	4	Carub.0006s0903	AT5G10550	GTE2	global transcription factor group E2
3.07e-171	0.848807	0.598	0.25	5.52e-167	4	Carub.0006s0923	AT5G10750		Protein of unknown function (DUF1336)
1.09e-184	0.610712	0.485	0.155	1.96e-180	4	Carub.0006s0973	AT5G11260	HY5,TED 5	Basic-leucine zipper (bZIP) transcription factor family protein
0	1.70139	0.977	0.657	0	4	Carub.0006s1136	AT5G13190
6.93e-156	0.953303	0.888	0.634	1.25e-151	4	Carub.0006s1137	AT5G13200		GRAM domain family protein
1.78e-110	0.627652	0.854	0.669	3.21e-106	4	Carub.0006s1161	AT5G13450	ATP5	delta subunit of Mt ATP synthase
0	0.848843	0.547	0.086	0	4	Carub.0006s1235	AT3G27090		DCD (Development and Cell Death) domain protein
0	1.14121	0.623	0.035	0	4	Carub.0006s1259	AT5G14410
2.04e-80	0.629894	0.319	0.121	3.68e-76	4	Carub.0006s1265	AT5G14470		GHMP kinase family protein
8.75e-141	0.882467	0.965	0.843	1.57e-136	4	Carub.0006s1341	AT5G15230	GASA4	GAST1 protein homolog 4
4.34e-108	0.611981	0.88	0.711	7.8e-104	4	Carub.0006s1351	AT5G15320
0	1.2584	0.76	0.188	0	4	Carub.0006s1370	AT5G15530	BCCP2,CAC1-B	biotin carboxyl carrier protein 2
0	1.33955	0.81	0.362	0	4	Carub.0006s1406	AT5G15870		glycosyl hydrolase family 81 protein
3.67e-42	0.584149	0.927	0.864	6.6e-38	4	Carub.0006s1419	AT5G16010		3-oxo-5-alpha-steroid 4-dehydrogenase family protein
1.81e-88	0.506168	0.671	0.398	3.25e-84	4	Carub.0006s1425	AT5G16060		Cytochrome c oxidase biogenesis protein Cmc1-like
5.71e-103	0.602316	0.966	0.88	1.03e-98	4	Carub.0006s1455	AT5G16360		NC domain-containing protein-related
8.64e-61	0.50751	0.507	0.28	1.55e-56	4	Carub.0006s1456	AT5G16370	AAE5	acyl activating enzyme 5
2.97e-107	0.555048	0.64	0.34	5.33e-103	4	Carub.0006s1505	AT5G16830	ATPEP12,ATSYP21,PEP12,PEP12P,SYP21	syntaxin of plants 21
2.87e-119	0.76645	0.683	0.406	5.16e-115	4	Carub.0006s1512	AT5G16910	ATCSLD2,CSLD2	cellulose-synthase like D2
2.87e-119	0.76645	0.683	0.406	5.16e-115	4	Carub.0006s1512	AT5G16910	ATCSLD2,CSLD2	cellulose-synthase like D2
5.98e-123	0.732445	0.858	0.659	1.07e-118	4	Carub.0006s1518	AT5G16970	AER,AT-AER	alkenal reductase
1.12e-155	0.553819	0.497	0.181	2.02e-151	4	Carub.0006s1524	AT5G17060	ARFB1B,ATARFB1B	ADP-ribosylation factor B1B
0	1.0747	0.777	0.308	0	4	Carub.0006s1600	AT5G17770	ATCBR,CBR,CBR1	NADH:cytochrome B5 reductase 1
2.58e-129	0.624452	0.647	0.33	4.64e-125	4	Carub.0006s1607	AT5G17840		DnaJ/Hsp40 cysteine-rich domain superfamily protein
1.59e-111	0.623381	0.943	0.83	2.86e-107	4	Carub.0006s1613	AT5G17920	ATCIMS,ATMETS,ATMS1	Cobalamin-independent synthase family protein
7.41e-69	0.618557	0.706	0.467	1.33e-64	4	Carub.0006s1659	AT5G18310
2.24e-236	0.892503	0.969	0.862	4.04e-232	4	Carub.0006s1710	AT5G18800		Cox19-like CHCH family protein
8.96e-111	0.680939	0.998	0.952	1.61e-106	4	Carub.0006s1862	AT5G20230	ATBCB,BCB,SAG14	blue-copper-binding protein
0	0.620099	0.284	0.014	0	4	Carub.0006s1866	AT5G20270	HHP1	heptahelical transmembrane protein1
5.83e-134	0.703316	0.856	0.629	1.05e-129	4	Carub.0006s1883	AT5G20500		Glutaredoxin family protein
1.14e-37	0.511442	0.653	0.473	2.04e-33	4	Carub.0006s1895	AT5G20620	UBQ4	ubiquitin 4
1.9e-99	0.516191	0.535	0.257	3.42e-95	4	Carub.0006s1904	AT5G20700		Protein of unknown function (DUF581)
0	1.09499	0.61	0.059	0	4	Carub.0006s1908	AT5G20740		Plant invertase/pectin methylesterase inhibitor superfamily protein
2.03e-109	0.604472	0.973	0.891	3.65e-105	4	Carub.0006s1919	AT5G20900	JAZ12,TIFY3B	jasmonate-zim-domain protein 12
2.4e-72	0.872707	0.884	0.81	4.31e-68	4	Carub.0006s1958	AT5G21940
0	1.4343	0.427	0.046	0	4	Carub.0006s2001	AT5G22270
5.6e-141	0.573588	0.638	0.296	1.01e-136	4	Carub.0006s2002	AT5G22280
0	2.64001	0.885	0.079	0	4	Carub.0006s2167	AT5G23940	DCR,EMB3009,PEL3	HXXXD-type acyl-transferase family protein
8.16e-98	0.593884	0.92	0.791	1.47e-93	4	Carub.0006s2247	AT5G24610
0	1.66282	0.658	0.111	0	4	Carub.0006s2252	AT5G24660	LSU2	response to low sulfur 2
0	2.23493	0.824	0.236	0	4	Carub.0006s2263	AT5G24780	ATVSP1,VSP1	vegetative storage protein 1
0	1.94968	0.685	0.03	0	4	Carub.0006s2348	AT5G25610	ATRD22,RD22	BURP domain-containing protein
4.02e-134	0.630256	0.906	0.718	7.24e-130	4	Carub.0006s2354	AT5G25760	PEX4,UBC21	peroxin4
0	0.973352	0.564	0.022	0	4	Carub.0006s2363	AT5G25880	ATNADP-ME3,NADP-ME3	NADP-malic enzyme 3
2.13e-201	0.89131	0.804	0.433	3.83e-197	4	Carub.0006s2415	AT5G26667	PYR6	P-loop containing nucleoside triphosphate hydrolases superfamily protein
8.36e-150	0.761319	0.372	0.11	1.5e-145	4	Carub.0006s2420	AT5G26731
1.82e-88	0.645286	0.992	0.979	3.28e-84	4	Carub.0006s2479	AT5G27760		Hypoxia-responsive family protein
8.92e-204	1.13914	0.988	0.949	1.6e-199	4	Carub.0006s2503	AT5G27520	PNC2	peroxisomal adenine nucleotide carrier 2
4.89e-89	0.563773	0.773	0.528	8.79e-85	4	Carub.0006s2676	AT4G08230		glycine-rich protein
0	0.726471	0.346	0.024	0	4	Carub.0006s2683
0	0.726471	0.346	0.024	0	4	Carub.0006s2683
3.85e-117	0.585146	0.558	0.261	6.93e-113	4	Carub.0006s2689	AT4G08330
2.88e-148	0.614476	0.978	0.924	5.17e-144	4	Carub.0006s2859	AT4G10040	CYTC-2	cytochrome c-2
1.39e-147	0.763402	0.899	0.695	2.5e-143	4	Carub.0006s2976	AT4G11010	NDPK3	nucleoside diphosphate kinase 3
7.63e-139	0.819203	0.935	0.808	1.37e-134	4	Carub.0006s3114	AT4G12040		A20/AN1-like zinc finger family protein
0	0.858357	0.45	0.01	0	4	Carub.0006s3197	AT4G05590
2.27e-114	0.933215	0.776	0.539	4.09e-110	4	Carub.0006s3298	AT4G05010		F-box family protein
1.04e-153	0.722919	0.922	0.782	1.88e-149	4	Carub.0006s3456	AT4G02580		NADH-ubiquinone oxidoreductase 24 kDa subunit, putative
6.19e-287	0.893815	0.701	0.254	1.11e-282	4	Carub.0006s3480	AT4G02370		Protein of unknown function, DUF538
3.98e-82	0.515352	0.537	0.283	7.15e-78	4	Carub.0006s3529	AT4G01940	AtCNFU1,NFU1	NFU domain protein 1
2.17e-94	0.511864	0.642	0.358	3.89e-90	4	Carub.0006s3532	AT4G01897
3.48e-146	0.792804	0.97	0.862	6.25e-142	4	Carub.0006s3539	AT4G01850	AtSAM2,MAT2,SAM-2,SAM2	S-adenosylmethionine synthetase 2
1.66e-110	0.518497	0.93	0.785	2.98e-106	4	Carub.0006s3588	AT4G00860	AT0ZI1,ATOZI1	Protein of unknown function (DUF1138)
1.66e-110	0.518497	0.93	0.785	2.98e-106	4	Carub.0006s3588	AT4G00860	AT0ZI1,ATOZI1	Protein of unknown function (DUF1138)
6.39e-54	0.504635	0.635	0.415	1.15e-49	4	Carub.0006s3632	AT4G01250	AtWRKY22,WRKY22	WRKY family transcription factor
0	1.53875	0.702	0.066	0	4	Carub.0006s3684	AT4G00400	AtGPAT8,GPAT8	glycerol-3-phosphate acyltransferase 8
0	0.569922	0.29	0.028	0	4	Carub.0006s3686	AT4G00360	ATT1,CYP86A2	cytochrome P450, family 86, subfamily A, polypeptide 2
1.1e-278	0.573777	0.31	0.046	1.98e-274	4	Carub.0006s3688	AT4G00355
1.1e-278	0.573777	0.31	0.046	1.98e-274	4	Carub.0006s3688	AT4G00355
2.07e-216	0.935334	0.9	0.579	3.73e-212	4	Carub.0007s0026	AT4G38370		Phosphoglycerate mutase family protein
0	3.09263	0.79	0.055	0	4	Carub.0007s0062	AT4G38770	ATPRP4,PRP4	proline-rich protein 4
0	1.7904	0.763	0.046	0	4	Carub.0007s0123	AT4G39330	ATCAD9,CAD9	cinnamyl alcohol dehydrogenase 9
0	1.86307	0.92	0.469	0	4	Carub.0007s0161	AT4G39730		Lipase/lipooxygenase, PLAT/LH2 family protein
1.96e-141	0.756675	0.728	0.428	3.53e-137	4	Carub.0007s0249	AT4G37760	SQE3	squalene epoxidase 3
3.83e-192	0.560731	0.45	0.129	6.88e-188	4	Carub.0007s0281	AT4G37470		alpha/beta-Hydrolases superfamily protein
0	0.795244	0.442	0.031	0	4	Carub.0007s0399	AT4G36250	ALDH3F1	aldehyde dehydrogenase 3F1
3.52e-191	1.53086	0.871	0.646	6.32e-187	4	Carub.0007s0419	AT4G36040		Chaperone DnaJ-domain superfamily protein
2.82e-219	0.597831	0.418	0.101	5.07e-215	4	Carub.0007s0424	AT4G35985		Senescence/dehydration-associated protein-related
5.48e-85	0.51122	0.256	0.082	9.85e-81	4	Carub.0007s0472	AT4G12735
1.09e-264	0.931102	0.594	0.182	1.96e-260	4	Carub.0007s0497	AT4G35320
3.51e-154	0.994656	0.866	0.619	6.31e-150	4	Carub.0007s0520	AT4G35110		Arabidopsis phospholipase-like protein (PEARLI 4) family
1.38e-140	0.738346	0.905	0.751	2.48e-136	4	Carub.0007s0557	AT4G34720	ATVHA-C1,AVA-P1,VHA-C1	ATPase, F0/V0 complex, subunit C protein
4.71e-182	0.713373	0.986	0.926	8.47e-178	4	Carub.0007s0559	AT4G34700		LYR family of Fe/S cluster biogenesis protein
4.65e-164	1.06515	0.905	0.69	8.35e-160	4	Carub.0007s0620	AT4G34180		Cyclase family protein
2.63e-70	0.515757	0.776	0.549	4.73e-66	4	Carub.0007s0621	AT3G42050		vacuolar ATP synthase subunit H family protein
0	1.37902	0.724	0.23	0	4	Carub.0007s0744	AT4G33040		Thioredoxin superfamily protein
1.18e-246	0.891669	0.993	0.951	2.12e-242	4	Carub.0007s0811	AT4G32470		Cytochrome bd ubiquinol oxidase, 14kDa subunit
3.48e-117	0.910924	0.83	0.599	6.26e-113	4	Carub.0007s0876	AT4G31800	ATWRKY18,WRKY18	WRKY DNA-binding protein 18
2.83e-264	1.53605	0.875	0.53	5.1e-260	4	Carub.0007s0902	AT4G31550	ATWRKY11,WRKY11	WRKY DNA-binding protein 11
2.63e-149	0.830958	0.854	0.621	4.73e-145	4	Carub.0007s0922	AT4G31340		myosin heavy chain-related
1.98e-171	0.550179	0.511	0.173	3.56e-167	4	Carub.0007s0990	AT4G30660		Low temperature and salt responsive protein family
0	2.24264	0.816	0.107	0	4	Carub.0007s0991	AT4G30650		Low temperature and salt responsive protein family
0	2.51041	0.908	0.191	0	4	Carub.0007s1012	AT4G30470		NAD(P)-binding Rossmann-fold superfamily protein
1.34e-142	0.612306	0.962	0.87	2.41e-138	4	Carub.0007s1064	AT4G30010
6.06e-155	0.731526	0.923	0.771	1.09e-150	4	Carub.0007s1077	AT4G29735
3.75e-56	0.50975	0.636	0.45	6.74e-52	4	Carub.0007s1245	AT4G28300		Protein of unknown function (DUF1421)
0	0.881071	0.433	0.028	0	4	Carub.0007s1262	AT4G28150		Protein of unknown function (DUF789)
1.96e-115	0.581117	0.954	0.874	3.52e-111	4	Carub.0007s1272	AT4G28060		Cytochrome c oxidase, subunit Vib family protein
0	0.836243	0.346	0.022	0	4	Carub.0007s1274	AT4G28040		nodulin MtN21 /EamA-like transporter family protein
1.8e-128	0.619395	0.942	0.791	3.24e-124	4	Carub.0007s1287	AT4G27960	UBC9	ubiquitin conjugating enzyme 9
3.53e-134	0.613084	0.513	0.215	6.34e-130	4	Carub.0007s1310	AT4G27720		Major facilitator superfamily protein
6.17e-185	0.703387	0.42	0.12	1.11e-180	4	Carub.0007s1318	AT4G27657
2.54e-115	0.673521	0.594	0.298	4.57e-111	4	Carub.0007s1333	AT4G27520	AtENODL2,ENODL2	early nodulin-like protein 2
0	1.59482	0.801	0.354	0	4	Carub.0007s1487	AT4G26080	ABI1,AtABI1	Protein phosphatase 2C family protein
3.96e-197	0.827001	0.659	0.278	7.12e-193	4	Carub.0007s1489	AT4G26060		Ribosomal protein L18ae family
0	0.68661	0.384	0.007	0	4	Carub.0007s1513	AT4G25830		Uncharacterised protein family (UPF0497)
1.72e-146	0.801401	0.879	0.65	3.1e-142	4	Carub.0007s1530	AT4G25670
8.97e-78	0.636163	0.873	0.73	1.61e-73	4	Carub.0007s1637	AT4G24690		ubiquitin-associated (UBA)/TS-N domain-containing protein / octicosapeptide/Phox/Bemp1 (PB1) domain-containing protein
2.52e-90	0.590976	0.85	0.672	4.53e-86	4	Carub.0007s1694	AT4G24160		alpha/beta-Hydrolases superfamily protein
0	0.620482	0.333	0.007	0	4	Carub.0007s1696	AT4G24140		alpha/beta-Hydrolases superfamily protein
4.18e-169	0.528842	0.46	0.146	7.52e-165	4	Carub.0007s1730	AT4G23820		Pectin lyase-like superfamily protein
4.65e-177	0.817837	0.95	0.802	8.36e-173	4	Carub.0007s1741	AT4G23710	VAG2,VATG2,VHA-G2	vacuolar ATP synthase subunit G2
0	3.53561	0.891	0.085	0	4	Carub.0007s1745	AT4G23670		Polyketide cyclase/dehydrase and lipid transport superfamily protein
4.62e-70	0.593516	0.957	0.88	8.31e-66	4	Carub.0007s1845	AT4G22820		A20/AN1-like zinc finger family protein
0	0.707684	0.45	0.032	0	4	Carub.0007s1965	AT4G21750	ATML1	Homeobox-leucine zipper family protein / lipid-binding START domain-containing protein
0	0.98761	0.537	0.044	0	4	Carub.0007s1976	AT4G21620		glycine-rich protein
1.04e-116	0.692008	0.769	0.506	1.87e-112	4	Carub.0007s1984	AT4G21570		Protein of unknown function (DUF300)
1.07e-305	0.605075	0.322	0.045	1.92e-301	4	Carub.0007s1992	AT4G21500
2.52e-112	0.692014	0.648	0.353	4.53e-108	4	Carub.0007s2061	AT4G20830		FAD-binding Berberine family protein
0	0.683314	0.371	0.057	0	4	Carub.0007s2139	AT4G19810		Glycosyl hydrolase family protein with chitinase insertion domain
6.74e-80	0.941379	0.776	0.611	1.21e-75	4	Carub.0007s2145	AT4G19700	RING	SBP (S-ribonuclease binding protein) family protein
0	1.18043	0.446	0.044	0	4	Carub.0007s2190	AT4G19230	CYP707A1	cytochrome P450, family 707, subfamily A, polypeptide 1
0	0.548552	0.358	0.035	0	4	Carub.0007s2228	AT4G18910	ATNLM2,NIP1;2,NLM2	NOD26-like intrinsic protein 1;2
1.54e-241	0.549917	0.419	0.094	2.78e-237	4	Carub.0007s2330	AT4G18030		S-adenosyl-L-methionine-dependent methyltransferases superfamily protein
5.32e-215	0.768772	0.534	0.165	9.57e-211	4	Carub.0007s2371	AT4G17670		Protein of unknown function (DUF581)
0	0.998323	0.648	0.175	0	4	Carub.0007s2428	AT4G17100
3.19e-220	0.559362	0.574	0.176	5.74e-216	4	Carub.0007s2458	AT4G16780	ATHB-2,ATHB2,HAT4,HB-2	homeobox protein 2
2.17e-171	0.851522	0.798	0.478	3.91e-167	4	Carub.0007s2462	AT4G16760	ACX1,ATACX1	acyl-CoA oxidase 1
1.84e-234	0.531469	0.448	0.109	3.31e-230	4	Carub.0007s2543	AT4G16146		cAMP-regulated phosphoprotein 19-related protein
0	3.44421	0.972	0.211	0	4	Carub.0007s2617	AT4G15630		Uncharacterised protein family (UPF0497)
3.08e-77	0.865009	0.725	0.521	5.53e-73	4	Carub.0007s2646	AT4G15450		Senescence/dehydration-associated protein-related
0	0.730502	0.396	0.051	0	4	Carub.0007s2740	AT4G14746
1.06e-103	0.525849	0.647	0.348	1.9e-99	4	Carub.0007s2746	AT4G14716	ARD1,ATARD1	acireductone dioxygenase 1
2.32e-303	1.09104	0.958	0.714	4.18e-299	4	Carub.0007s2759	AT4G14615
0	1.0429	0.59	0.065	0	4	Carub.0007s2766	AT4G14550	IAA14,SLR	indole-3-acetic acid inducible 14
8.98e-163	0.747501	0.915	0.694	1.61e-158	4	Carub.0007s2780	AT4G14420		HR-like lesion-inducing protein-related
4.4e-307	1.26398	0.753	0.297	7.91e-303	4	Carub.0007s2903	AT4G13510	AMT1;1,ATAMT1,ATAMT1;1	ammonium transporter 1;1
0	2.58826	0.951	0.469	0	4	Carub.0007s2990	AT4G12880	AtENODL19,ENODL19	early nodulin-like protein 19
2.16e-200	0.924062	0.888	0.596	3.89e-196	4	Carub.0007s3118	AT5G35360	CAC2	acetyl Co-enzyme a carboxylase biotin carboxylase subunit
1.78e-170	0.794726	0.965	0.839	3.2e-166	4	Carub.0007s3330	AT5G42050		DCD (Development and Cell Death) domain protein
0	0.814872	0.606	0.168	0	4	Carub.0007s3337	AT5G42000		ORMDL family protein
1.01e-134	0.703825	0.85	0.58	1.81e-130	4	Carub.0007s3453	AT5G40970		Protein of unknown function (DUF 3339)
0	0.812747	0.435	0.062	0	4	Carub.0007s3454	AT5G40960		Protein of unknown function (DUF 3339)
0	0.520606	0.324	0.041	0	4	Carub.0007s3521	AT5G40390	SIP1	Raffinose synthase family protein
1.21e-205	0.841939	0.973	0.858	2.17e-201	4	Carub.0007s3525	AT5G40370		Glutaredoxin family protein
9.41e-190	0.5353	0.463	0.136	1.69e-185	4	Carub.0007s3661	AT5G39320		UDP-glucose 6-dehydrogenase family protein
0	4.37028	0.955	0.152	0	4	Carub.0007s3751	AT1G66100		Plant thionin
3.72e-110	0.526455	0.501	0.214	6.7e-106	4	Carub.0008s0007	AT5G47710		Calcium-dependent lipid-binding (CaLB domain) family protein
3.72e-110	0.526455	0.501	0.214	6.7e-106	4	Carub.0008s0007	AT5G47710		Calcium-dependent lipid-binding (CaLB domain) family protein
6.37e-265	1.43741	0.214	0.022	1.15e-260	4	Carub.0008s0044	AT5G47330		alpha/beta-Hydrolases superfamily protein
3.11e-72	0.669635	0.81	0.678	5.59e-68	4	Carub.0008s0063	AT5G47120	ATBI-1,ATBI1,BI-1,BI1	BAX inhibitor 1
6.69e-272	0.859041	0.758	0.275	1.2e-267	4	Carub.0008s0168	AT5G46230		Protein of unknown function, DUF538
2.35e-114	0.521843	0.465	0.191	4.23e-110	4	Carub.0008s0473	AT5G43880		Protein of unknown function (DUF3741)
2.35e-114	0.521843	0.465	0.191	4.23e-110	4	Carub.0008s0473	AT5G43880		Protein of unknown function (DUF3741)
0	2.71698	0.825	0.125	0	4	Carub.0008s0488	AT5G43760	KCS20	3-ketoacyl-CoA synthase 20
2.2e-303	1.12562	0.864	0.457	3.95e-299	4	Carub.0008s0513	AT1G04340		HR-like lesion-inducing protein-related
1.15e-199	0.594129	0.999	0.977	2.08e-195	4	Carub.0008s0577	AT5G42980	ATH3,ATTRX3,ATTRXH3,TRX3,TRXH3	thioredoxin 3
1.08e-143	0.649176	0.684	0.345	1.94e-139	4	Carub.0008s0602	AT5G42890	ATSCP2,SCP2	sterol carrier protein 2
5.41e-115	0.510946	0.271	0.073	9.72e-111	4	Carub.0008s0678	AT5G42380	CML37,CML39	calmodulin like 37
1.93e-27	0.620511	0.884	0.877	3.47e-23	4	Carub.0008s0777	AT5G48180	NSP5	nitrile specifier protein 5
0	1.19785	0.757	0.216	0	4	Carub.0008s0780	AT5G48230	ACAT2,EMB1276	acetoacetyl-CoA thiolase 2
1.15e-96	0.515721	0.538	0.26	2.06e-92	4	Carub.0008s0821	AT5G48580	FKBP15-2	FK506- and rapamycin-binding protein 15 kD-2
7.06e-247	0.924343	0.74	0.325	1.27e-242	4	Carub.0008s0854	AT5G48810	ATB5-B,ATCB5-D,B5 #3,CB5-D	cytochrome B5 isoform D
4.01e-217	0.72291	0.614	0.224	7.22e-213	4	Carub.0008s0932	AT5G49460	ACLB-2	ATP citrate lyase subunit B 2
2.84e-79	1.11647	0.385	0.173	5.11e-75	4	Carub.0008s1068	AT5G50780		Histidine kinase-, DNA gyrase B-, and HSP90-like ATPase family protein
0	1.1154	0.84	0.343	0	4	Carub.0008s1161	AT5G51570		SPFH/Band 7/PHB domain-containing membrane-associated protein family
0	0.663991	0.381	0.025	0	4	Carub.0008s1177	AT5G51750	ATSBT1.3,SBT1.3	subtilase 1.3
0	1.35274	0.545	0.029	0	4	Carub.0008s1249	AT5G52390		PAR1 protein
3.53e-238	1.13103	0.566	0.181	6.34e-234	4	Carub.0008s1289	AT5G52750		Heavy metal transport/detoxification superfamily protein
1.61e-141	0.540233	0.254	0.057	2.9e-137	4	Carub.0008s1291	AT5G52750		Heavy metal transport/detoxification superfamily protein
3.57e-138	0.682239	0.768	0.447	6.43e-134	4	Carub.0008s1332	AT5G53120	ATSPDS3,SPDS3,SPMS	spermidine synthase 3
3.57e-138	0.682239	0.768	0.447	6.43e-134	4	Carub.0008s1332	AT5G53120	ATSPDS3,SPDS3,SPMS	spermidine synthase 3
3.57e-138	0.682239	0.768	0.447	6.43e-134	4	Carub.0008s1332	AT5G53120	ATSPDS3,SPDS3,SPMS	spermidine synthase 3
1.12e-148	0.56709	0.988	0.935	2.01e-144	4	Carub.0008s1373	AT5G53560	ATB5-A,ATCB5-E,B5 #2,CB5-E	cytochrome B5 isoform E
5.75e-240	1.65078	0.881	0.603	1.03e-235	4	Carub.0008s1448	AT5G54170		Polyketide cyclase/dehydrase and lipid transport superfamily protein
3.81e-162	0.652409	0.652	0.298	6.84e-158	4	Carub.0008s1515	AT5G54855		Pollen Ole e 1 allergen and extensin family protein
4.31e-128	1.06109	0.992	0.912	7.75e-124	4	Carub.0008s1550	AT5G55180		O-Glycosyl hydrolases family 17 protein
2.47e-119	0.629798	0.842	0.615	4.44e-115	4	Carub.0008s1627	AT5G55940	emb2731	Uncharacterised protein family (UPF0172)
1.77e-263	0.891936	0.804	0.341	3.18e-259	4	Carub.0008s1647	AT5G56150	UBC30	ubiquitin-conjugating enzyme 30
4.15e-274	1.03687	0.558	0.159	7.45e-270	4	Carub.0008s1746	AT5G56980
2.73e-69	0.515099	0.484	0.239	4.9e-65	4	Carub.0008s1805	AT5G57560	TCH4,XTH22	Xyloglucan endotransglucosylase/hydrolase family protein
3.76e-83	0.544259	0.645	0.375	6.76e-79	4	Carub.0008s1822	AT5G57710		Double Clp-N motif-containing P-loop nucleoside triphosphate hydrolases superfamily protein
0	0.934314	0.439	0.021	0	4	Carub.0008s1832	AT5G57800	CER3,FLP1,WAX2,YRE	Fatty acid hydroxylase superfamily
4.16e-146	0.676757	0.801	0.48	7.48e-142	4	Carub.0008s1933	AT5G58710	ROC7	rotamase CYP 7
2.51e-38	0.642451	0.193	0.081	4.51e-34	4	Carub.0008s1999	AT5G59310	LTP4	lipid transfer protein 4
3.13e-147	0.776127	0.931	0.765	5.63e-143	4	Carub.0008s2015	AT5G59480		Haloacid dehalogenase-like hydrolase (HAD) superfamily protein
8.8e-223	0.902328	0.973	0.857	1.58e-218	4	Carub.0008s2029	AT5G59613
0	0.500463	0.356	0.055	0	4	Carub.0008s2043	AT5G59770		Protein-tyrosine phosphatase-like, PTPLA
1.72e-127	0.518205	0.566	0.25	3.09e-123	4	Carub.0008s2063	AT5G59840		Ras-related small GTP-binding family protein
3.46e-140	0.59807	0.713	0.339	6.21e-136	4	Carub.0008s2115	AT5G60460		Preprotein translocase Sec, Sec61-beta subunit protein
7.25e-71	0.523903	0.764	0.557	1.3e-66	4	Carub.0008s2187	AT5G61210	ATSNAP33,ATSNAP33B,SNAP33,SNP33	soluble N-ethylmaleimide-sensitive factor adaptor protein 33
7.7e-188	0.672151	0.434	0.119	1.38e-183	4	Carub.0008s2314	AT5G62470	ATMYB96,MYB96,MYBCOV1	myb domain protein 96
0	1.45915	0.648	0.053	0	4	Carub.0008s2394	AT5G63180		Pectin lyase-like superfamily protein
1.54e-187	1.19257	0.888	0.657	2.77e-183	4	Carub.0008s2556	AT5G64750	ABR1	Integrase-type DNA-binding superfamily protein
2.2e-125	0.99815	0.775	0.493	3.95e-121	4	Carub.0008s2618	AT5G65300
0	2.86023	0.954	0.278	0	4	Carub.0008s2682	AT5G65925
0	0.930881	0.428	0.012	0	4	Carub.0008s2685	AT5G67620
4.03e-121	0.660777	0.916	0.681	7.24e-117	4	Carub.0008s2687	AT5G67600
1.5e-97	0.612575	0.737	0.491	2.7e-93	4	Carub.0008s2775	AT5G66760	SDH1-1	succinate dehydrogenase 1-1
3.96e-155	0.757284	0.165	0.023	7.12e-151	4	Carub.0008s2811	AT5G66400	ATDI8,RAB18	Dehydrin family protein
1.2e-87	0.561465	0.666	0.394	2.15e-83	4	Carub.0013s0003	AT2G07180		Protein kinase superfamily protein
1.2e-87	0.561465	0.666	0.394	2.15e-83	4	Carub.0013s0003	AT2G07180		Protein kinase superfamily protein
7.6e-232	0.780943	0.988	0.942	1.37e-227	4	Carub.0014s0003	AT5G47890		NADH-ubiquinone oxidoreductase B8 subunit, putative
1.04e-107	0.512563	0.438	0.174	1.87e-103	4	Carub.0014s0005	AT5G47910	ATRBOHD,RBOHD	respiratory burst oxidase homologue D
9.36e-57	0.558724	0.998	0.991	1.68e-52	4	Carub.0187s0002	AT2G37770		NAD(P)-linked oxidoreductase superfamily protein
6.29e-116	0.640364	0.914	0.773	1.13e-111	5	Carub.0001s0001	AT1G02140	HAP1,MAGO,MEE63	mago nashi family protein
2.62e-109	0.739982	0.657	0.372	4.7e-105	5	Carub.0001s0049	AT1G01720	ANAC002,ATAF1	NAC (No Apical Meristem) domain transcriptional regulator superfamily protein
1.61e-192	1.07804	0.907	0.724	2.89e-188	5	Carub.0001s0069	AT1G01550	BPS1	Protein of unknown function (DUF793)
3.89e-180	0.602844	0.291	0.061	7e-176	5	Carub.0001s0124	AT1G02220	ANAC003,NAC003	NAC domain containing protein 3
5.79e-164	0.633395	0.15	0.017	1.04e-159	5	Carub.0001s0141	AT1G02360		Chitinase family protein
9.8e-226	0.675747	0.37	0.079	1.76e-221	5	Carub.0001s0147	AT1G02400	ATGA2OX4,ATGA2OX6,DTA1,GA2OX6	gibberellin 2-oxidase 6
0	1.68874	0.673	0.144	0	5	Carub.0001s0158	AT1G02520	PGP11	P-glycoprotein 11
0	1.30614	0.562	0.114	0	5	Carub.0001s0165	AT1G02610		RING/FYVE/PHD zinc finger superfamily protein
0	0.782546	0.262	0.02	0	5	Carub.0001s0178	AT1G02700
2.37e-115	0.770986	0.604	0.318	4.26e-111	5	Carub.0001s0186	AT1G02750		Drought-responsive family protein
0	0.593128	0.154	0.006	0	5	Carub.0001s0193	AT1G02820		Late embryogenesis abundant 3 (LEA3) family protein
6.34e-27	0.500503	0.617	0.483	1.14e-22	5	Carub.0001s0197	AT1G02850	BGLU11	beta glucosidase 11
7.79e-123	1.00602	0.217	0.048	1.4e-118	5	Carub.0001s0205	AT1G02930	ATGST1,ATGSTF3,ATGSTF6,ERD11,GST1,GSTF6	glutathione S-transferase 6
3.04e-192	2.47237	0.535	0.199	5.47e-188	5	Carub.0001s0206	AT1G02930	ATGST1,ATGSTF3,ATGSTF6,ERD11,GST1,GSTF6	glutathione S-transferase 6
1.65e-105	0.879146	0.763	0.534	2.96e-101	5	Carub.0001s0222	AT1G03080		kinase interacting (KIP1-like) family protein
7.02e-106	0.674687	0.804	0.562	1.26e-101	5	Carub.0001s0244	AT1G03330		Small nuclear ribonucleoprotein family protein
1.16e-275	0.507613	0.295	0.042	2.08e-271	5	Carub.0001s0266	AT1G03520		Core-2/I-branching beta-1,6-N-acetylglucosaminyltransferase family protein
0	0.508715	0.295	0.027	0	5	Carub.0001s0284	AT1G03740		Protein kinase superfamily protein
1.78e-149	0.669472	0.548	0.226	3.2e-145	5	Carub.0001s0322	AT1G04070	ATTOM22-I,TOM22-I	translocase of outer membrane 22-I
1.06e-169	0.582901	0.462	0.151	1.91e-165	5	Carub.0001s0329	AT1G04140		Transducin family protein / WD-40 repeat family protein
1.06e-169	0.582901	0.462	0.151	1.91e-165	5	Carub.0001s0329	AT1G04140		Transducin family protein / WD-40 repeat family protein
1.61e-73	0.50749	0.5	0.27	2.89e-69	5	Carub.0001s0345	AT1G04260	MPI7,MPIP7,PRA1.D	CAMV movement protein interacting protein 7
3.31e-82	0.583361	0.43	0.198	5.95e-78	5	Carub.0001s0439	AT1G05100	MAPKKK18	mitogen-activated protein kinase kinase kinase 18
4.67e-244	1.74021	0.947	0.728	8.39e-240	5	Carub.0001s0465	AT2G32210
3.46e-184	0.506538	0.37	0.094	6.22e-180	5	Carub.0001s0466	AT3G18535		tubulin-tyrosine ligases
0	0.949307	0.446	0.02	0	5	Carub.0001s0481	AT1G05490	chr31	chromatin remodeling 31
0	0.949307	0.446	0.02	0	5	Carub.0001s0481	AT1G05490	chr31	chromatin remodeling 31
4.41e-56	0.502815	0.664	0.477	7.93e-52	5	Carub.0001s0507	AT1G05720		selenoprotein family protein
1.99e-221	0.506968	0.334	0.065	3.58e-217	5	Carub.0001s0508	AT1G05730		Eukaryotic protein of unknown function (DUF842)
0	1.71654	0.778	0.309	0	5	Carub.0001s0608	AT2G30620		winged-helix DNA-binding transcription factor family protein
1.43e-87	0.57484	0.544	0.3	2.57e-83	5	Carub.0001s0617	AT1G06870		Peptidase S24/S26A/S26B/S26C family protein
1.81e-167	1.15459	0.871	0.657	3.26e-163	5	Carub.0001s0633	AT1G07040
2.45e-173	1.59021	0.501	0.178	4.4e-169	5	Carub.0001s0642	AT1G07135		glycine-rich protein
8.23e-136	0.88726	0.655	0.358	1.48e-131	5	Carub.0001s0683	AT1G07510	ftsh10	FTSH protease 10
2.35e-113	0.641702	0.222	0.052	4.23e-109	5	Carub.0001s0693	AT1G07610	MT1C	metallothionein 1C
4.82e-197	0.571329	0.352	0.082	8.67e-193	5	Carub.0001s0696	AT1G07630	PLL5	pol-like 5
6.63e-255	1.70923	0.859	0.505	1.19e-250	5	Carub.0001s0700	AT1G07820		Histone superfamily protein
4.79e-72	0.538944	0.573	0.339	8.61e-68	5	Carub.0001s0702	AT1G07670	ATECA4,ECA4	endomembrane-type CA-ATPase 4
5.52e-130	1.17468	0.574	0.264	9.92e-126	5	Carub.0001s0717	AT1G07820		Histone superfamily protein
6.02e-68	0.544051	0.755	0.589	1.08e-63	5	Carub.0001s0726	AT1G07930		GTP binding Elongation factor Tu family protein
7.08e-166	0.725919	0.546	0.211	1.27e-161	5	Carub.0001s0794	AT1G08580
4.29e-209	0.596254	0.404	0.103	7.72e-205	5	Carub.0001s0798	AT1G08620	PKDM7D	Transcription factor jumonji (jmj) family protein / zinc finger (C5HC2 type) family protein
4.29e-209	0.596254	0.404	0.103	7.72e-205	5	Carub.0001s0798	AT1G08620	PKDM7D	Transcription factor jumonji (jmj) family protein / zinc finger (C5HC2 type) family protein
0	1.3819	0.621	0.139	0	5	Carub.0001s0826	AT1G08940		Phosphoglycerate mutase family protein
1.76e-39	0.537346	0.579	0.398	3.16e-35	5	Carub.0001s0853	AT5G10400		Histone superfamily protein
0	2.16524	0.578	0.045	0	5	Carub.0001s0871	AT1G09370		Plant invertase/pectin methylesterase inhibitor superfamily protein
1.58e-204	0.723697	0.25	0.039	2.85e-200	5	Carub.0001s0881	AT1G09460		Carbohydrate-binding X8 domain superfamily protein
0	0.668673	0.275	0.027	0	5	Carub.0001s0883	AT1G09480		NAD(P)-binding Rossmann-fold superfamily protein
2.11e-244	1.78575	0.794	0.444	3.8e-240	5	Carub.0001s0890	AT1G09560	GLP5	germin-like protein 5
1.4e-229	1.15654	0.807	0.478	2.52e-225	5	Carub.0001s0900	AT1G09645
0	1.13906	0.376	0.033	0	5	Carub.0001s0950	AT1G10070	ATBCAT-2,BCAT-2	branched-chain amino acid transaminase 2
9.12e-166	1.15956	0.733	0.399	1.64e-161	5	Carub.0001s0958	AT1G10170	ATNFXL1,NFXL1	NF-X-like 1
5.4e-21	0.573503	0.535	0.422	9.7e-17	5	Carub.0001s1089	AT1G11260	ATSTP1,STP1	sugar transporter 1
3.48e-86	0.578184	0.613	0.372	6.26e-82	5	Carub.0001s1157	AT1G11905		B-cell receptor-associated protein 31-like
2.93e-37	1.44841	0.135	0.048	5.28e-33	5	Carub.0001s1177	AT1G12080		Vacuolar calcium-binding protein-related
1.82e-89	0.755797	0.531	0.294	3.26e-85	5	Carub.0001s1191	AT1G12240	ATBETAFRUCT4,VAC-INV	Glycosyl hydrolases family 32 protein
5.29e-70	0.50182	0.321	0.137	9.51e-66	5	Carub.0001s1199	AT1G12320		Protein of unknown function (DUF1442)
4.32e-108	0.623016	0.686	0.404	7.77e-104	5	Carub.0001s1214	AT1G12440		A20/AN1-like zinc finger family protein
1.68e-193	0.736434	0.348	0.082	3.03e-189	5	Carub.0001s1250	AT1G12780	ATUGE1,UGE1	UDP-D-glucose/UDP-D-galactose 4-epimerase 1
0	1.23556	0.642	0.188	0	5	Carub.0001s1308	AT1G13360
1.03e-90	0.525692	0.444	0.2	1.85e-86	5	Carub.0001s1310	AT1G13390
0	1.69929	0.536	0.085	0	5	Carub.0001s1381	AT1G14130		2-oxoglutarate (2OG) and Fe(II)-dependent oxygenase superfamily protein
5.9e-242	0.577156	0.333	0.061	1.06e-237	5	Carub.0001s1401	AT1G14330		Galactose oxidase/kelch repeat superfamily protein
0	0.583541	0.346	0.05	0	5	Carub.0001s1402	AT1G14340		RNA-binding (RRM/RBD/RNP motifs) family protein
3.69e-100	0.506999	0.209	0.053	6.63e-96	5	Carub.0001s1458	AT1G14780		MAC/Perforin domain-containing protein
1.44e-89	0.780771	0.533	0.284	2.59e-85	5	Carub.0001s1461	AT1G14820		Sec14p-like phosphatidylinositol transfer family protein
2.94e-29	0.610253	0.244	0.13	5.29e-25	5	Carub.0001s1466	AT1G14870	PCR2	PLANT CADMIUM RESISTANCE 2
1.24e-216	0.637896	0.405	0.1	2.23e-212	5	Carub.0001s1487	AT1G15110		phosphatidyl serine synthase family protein
4.17e-107	0.694187	0.656	0.383	7.49e-103	5	Carub.0001s1514	AT1G15370		SNARE-like superfamily protein
1.58e-100	0.535927	0.204	0.049	2.83e-96	5	Carub.0001s1515	AT1G15380		Lactoylglutathione lyase / glyoxalase I family protein
2.11e-190	1.34907	0.572	0.225	3.8e-186	5	Carub.0001s1521	AT1G15415
1.85e-141	0.689424	0.465	0.174	3.32e-137	5	Carub.0001s1559	AT1G15800
5.17e-215	0.548426	0.381	0.088	9.29e-211	5	Carub.0001s1574	AT1G15940		Tudor/PWWP/MBT superfamily protein
3.67e-103	0.694878	0.898	0.792	6.6e-99	5	Carub.0001s1663	AT1G16890	UBC13B,UBC36	ubiquitin-conjugating enzyme 36
9.48e-36	1.1449	0.413	0.26	1.7e-31	5	Carub.0001s1692	AT1G17170	ATGSTU24,GST,GSTU24	glutathione S-transferase TAU 24
1.03e-272	1.82632	0.446	0.101	1.85e-268	5	Carub.0001s1693	AT1G17180	ATGSTU25,GSTU25	glutathione S-transferase TAU 25
9.44e-107	0.807432	0.576	0.305	1.7e-102	5	Carub.0001s1715	AT1G17380	JAZ5,TIFY11A	jasmonate-zim-domain protein 5
1.08e-39	0.633097	0.574	0.398	1.94e-35	5	Carub.0001s1718	AT1G17420	LOX3	lipoxygenase 3
8.32e-209	1.29573	0.693	0.325	1.5e-204	5	Carub.0001s1736	AT1G17620		Late embryogenesis abundant (LEA) hydroxyproline-rich glycoprotein family
0	1.0072	0.229	0.015	0	5	Carub.0001s1744	AT1G17710		Pyridoxal phosphate phosphatase-related protein
6.12e-59	0.553106	0.697	0.515	1.1e-54	5	Carub.0001s1785	AT1G18210		Calcium-binding EF-hand family protein
5.12e-31	0.603579	0.753	0.659	9.21e-27	5	Carub.0001s1837	AT1G18720		Protein of unknown function (DUF962)
0	2.61891	0.665	0.107	0	5	Carub.0001s1865	AT1G19020
5.06e-186	1.06754	0.816	0.49	9.1e-182	5	Carub.0001s1880	AT1G19180	JAZ1,TIFY10A	jasmonate-zim-domain protein 1
5.35e-191	1.61965	0.763	0.434	9.62e-187	5	Carub.0001s1897	AT1G19380		Protein of unknown function (DUF1195)
0	0.785282	0.186	0.008	0	5	Carub.0001s1910	AT1G19530
3.67e-08	0.692122	0.503	0.473	0.000659741	5	Carub.0001s1912	AT1G19570	ATDHAR1,DHAR1,DHAR5	dehydroascorbate reductase
0	1.03328	0.551	0.075	0	5	Carub.0001s1928	AT1G19730	ATH4,ATTRX4	Thioredoxin superfamily protein
0	1.86976	0.81	0.332	0	5	Carub.0001s1930	AT1G19770	ATPUP14,PUP14	purine permease 14
4.08e-108	0.665861	0.644	0.366	7.34e-104	5	Carub.0001s1963	AT1G20100
0	1.72394	0.827	0.301	0	5	Carub.0001s2015	AT1G20693	HMG BETA 1,HMGB2,NFD02,NFD2	high mobility group B2
1.13e-257	1.23096	0.955	0.819	2.04e-253	5	Carub.0001s2016	AT1G20696	HMGB3,NFD03,NFD3	high mobility group B3
3.47e-47	0.628244	0.582	0.413	6.24e-43	5	Carub.0001s2039	AT1G20920		P-loop containing nucleoside triphosphate hydrolases superfamily protein
3.47e-47	0.628244	0.582	0.413	6.24e-43	5	Carub.0001s2039	AT1G20920		P-loop containing nucleoside triphosphate hydrolases superfamily protein
3.47e-47	0.628244	0.582	0.413	6.24e-43	5	Carub.0001s2039	AT1G20920		P-loop containing nucleoside triphosphate hydrolases superfamily protein
3.47e-47	0.628244	0.582	0.413	6.24e-43	5	Carub.0001s2039	AT1G20920		P-loop containing nucleoside triphosphate hydrolases superfamily protein
7.58e-130	0.884595	0.845	0.638	1.36e-125	5	Carub.0001s2137	AT1G21900		emp24/gp25L/p24 family/GOLD family protein
7.13e-139	0.605346	0.35	0.107	1.28e-134	5	Carub.0001s2151	AT1G21980	ATPIP5K1,ATPIPK1,PIP5K1	phosphatidylinositol-4-phosphate 5-kinase 1
1.05e-186	0.856592	0.686	0.318	1.9e-182	5	Carub.0001s2182	AT1G78190		Trm112p-like protein
5.63e-156	0.908204	0.815	0.55	1.01e-151	5	Carub.0001s2184	AT1G22280	PAPP2C	phytochrome-associated protein phosphatase type 2C
2.47e-58	0.559245	0.392	0.195	4.45e-54	5	Carub.0001s2248	AT1G22985		Integrase-type DNA-binding superfamily protein
4.26e-131	0.78036	0.599	0.297	7.66e-127	5	Carub.0001s2281	AT1G23220		Dynein light chain type 1 family protein
0	0.935394	0.434	0.071	0	5	Carub.0001s2309	AT1G23550	SRO2	similar to RCD one 2
0	1.0111	0.532	0.104	0	5	Carub.0001s2353	AT1G24095		Putative thiol-disulphide oxidoreductase DCC
9.5e-300	1.39387	0.758	0.311	1.71e-295	5	Carub.0001s2387	AT1G27100		Actin cross-linking protein
2.28e-200	0.859613	0.607	0.242	4.1e-196	5	Carub.0001s2405	AT1G26930		Galactose oxidase/kelch repeat superfamily protein
0	0.591418	0.213	0.011	0	5	Carub.0001s2434	AT3G11650	NHL2	NDR1/HIN1-like 2
9.21e-39	0.591395	0.624	0.485	1.66e-34	5	Carub.0001s2470	AT1G26270		Phosphatidylinositol 3- and 4-kinase family protein
2.66e-141	0.941573	0.478	0.181	4.79e-137	5	Carub.0001s2493	AT1G25550		myb-like transcription factor family protein
1.65e-110	0.645626	0.378	0.14	2.96e-106	5	Carub.0001s2510	AT1G25400
1.33e-77	0.532287	0.575	0.344	2.39e-73	5	Carub.0001s2593	AT1G27390	TOM20-2	translocase outer membrane 20-2
0	1.58772	0.853	0.403	0	5	Carub.0001s2624	AT1G27730	STZ,ZAT10	salt tolerance zinc finger
4e-182	0.7507	0.268	0.051	7.19e-178	5	Carub.0001s2663	AT1G28190
3.6e-33	0.56391	0.496	0.339	6.48e-29	5	Carub.0001s2726	AT4G14600		Target SNARE coiled-coil domain protein
9.47e-173	0.947424	0.922	0.766	1.7e-168	5	Carub.0001s2809	AT1G29850		double-stranded DNA-binding family protein
5.12e-115	0.551744	0.477	0.206	9.21e-111	5	Carub.0001s2822	AT1G29970	RPL18AA	60S ribosomal protein L18A-1
1.26e-159	0.650299	0.346	0.094	2.26e-155	5	Carub.0001s2905	AT1G30755		Protein of unknown function (DUF668)
1.26e-159	0.650299	0.346	0.094	2.26e-155	5	Carub.0001s2905	AT1G30755		Protein of unknown function (DUF668)
6.71e-81	0.514504	0.568	0.321	1.21e-76	5	Carub.0001s2953	AT1G31130
0	0.894112	0.489	0.084	0	5	Carub.0001s2971	AT1G31280	AGO2	Argonaute family protein
2.29e-159	0.731981	0.143	0.016	4.12e-155	5	Carub.0001s2972	AT1G31280	AGO2	Argonaute family protein
5.74e-222	0.805925	0.559	0.188	1.03e-217	5	Carub.0001s3006	AT1G31760		SWIB/MDM2 domain superfamily protein
8.6e-190	1.03494	0.996	0.987	1.55e-185	5	Carub.0001s3012	AT1G31812	ACBP,ACBP6	acyl-CoA-binding protein 6
5.93e-95	0.605771	0.481	0.229	1.07e-90	5	Carub.0001s3025	AT1G31930	XLG3	extra-large GTP-binding protein 3
5.93e-95	0.605771	0.481	0.229	1.07e-90	5	Carub.0001s3025	AT1G31930	XLG3	extra-large GTP-binding protein 3
0	1.55438	0.616	0.055	0	5	Carub.0001s3049	AT1G32170	XTH30,XTR4	xyloglucan endotransglucosylase/hydrolase 30
1.9e-161	1.19349	0.822	0.549	3.41e-157	5	Carub.0001s3056	AT1G32230	ATP8,CEO,CEO1,RCD1	WWE protein-protein interaction domain protein family
1.32e-113	0.577212	0.507	0.231	2.38e-109	5	Carub.0001s3081	AT1G32410		Vacuolar protein sorting 55 (VPS55) family protein
2.94e-82	0.522713	0.931	0.763	5.28e-78	5	Carub.0001s3123	AT1G32920
0	0.934114	0.387	0.039	0	5	Carub.0001s3130	AT1G33030		O-methyltransferase family protein
1.08e-81	0.500053	0.501	0.262	1.95e-77	5	Carub.0001s3171	AT1G33520	MOS2	D111/G-patch domain-containing protein
1.03e-183	0.550936	0.36	0.09	1.85e-179	5	Carub.0001s3246	AT1G34320		Protein of unknown function (DUF668)
1.41e-69	0.505125	0.387	0.185	2.53e-65	5	Carub.0001s3267	AT1G34750		Protein phosphatase 2C family protein
3.86e-164	0.522748	0.147	0.016	6.94e-160	5	Carub.0001s3354	AT1G35910		Haloacid dehalogenase-like hydrolase (HAD) superfamily protein
3.39e-115	0.666564	0.57	0.283	6.1e-111	5	Carub.0001s3385	AT1G36730		Translation initiation factor IF2/IF5
1.29e-192	1.22941	0.88	0.648	2.32e-188	5	Carub.0001s3439	AT1G42990	ATBZIP60,BZIP60	basic region/leucine zipper motif 60
2.96e-102	0.681094	0.688	0.428	5.31e-98	5	Carub.0001s3482	AT1G43890	ATRAB-C1,ATRAB18,ATRABC1,RAB18,RAB18-1,RABC1	RAB GTPASE HOMOLOG B18
1.31e-112	1.15464	0.323	0.108	2.35e-108	5	Carub.0001s3484	AT1G43910		P-loop containing nucleoside triphosphate hydrolases superfamily protein
0	0.654251	0.3	0.036	0	5	Carub.0001s3505	AT1G44130		Eukaryotic aspartyl protease family protein
1.91e-89	0.761704	0.968	0.893	3.44e-85	5	Carub.0001s3554	AT1G45145	ATH5,ATTRX5,LIV1,TRX5	thioredoxin H-type 5
2.95e-154	0.592472	0.276	0.063	5.3e-150	5	Carub.0001s3659	AT1G47740		PPPDE putative thiol peptidase family protein
2.95e-154	0.592472	0.276	0.063	5.3e-150	5	Carub.0001s3659	AT1G47740		PPPDE putative thiol peptidase family protein
3.41e-158	0.566416	0.412	0.129	6.13e-154	5	Carub.0001s3753	AT1G48410	AGO1	Stabilizer of iron transporter SufD / Polynucleotidyl transferase
3.41e-158	0.566416	0.412	0.129	6.13e-154	5	Carub.0001s3753	AT1G48410	AGO1	Stabilizer of iron transporter SufD / Polynucleotidyl transferase
5.48e-91	0.672622	0.902	0.751	9.84e-87	5	Carub.0001s3757	AT1G48440		B-cell receptor-associated 31-like
0	1.13902	0.568	0.125	0	5	Carub.0001s3799	AT1G20140	ASK4,SK4	SKP1-like 4
5.08e-176	0.650531	0.471	0.154	9.14e-172	5	Carub.0001s3809	AT1G48920	ATNUC-L1,NUC-L1,PARL1	nucleolin like 1
0	0.517736	0.143	0.005	0	5	Carub.0001s3818	AT1G49000
5.85e-122	0.721319	0.906	0.76	1.05e-117	5	Carub.0001s3861	AT1G49410	TOM6	translocase of the outer mitochondrial membrane 6
1.5e-275	0.544844	0.219	0.021	2.69e-271	5	Carub.0001s3902	AT1G49150
1.98e-137	0.966075	0.665	0.344	3.55e-133	5	Carub.0001s3996	AT1G51060	HTA10	histone H2A 10
4.03e-91	0.685595	0.848	0.708	7.25e-87	5	Carub.0001s4010	AT1G51200		A20/AN1-like zinc finger family protein
7.04e-97	0.538527	0.073	0.006	1.27e-92	5	Carub.0001s4052	AT1G48180
7.04e-97	0.538527	0.073	0.006	1.27e-92	5	Carub.0001s4052	AT1G48180
5.26e-187	0.589731	0.105	0.006	9.45e-183	5	Carub.0001s4094	AT1G52040	ATMBP,MBP1	myrosinase-binding protein 1
1.87e-72	1.28504	0.691	0.479	3.35e-68	5	Carub.0001s4117	AT1G52200		PLAC8 family protein
1.74e-197	1.24104	0.167	0.017	3.13e-193	5	Carub.0001s4139	AT1G52400	ATBG1,BGL1,BGLU18	beta glucosidase 18
7.73e-102	0.615494	0.158	0.031	1.39e-97	5	Carub.0001s4140	AT1G52410	TSA1	TSK-associating protein 1
1.69e-56	0.549261	0.636	0.445	3.04e-52	5	Carub.0001s4160	AT1G52600		Peptidase S24/S26A/S26B/S26C family protein
4.24e-63	0.762669	0.778	0.596	7.63e-59	5	Carub.0001s4210	AT3G15450		Aluminium induced protein with YGL and LRDR motifs
2.75e-58	0.774645	0.764	0.61	4.95e-54	5	Carub.0001s4279	AT1G53580	ETHE1,GLX2-3,GLY3	glyoxalase II 3
7.66e-243	1.14441	0.783	0.402	1.38e-238	5	Carub.0001s4353	AT1G54290		Translation initiation factor SUI1 family protein
1.13e-84	0.53027	0.545	0.295	2.03e-80	5	Carub.0001s4369	AT1G55190	PRA1.F2,PRA7	PRA1 (Prenylated rab acceptor) family protein
1.21e-101	0.771175	0.601	0.342	2.18e-97	5	Carub.0001s4400	AT1G55510	BCDH BETA1	branched-chain alpha-keto acid decarboxylase E1 beta subunit
0	0.738663	0.309	0.025	0	5	Carub.0002s0073	AT1G64065		Late embryogenesis abundant (LEA) hydroxyproline-rich glycoprotein family
2.65e-153	1.39443	0.687	0.358	4.76e-149	5	Carub.0002s0101	AT1G63840		RING/U-box superfamily protein
2.39e-21	1.07513	0.181	0.094	4.3e-17	5	Carub.0002s0124	AT1G09200		Histone superfamily protein
5.74e-271	0.997231	0.596	0.186	1.03e-266	5	Carub.0002s0133	AT1G63540		hydroxyproline-rich glycoprotein family protein
0	1.47917	0.699	0.191	0	5	Carub.0002s0162	AT1G63220		Calcium-dependent lipid-binding (CaLB domain) family protein
1.15e-155	0.728925	0.448	0.154	2.06e-151	5	Carub.0002s0175	AT1G63180	UGE3	UDP-D-glucose/UDP-D-galactose 4-epimerase 3
0	1.77138	0.711	0.184	0	5	Carub.0002s0189	AT1G63090	AtPP2-A11,PP2-A11	phloem protein 2-A11
2.85e-60	0.867394	0.834	0.755	5.13e-56	5	Carub.0002s0219	AT1G62790		Bifunctional inhibitor/lipid-transfer protein/seed storage 2S albumin superfamily protein
2.85e-60	0.867394	0.834	0.755	5.13e-56	5	Carub.0002s0219	AT1G62790		Bifunctional inhibitor/lipid-transfer protein/seed storage 2S albumin superfamily protein
1.03e-213	1.94591	0.225	0.031	1.85e-209	5	Carub.0002s0250	AT1G62480		Vacuolar calcium-binding protein-related
9.48e-138	1.28676	0.685	0.381	1.71e-133	5	Carub.0002s0270	AT1G62300	ATWRKY6,WRKY6	WRKY family transcription factor
9.37e-55	0.532779	0.917	0.866	1.69e-50	5	Carub.0002s0298	AT1G62040	ATG8C	Ubiquitin-like superfamily protein
1.75e-148	0.81028	0.929	0.785	3.14e-144	5	Carub.0002s0329	AT1G61780		postsynaptic protein-related
1.6e-82	0.58711	0.761	0.529	2.87e-78	5	Carub.0002s0362	AT1G61570	TIM13	translocase of the inner mitochondrial membrane 13
0	0.706296	0.233	0.017	0	5	Carub.0002s0366	AT1G61560	ATMLO6,MLO6	Seven transmembrane MLO family protein
6.07e-83	0.864174	0.733	0.536	1.09e-78	5	Carub.0002s0391	AT1G61250	SC3	secretory carrier 3
0	0.820718	0.347	0.033	0	5	Carub.0002s0430	AT1G60960	ATIRT3,IRT3	iron regulated transporter 3
2.43e-99	0.694824	0.835	0.654	4.37e-95	5	Carub.0002s0432	AT1G60940	SNRK2-10,SNRK2.10,SRK2B	SNF1-related protein kinase 2.10
0	2.42368	0.39	0.027	0	5	Carub.0002s0460	AT1G60750		NAD(P)-linked oxidoreductase superfamily protein
0	1.40356	0.479	0.071	0	5	Carub.0002s0539	AT1G59870	ABCG36,ATABCG36,ATPDR8,PDR8,PEN3	ABC-2 and Plant PDR ABC-type transporter family protein
4.68e-218	0.505588	0.245	0.036	8.42e-214	5	Carub.0002s0644	AT1G58180	ATBCA6,BCA6	beta carbonic anhydrase 6
0	0.756009	0.348	0.019	0	5	Carub.0002s0708	AT1G57560	AtMYB50,MYB50	myb domain protein 50
3.74e-192	0.611901	0.3	0.06	6.73e-188	5	Carub.0002s0813	AT1G55020	ATLOX1,LOX1	lipoxygenase 1
2.54e-161	0.5155	0.275	0.059	4.57e-157	5	Carub.0002s0816	AT1G55020	ATLOX1,LOX1	lipoxygenase 1
0	0.640291	0.212	0.014	0	5	Carub.0002s1073	AT1G65150		TRAF-like family protein
9.65e-137	0.888281	0.804	0.524	1.74e-132	5	Carub.0002s1108	AT4G05320	UBQ10	polyubiquitin 10
4.28e-96	0.681522	0.839	0.689	7.7e-92	5	Carub.0002s1150	AT1G65660	SMP1	Pre-mRNA splicing Prp18-interacting factor
3.4e-164	1.05932	0.788	0.514	6.12e-160	5	Carub.0002s1155	AT1G65730	YSL7	YELLOW STRIPE like 7
1.52e-119	0.539203	0.544	0.247	2.74e-115	5	Carub.0002s1226	AT1G66260		RNA-binding (RRM/RBD/RNP motifs) family protein
9.37e-169	0.618703	0.236	0.042	1.68e-164	5	Carub.0002s1245	AT1G66400	CML23	calmodulin like 23
0	1.82119	0.844	0.345	0	5	Carub.0002s1252	AT1G66500		Pre-mRNA cleavage complex II
4.43e-230	0.860576	0.541	0.172	7.97e-226	5	Carub.0002s1335	AT1G67060
0	1.70367	0.748	0.293	0	5	Carub.0002s1336	AT1G67070	DIN9,PMI2	Mannose-6-phosphate isomerase, type I
9.7e-287	1.68364	0.794	0.366	1.74e-282	5	Carub.0002s1365	AT1G67360		Rubber elongation factor protein (REF)
4.16e-208	0.654093	0.422	0.112	7.48e-204	5	Carub.0002s1448	AT1G68000	ATPIS,ATPIS1,PIS1	phosphatidylinositol synthase 1
3.02e-176	0.560627	0.383	0.104	5.43e-172	5	Carub.0002s1464	AT1G68160		Protein of unknown function (DUF3755)
6.96e-98	0.63893	0.63	0.368	1.25e-93	5	Carub.0002s1480	AT1G68310		Protein of unknown function (DUF59)
1.56e-190	0.847452	0.624	0.259	2.81e-186	5	Carub.0002s1491	AT1G68410		Protein phosphatase 2C family protein
2.26e-39	0.606737	0.637	0.497	4.06e-35	5	Carub.0002s1521	AT1G68670		myb-like transcription factor family protein
5.57e-257	0.82029	0.556	0.168	1e-252	5	Carub.0002s1584	AT1G69250		Nuclear transport factor 2 (NTF2) family protein with RNA binding (RRM-RBD-RNP motifs) domain
7.1e-45	0.690767	0.277	0.133	1.28e-40	5	Carub.0002s1611	AT1G69490	ANAC029,ATNAP,NAP	NAC-like, activated by AP3/PI
1.93e-194	0.793313	0.542	0.184	3.47e-190	5	Carub.0002s1624	AT1G69570		Dof-type zinc finger DNA-binding family protein
0	1.75748	0.783	0.245	0	5	Carub.0002s1643	AT1G66590	ATCOX19-1,COX19-1	cytochrome c oxidase 19-1
0	1.75748	0.783	0.245	0	5	Carub.0002s1643	AT1G69750	ATCOX19-2,COX19-2	cytochrome c oxidase 19-2
4.12e-93	0.562298	0.622	0.355	7.41e-89	5	Carub.0002s1649	AT2G02760	ATUBC2,UBC2	ubiquiting-conjugating enzyme 2
6.07e-256	0.550908	0.264	0.036	1.09e-251	5	Carub.0002s1682	AT1G70140	ATFH8,FH8	formin 8
5.4e-157	0.529718	0.083	0.004	9.71e-153	5	Carub.0002s1708	AT1G70380		F-box and associated interaction domains-containing protein
3.27e-52	0.59054	0.641	0.464	5.88e-48	5	Carub.0002s1710	AT1G70410	ATBCA4,BCA4,CA4	beta carbonic anhydrase 4
1.27e-263	1.37142	0.657	0.25	2.28e-259	5	Carub.0002s1711	AT1G70420		Protein of unknown function (DUF1645)
0	1.14992	0.422	0.049	0	5	Carub.0002s1713	AT1G70440	SRO3	similar to RCD one 3
8.16e-37	1.74312	0.356	0.217	1.47e-32	5	Carub.0002s1717	AT1G70490	ARFA1D,ATARFA1D	Ras-related small GTP-binding family protein
8.61e-126	0.725903	0.554	0.26	1.55e-121	5	Carub.0002s1724	AT1G70520	CRK2	cysteine-rich RLK (RECEPTOR-like protein kinase) 2
4.91e-75	0.906523	0.291	0.113	8.83e-71	5	Carub.0002s1737	AT1G70640		octicosapeptide/Phox/Bem1p (PB1) domain-containing protein
5.81e-226	1.28526	0.738	0.368	1.04e-221	5	Carub.0002s1739	AT1G70660	MMZ2,UEV1B	MMS ZWEI homologue 2
0	3.4749	0.589	0.057	0	5	Carub.0002s1740	AT1G70670		Caleosin-related family protein
0	1.28615	0.311	0.022	0	5	Carub.0002s1778	AT1G70990		proline-rich family protein
1.09e-43	0.792062	0.621	0.468	1.96e-39	5	Carub.0002s1938	AT1G72520		PLAT/LH2 domain-containing lipoxygenase family protein
6.39e-209	1.57412	0.248	0.039	1.15e-204	5	Carub.0002s1977	AT1G73010	ATPS2,PS2	phosphate starvation-induced gene 2
1.71e-98	0.591114	0.877	0.701	3.08e-94	5	Carub.0002s1979	AT1G73030	CHMP1A,VPS46.2	SNF7 family protein
1.71e-94	0.507133	0.452	0.203	3.07e-90	5	Carub.0002s1985	AT1G73080	ATPEPR1,PEPR1	PEP1 receptor 1
0	2.7051	0.366	0.026	0	5	Carub.0002s2005	AT1G73260	ATKTI1,KTI1	kunitz trypsin inhibitor 1
5.17e-88	1.12667	0.421	0.195	9.29e-84	5	Carub.0002s2081	AT1G74020	SS2	strictosidine synthase 2
1.23e-19	0.974417	0.563	0.441	2.21e-15	5	Carub.0002s2109	AT1G74310	ATHSP101,HOT1,HSP101	heat shock protein 101
3.68e-84	0.540458	0.519	0.274	6.61e-80	5	Carub.0002s2112	AT1G74340		dolichol phosphate-mannose biosynthesis regulatory protein-related
3.28e-300	1.16168	0.636	0.201	5.89e-296	5	Carub.0002s2209	AT1G75270	DHAR2	dehydroascorbate reductase 2
1.2e-75	0.704382	0.613	0.391	2.16e-71	5	Carub.0002s2245	AT4G40030		Histone superfamily protein
0	1.33176	0.19	0.007	0	5	Carub.0002s2259	AT1G75750	GASA1	GAST1 protein homolog 1
6.27e-129	0.655518	0.505	0.204	1.13e-124	5	Carub.0002s2277	AT1G75860
8.19e-140	0.908652	0.987	0.968	1.47e-135	5	Carub.0002s2286	AT1G75950	ASK1,ATSKP1,SKP1,SKP1A,UIP1	S phase kinase-associated protein 1
3.18e-103	0.628432	0.527	0.251	5.71e-99	5	Carub.0002s2296	AT1G76070
8.39e-277	1.05582	0.671	0.241	1.51e-272	5	Carub.0002s2301	AT1G76130	AMY2,ATAMY2	alpha-amylase-like 2
8.41e-70	0.77899	0.857	0.775	1.51e-65	5	Carub.0002s2343	AT1G76520		Auxin efflux carrier family protein
1.39e-209	1.46185	0.988	0.962	2.5e-205	5	Carub.0002s2358	AT1G76680	ATOPR1,OPR1	12-oxophytodienoate reductase 1
1.55e-65	0.559927	0.619	0.401	2.79e-61	5	Carub.0002s2360	AT1G76700		DNAJ heat shock N-terminal domain-containing protein
9.07e-85	0.647284	0.539	0.294	1.63e-80	5	Carub.0002s2387	AT1G76970		Target of Myb protein 1
4.83e-172	0.737114	0.277	0.057	8.69e-168	5	Carub.0002s2400	AT1G77120	ADH,ADH1,ATADH,ATADH1	alcohol dehydrogenase 1
3.48e-214	0.864533	0.629	0.242	6.26e-210	5	Carub.0002s2426	AT1G77370		Glutaredoxin family protein
5.22e-61	0.755087	0.587	0.392	9.39e-57	5	Carub.0002s2434	AT1G77450	anac032,NAC032	NAC domain containing protein 32
0	0.760484	0.191	0.01	0	5	Carub.0002s2466	AT1G77760	GNR1,NIA1,NR1	nitrate reductase 1
1.06e-149	0.526216	0.402	0.126	1.91e-145	5	Carub.0002s2473	AT1G77840		Translation initiation factor IF2/IF5
3.49e-120	0.604105	0.392	0.139	6.27e-116	5	Carub.0002s2497	AT1G78080	RAP2.4	related to AP2 4
2.64e-163	1.45517	0.798	0.514	4.75e-159	5	Carub.0002s2523	AT1G78340	ATGSTU22,GSTU22	glutathione S-transferase TAU 22
4.69e-29	0.615973	0.972	0.974	8.42e-25	5	Carub.0002s2527	AT1G78380	ATGSTU19,GST8,GSTU19	glutathione S-transferase TAU 19
6.57e-186	0.977833	0.356	0.087	1.18e-181	5	Carub.0002s2568	AT1G78860		D-mannose binding lectin protein with Apple-like carbohydrate-binding domain
9.75e-57	0.518125	0.457	0.262	1.75e-52	5	Carub.0002s2614	AT1G79270	ECT8	evolutionarily conserved C-terminal region 8
9.75e-57	0.518125	0.457	0.262	1.75e-52	5	Carub.0002s2614	AT1G79270	ECT8	evolutionarily conserved C-terminal region 8
5.22e-66	0.657404	0.346	0.159	9.38e-62	5	Carub.0002s2670	AT1G80840	ATWRKY40,WRKY40	WRKY DNA-binding protein 40
5.22e-66	0.657404	0.346	0.159	9.38e-62	5	Carub.0002s2670	AT1G80840	ATWRKY40,WRKY40	WRKY DNA-binding protein 40
1.2e-65	0.563405	0.552	0.319	2.16e-61	5	Carub.0002s2713	AT1G80450		VQ motif-containing protein
2.67e-95	0.706792	0.354	0.14	4.8e-91	5	Carub.0002s2740	AT1G80120		Protein of unknown function (DUF567)
5.09e-181	1.96938	0.536	0.208	9.15e-177	5	Carub.0003s0005	AT3G02040	SRG3	senescence-related gene 3
0	0.96714	0.587	0.118	0	5	Carub.0003s0055	AT3G01520		Adenine nucleotide alpha hydrolases-like superfamily protein
2.04e-103	0.501899	0.426	0.178	3.66e-99	5	Carub.0003s0107	AT3G01090	AKIN10,KIN10,SNRK1.1	SNF1 kinase homolog 10
7.02e-283	0.817661	0.422	0.085	1.26e-278	5	Carub.0003s0126	AT3G02140	AFP4,TMAC2	AFP2 (ABI five-binding protein 2) family protein
5.66e-100	0.71724	0.878	0.705	1.02e-95	5	Carub.0003s0157	AT3G02470	SAMDC	S-adenosylmethionine decarboxylase
2.51e-168	0.737694	0.63	0.281	4.51e-164	5	Carub.0003s0163	AT3G02520	GF14 NU,GRF7	general regulatory factor 7
2.51e-165	0.578605	0.313	0.074	4.52e-161	5	Carub.0003s0190	AT3G02800		Tyrosine phosphatase family protein
0	1.49296	0.546	0.047	0	5	Carub.0003s0233	AT3G03180		Got1/Sft2-like vescicle transport protein family
8.24e-86	0.586081	0.299	0.109	1.48e-81	5	Carub.0003s0280	AT3G03640	BGLU25,GLUC	beta glucosidase 25
2.82e-159	0.730619	0.498	0.188	5.07e-155	5	Carub.0003s0307	AT3G03880		Protein of unknown function (DUF1639)
1.2e-180	0.614499	0.401	0.113	2.15e-176	5	Carub.0003s0308
0	2.30496	0.639	0.064	0	5	Carub.0003s0331	AT3G04070	anac047,NAC047	NAC domain containing protein 47
1.2e-76	0.806984	0.934	0.895	2.15e-72	5	Carub.0003s0335	AT3G04120	GAPC,GAPC-1,GAPC1	glyceraldehyde-3-phosphate dehydrogenase C subunit 1
1.63e-132	0.817748	0.873	0.667	2.92e-128	5	Carub.0003s0337
5.08e-61	0.553528	0.902	0.817	9.13e-57	5	Carub.0003s0345	AT5G18380		Ribosomal protein S5 domain 2-like superfamily protein
1.82e-104	1.54407	0.139	0.024	3.27e-100	5	Carub.0003s0349	AT3G04280	ARR22,RR22	response regulator 22
1.05e-77	0.505558	0.635	0.397	1.89e-73	5	Carub.0003s0395	AT3G04780		Protein of unknown function (DUF1000)
5.7e-117	0.524928	0.418	0.16	1.02e-112	5	Carub.0003s0431	AT3G05060		NOP56-like pre RNA processing ribonucleoprotein
5.7e-117	0.524928	0.418	0.16	1.02e-112	5	Carub.0003s0431	AT3G05060		NOP56-like pre RNA processing ribonucleoprotein
4.9e-65	0.555044	0.469	0.252	8.81e-61	5	Carub.0003s0448	AT3G05230		Signal peptidase subunit
4.99e-50	0.51661	0.55	0.354	8.97e-46	5	Carub.0003s0478	AT3G05490	RALFL22	ralf-like 22
9.19e-214	0.799882	0.549	0.184	1.65e-209	5	Carub.0003s0520	AT3G05840	ATSK12	Protein kinase superfamily protein
2.51e-63	1.08739	0.617	0.405	4.51e-59	5	Carub.0003s0525	AT3G05880	RCI2A	Low temperature and salt responsive protein family
8.96e-10	0.528983	0.875	0.87	1.61e-05	5	Carub.0003s0526	AT3G05890	RCI2B	Low temperature and salt responsive protein family
7.09e-47	0.627118	0.626	0.471	1.28e-42	5	Carub.0003s0586	AT3G06420	ATG8H	Ubiquitin-like superfamily protein
2.22e-31	0.542952	0.375	0.241	3.99e-27	5	Carub.0003s0639	AT3G06860	ATMFP2,MFP2	multifunctional protein 2
6.06e-175	0.82352	0.565	0.221	1.09e-170	5	Carub.0003s0676	AT3G07230		wound-responsive protein-related
2.8e-242	0.519785	0.31	0.053	5.03e-238	5	Carub.0003s0715	AT3G07580
2.66e-78	0.563057	0.602	0.361	4.78e-74	5	Carub.0003s0726	AT3G07680		emp24/gp25L/p24 family/GOLD family protein
5.33e-90	0.776669	0.773	0.575	9.59e-86	5	Carub.0003s0772	AT3G08590		Phosphoglycerate mutase, 2,3-bisphosphoglycerate-independent
6.03e-67	0.567452	0.716	0.53	1.08e-62	5	Carub.0003s0782	AT3G08690	ATUBC11,UBC11	ubiquitin-conjugating enzyme 11
6.03e-67	0.567452	0.716	0.53	1.08e-62	5	Carub.0003s0782	AT3G08690	ATUBC11,UBC11	ubiquitin-conjugating enzyme 11
6.09e-244	1.29004	0.835	0.49	1.1e-239	5	Carub.0003s0784	AT3G08710	ATH9,TH9,TRX H9	thioredoxin H-type 9
0	1.03237	0.593	0.132	0	5	Carub.0003s0785	AT3G08720	ATPK19,ATPK2,ATS6K2,S6K2	serine/threonine protein kinase 2
5.62e-11	0.824473	0.369	0.284	1.01e-06	5	Carub.0003s0790	AT3G08770	LTP6	lipid transfer protein 6
0	0.552762	0.319	0.044	0	5	Carub.0003s0814	AT3G09010		Protein kinase superfamily protein
1.34e-129	0.822979	0.787	0.538	2.42e-125	5	Carub.0003s0883	AT2G37120		S1FA-like DNA-binding protein
2.57e-95	0.673515	0.853	0.717	4.62e-91	5	Carub.0003s0893	AT3G09840	ATCDC48,CDC48,CDC48A	cell division cycle 48
0	2.70882	0.489	0.044	0	5	Carub.0003s0906	AT3G09950
1.08e-207	0.529742	0.361	0.082	1.94e-203	5	Carub.0003s0960	AT3G10410	CPY,SCPL49	SERINE CARBOXYPEPTIDASE-LIKE 49
6.71e-82	0.629165	0.392	0.181	1.21e-77	5	Carub.0003s0961	AT3G10420		P-loop containing nucleoside triphosphate hydrolases superfamily protein
3.82e-198	0.668871	0.419	0.115	6.86e-194	5	Carub.0003s0972	AT3G10480	ANAC050,NAC050	NAC domain containing protein 50
3.82e-198	0.668871	0.419	0.115	6.86e-194	5	Carub.0003s0972	AT3G10480	ANAC050,NAC050	NAC domain containing protein 50
1.51e-112	0.737369	0.78	0.53	2.72e-108	5	Carub.0003s0987	AT3G10640	VPS60.1	SNF7 family protein
2.2e-122	0.870153	0.239	0.057	3.96e-118	5	Carub.0003s1005	AT3G10815		RING/U-box superfamily protein
2.2e-122	0.870153	0.239	0.057	3.96e-118	5	Carub.0003s1005	AT3G10815		RING/U-box superfamily protein
0	1.72008	0.826	0.372	0	5	Carub.0003s1027	AT3G10985	ATWI-12,SAG20,WI12	senescence associated gene 20
3.1e-52	0.635965	0.595	0.387	5.57e-48	5	Carub.0003s1031	AT3G11020	DREB2,DREB2B	DRE/CRT-binding protein 2B
1.72e-140	0.71749	0.587	0.276	3.1e-136	5	Carub.0003s1113	AT3G11800
0	0.7784	0.273	0.023	0	5	Carub.0003s1151	AT3G12145	FLOR1,FLR1	Leucine-rich repeat (LRR) family protein
2.36e-199	0.965294	0.94	0.722	4.25e-195	5	Carub.0003s1182	AT3G12490	ATCYS6,ATCYSB,CYSB	cystatin B
1.38e-111	1.12464	0.519	0.229	2.48e-107	5	Carub.0003s1184	AT3G12510		MADS-box family protein
1.52e-95	1.11018	0.746	0.477	2.73e-91	5	Carub.0003s1192	AT3G12580	ATHSP70,HSP70	heat shock protein 70
1.28e-164	0.862574	0.747	0.421	2.3e-160	5	Carub.0003s1198	AT3G12630		A20/AN1-like zinc finger family protein
1.45e-134	0.756473	0.594	0.288	2.62e-130	5	Carub.0003s1210	AT3G12740	ALIS1	ALA-interacting subunit 1
1.6e-69	0.541615	0.511	0.277	2.88e-65	5	Carub.0003s1242	AT3G13080	ATMRP3,MRP3	multidrug resistance-associated protein 3
0	0.638723	0.352	0.044	0	5	Carub.0003s1275	AT3G13380	BRL3	BRI1-like 3
6.02e-67	0.63058	0.133	0.032	1.08e-62	5	Carub.0003s1333	AT3G13790	ATBFRUCT1,ATCWINV1	Glycosyl hydrolases family 32 protein
2.93e-226	0.685908	0.187	0.019	5.28e-222	5	Carub.0003s1352	AT3G13950
1.62e-252	1.09835	0.681	0.277	2.91e-248	5	Carub.0003s1364	AT3G14050	AT-RSH2,ATRSH2,RSH2	RELA/SPOT homolog 2
4.98e-83	0.593354	0.676	0.414	8.95e-79	5	Carub.0003s1415	AT3G14430
0	0.748327	0.397	0.044	0	5	Carub.0003s1429	AT3G14590	NTMC2T6.2,NTMC2TYPE6.2	Calcium-dependent lipid-binding (CaLB domain) family protein
0	1.30613	0.622	0.109	0	5	Carub.0003s1430	AT3G14595		Ribosomal protein L18ae family
2.27e-113	0.553402	0.329	0.11	4.09e-109	5	Carub.0003s1434	AT3G14690	CYP72A15	cytochrome P450, family 72, subfamily A, polypeptide 15
2.23e-250	1.06282	0.455	0.109	4e-246	5	Carub.0003s1465	AT3G14990		Class I glutamine amidotransferase-like superfamily protein
2.23e-250	1.06282	0.455	0.109	4e-246	5	Carub.0003s1465	AT3G14990		Class I glutamine amidotransferase-like superfamily protein
7.15e-09	0.789703	0.32	0.251	0.000128624	5	Carub.0003s1501	AT3G16530		Legume lectin family protein
9.28e-72	0.940352	0.856	0.754	1.67e-67	5	Carub.0003s1517	AT3G15450		Aluminium induced protein with YGL and LRDR motifs
5.71e-93	0.655231	0.326	0.121	1.03e-88	5	Carub.0003s1522	AT3G15500	ANAC055,ATNAC3,NAC055,NAC3	NAC domain containing protein 3
0	1.02436	0.404	0.073	0	5	Carub.0003s1527	AT3G15534
0	1.49793	0.631	0.172	0	5	Carub.0003s1538	AT3G15630
1.11e-84	0.624202	0.674	0.45	1.99e-80	5	Carub.0003s1546	AT3G15710		Peptidase S24/S26A/S26B/S26C family protein
4.19e-93	0.863852	0.5	0.248	7.54e-89	5	Carub.0003s1550	AT3G15760
4.83e-206	0.805086	0.565	0.199	8.69e-202	5	Carub.0003s1551	AT3G15770
4.83e-206	0.805086	0.565	0.199	8.69e-202	5	Carub.0003s1551	AT3G15770
2.54e-10	0.736787	0.297	0.229	4.57e-06	5	Carub.0003s1571	AT3G15980		Coatomer, beta\' subunit
0	2.19888	0.604	0.176	0	5	Carub.0003s1589	AT3G16150		N-terminal nucleophile aminohydrolases (Ntn hydrolases) superfamily protein
1.21e-296	0.975219	0.199	0.015	2.17e-292	5	Carub.0003s1621	AT3G16470	JR1	Mannose-binding lectin superfamily protein
4.86e-131	1.04053	0.722	0.45	8.75e-127	5	Carub.0003s1630	AT3G16570	ATRALF23,RALF23	rapid alkalinization factor 23
2.88e-65	0.52033	0.522	0.306	5.19e-61	5	Carub.0003s1654	AT3G16830	TPR2	TOPLESS-related 2
1.16e-97	0.651112	0.388	0.158	2.08e-93	5	Carub.0003s1658	AT3G16860	COBL8	COBRA-like protein 8 precursor
1.55e-270	0.786718	0.469	0.113	2.78e-266	5	Carub.0003s1674	AT3G16990		Haem oxygenase-like, multi-helical
1.02e-107	0.556985	0.506	0.229	1.84e-103	5	Carub.0003s1677	AT3G17020		Adenine nucleotide alpha hydrolases-like superfamily protein
6.14e-129	0.891836	0.674	0.379	1.1e-124	5	Carub.0003s1713	AT3G17410		Protein kinase superfamily protein
8.82e-108	0.697472	0.483	0.22	1.58e-103	5	Carub.0003s1775	AT3G18035	HON4	winged-helix DNA-binding transcription factor family protein
1.51e-239	0.649282	0.326	0.059	2.72e-235	5	Carub.0003s1897	AT3G19150	ACK1,ICK4,KRP6	KIP-related protein 6
1.51e-239	0.649282	0.326	0.059	2.72e-235	5	Carub.0003s1897	AT3G19150	ACK1,ICK4,KRP6	KIP-related protein 6
4.06e-121	0.815466	0.91	0.75	7.3e-117	5	Carub.0003s1907	AT3G19240		Vacuolar import/degradation, Vid27-related protein
0	1.04498	0.463	0.082	0	5	Carub.0003s1921	AT3G19390		Granulin repeat cysteine protease family protein
1.1e-279	1.55922	0.801	0.379	1.98e-275	5	Carub.0003s1942	AT3G19580	AZF2,ZF2	zinc-finger protein 2
1.15e-262	1.45836	0.596	0.192	2.06e-258	5	Carub.0003s1953	AT3G19660
3.36e-101	1.0308	0.608	0.35	6.04e-97	5	Carub.0003s1983	AT3G19930	ATSTP4,STP4	sugar transporter 4
1.15e-211	0.702816	0.102	0.004	2.06e-207	5	Carub.0003s2014	AT3G20210	DELTA-VPE,DELTAVPE	delta vacuolar processing enzyme
2.86e-83	1.35534	0.696	0.502	5.15e-79	5	Carub.0003s2029	AT3G20340
3.42e-99	0.516259	0.391	0.153	6.14e-95	5	Carub.0003s2045	AT3G20490
7.8e-174	1.37855	0.729	0.39	1.4e-169	5	Carub.0003s2065	AT3G20670	HTA13	histone H2A 13
2.95e-67	0.778231	0.514	0.292	5.3e-63	5	Carub.0003s2097	AT3G21070	ATNADK-1,NADK1	NAD kinase 1
2.95e-67	0.778231	0.514	0.292	5.3e-63	5	Carub.0003s2097	AT3G21070	ATNADK-1,NADK1	NAD kinase 1
1.19e-33	0.524488	0.497	0.348	2.13e-29	5	Carub.0003s2123	AT3G21250	ATMRP6,MRP6	multidrug resistance-associated protein 6
1.19e-33	0.524488	0.497	0.348	2.13e-29	5	Carub.0003s2123	AT3G21250	ATMRP6,MRP6	multidrug resistance-associated protein 6
0	2.44208	0.641	0.073	0	5	Carub.0003s2132
0	1.41634	0.191	0.005	0	5	Carub.0003s2140
1.06e-162	0.633111	0.449	0.15	1.9e-158	5	Carub.0003s2168	AT3G21630	CERK1,LYSM RLK1	chitin elicitor receptor kinase 1
1.31e-270	0.617199	0.309	0.047	2.35e-266	5	Carub.0003s2233	AT3G22160		VQ motif-containing protein
3.65e-131	0.882015	0.726	0.431	6.57e-127	5	Carub.0003s2237	AT3G22200	GABA-T,HER1,POP2	Pyridoxal phosphate (PLP)-dependent transferases superfamily protein
5.5e-116	0.710565	0.791	0.565	9.89e-112	5	Carub.0003s2249	AT3G22320	ATRPABC24.3,NRPB5,NRPD5,RPB5A	Eukaryotic rpb5 RNA polymerase subunit family protein
4.69e-168	1.45083	0.857	0.636	8.44e-164	5	Carub.0003s2253	AT3G22370	AOX1A,ATAOX1A	alternative oxidase 1A
8.08e-70	0.524544	0.637	0.409	1.45e-65	5	Carub.0003s2309	AT3G22950	ARFC1,ATARFC1	ADP-ribosylation factor C1
8.08e-70	0.524544	0.637	0.409	1.45e-65	5	Carub.0003s2309	AT3G22950	ARFC1,ATARFC1	ADP-ribosylation factor C1
8.82e-71	0.598586	0.847	0.704	1.59e-66	5	Carub.0003s2357	AT3G23325		Splicing factor 3B subunit 5/RDS3 complex subunit 10
3.62e-87	0.766885	0.668	0.44	6.51e-83	5	Carub.0003s2433	AT3G24170	ATGR1,GR1	glutathione-disulfide reductase
3.62e-87	0.766885	0.668	0.44	6.51e-83	5	Carub.0003s2433	AT3G24170	ATGR1,GR1	glutathione-disulfide reductase
5.72e-72	0.597521	0.908	0.791	1.03e-67	5	Carub.0003s2440	AT3G24100		Uncharacterised protein family SERF
1.35e-268	0.792785	0.493	0.128	2.42e-264	5	Carub.0003s2501	AT2G20120	COV1	Protein of unknown function (DUF502)
4.73e-149	0.510907	0.297	0.073	8.51e-145	5	Carub.0003s2504	AT3G24630
0	1.6841	0.735	0.208	0	5	Carub.0003s2565	AT3G25250	AGC2,AGC2-1,AtOXI1,OXI1	AGC (cAMP-dependent, cGMP-dependent and protein kinase C) kinase family protein
2.14e-75	0.579913	0.831	0.689	3.84e-71	5	Carub.0003s2615	AT2G04520		Nucleic acid-binding, OB-fold-like protein
0	0.5887	0.265	0.027	0	5	Carub.0003s2622
8.4e-217	1.09938	0.871	0.572	1.51e-212	5	Carub.0003s2690	AT2G05630	ATG8D	Ubiquitin-like superfamily protein
0	0.838519	0.445	0.083	0	5	Carub.0003s2709	AT2G05940		Protein kinase superfamily protein
1.04e-300	0.591282	0.3	0.039	1.87e-296	5	Carub.0003s2821	AT2G13790	ATSERK4,BAK7,BKK1,SERK4	somatic embryogenesis receptor-like kinase 4
0	2.23382	0.784	0.25	0	5	Carub.0003s2929	AT2G15480	UGT73B5	UDP-glucosyl transferase 73B5
9.71e-176	0.579373	0.391	0.109	1.75e-171	5	Carub.0003s3022	AT2G16460		Protein of unknown function (DUF1640)
9.31e-83	0.563556	0.788	0.602	1.67e-78	5	Carub.0003s3029	AT1G64750	ATDSS1(I),DSS1(I)	deletion of SUV3 suppressor 1(I)
0	1.26917	0.693	0.211	0	5	Carub.0003s3043	AT2G16700	ADF5,ATADF5	actin depolymerizing factor 5
2.83e-124	0.622897	0.832	0.553	5.09e-120	5	Carub.0003s3071	AT2G16900		Arabidopsis phospholipase-like protein (PEARLI 4) family
6.27e-122	1.1011	0.789	0.601	1.13e-117	5	Carub.0003s3105	AT2G17120	LYM2	lysm domain GPI-anchored protein 2 precursor
3.89e-163	0.710041	0.503	0.187	6.99e-159	5	Carub.0003s3155	AT2G17480	ATMLO8,MLO8	Seven transmembrane MLO family protein
3.98e-235	1.01262	0.832	0.428	7.15e-231	5	Carub.0003s3165	AT2G17560	HMGB4,NFD04,NFD4	high mobility group B4
0	2.35804	0.719	0.168	0	5	Carub.0003s3235	AT2G18193		P-loop containing nucleoside triphosphate hydrolases superfamily protein
4.05e-174	1.28717	0.83	0.57	7.28e-170	5	Carub.0003s3258
0	1.44718	0.782	0.271	0	5	Carub.0003s3287	AT2G18600		Ubiquitin-conjugating enzyme family protein
1.07e-81	0.519345	0.912	0.821	1.92e-77	5	Carub.0003s3301	AT2G18740		Small nuclear ribonucleoprotein family protein
6.49e-160	1.16944	0.861	0.68	1.17e-155	5	Carub.0003s3319	AT2G18960	AHA1,HA1,OST2,PMA	H(+)-ATPase 1
6.54e-93	0.520685	0.554	0.298	1.18e-88	5	Carub.0003s3344	AT2G19180
0	2.21357	0.44	0.028	0	5	Carub.0003s3354	AT2G19320
1.37e-166	0.929775	0.643	0.304	2.46e-162	5	Carub.0003s3357	AT2G19350		Eukaryotic protein of unknown function (DUF872)
2.16e-164	1.03103	0.344	0.093	3.88e-160	5	Carub.0003s3386	AT2G19570	AT-CDA1,CDA1,DESZ	cytidine deaminase 1
7.58e-129	1.68239	0.725	0.497	1.36e-124	5	Carub.0003s3408	AT2G19800	MIOX2	myo-inositol oxygenase 2
7.16e-121	0.920756	0.694	0.422	1.29e-116	5	Carub.0003s3493	AT2G20490	EDA27,NOP10	nucleolar RNA-binding Nop10p family protein
2.07e-180	1.26272	0.811	0.496	3.71e-176	5	Carub.0003s3504	AT2G20562
0	2.0578	0.594	0.046	0	5	Carub.0003s3518	AT2G20670		Protein of unknown function (DUF506)
0	0.997646	0.295	0.028	0	5	Carub.0003s3523	AT2G20720		Pentatricopeptide repeat (PPR) superfamily protein
3.42e-184	1.24658	0.882	0.64	6.14e-180	5	Carub.0003s3524
1.15e-59	0.596946	0.747	0.587	2.07e-55	5	Carub.0003s3533	AT2G20760		Clathrin light chain protein
2.7e-160	0.552872	0.399	0.12	4.85e-156	5	Carub.0004s0003	AT2G20940		Protein of unknown function (DUF1279)
7.38e-55	0.504866	0.738	0.593	1.33e-50	5	Carub.0004s0018	AT2G21160		Translocon-associated protein (TRAP), alpha subunit
0	1.53998	0.47	0.074	0	5	Carub.0004s0067	AT2G21640
0	1.53998	0.47	0.074	0	5	Carub.0004s0067	AT2G21640
1.35e-36	0.685743	0.776	0.661	2.42e-32	5	Carub.0004s0163	AT2G22470	AGP2,ATAGP2	arabinogalactan protein 2
3.51e-61	0.557513	0.89	0.748	6.31e-57	5	Carub.0004s0166	AT2G22500	ATPUMP5,DIC1,UCP5	uncoupling protein 5
4.69e-84	0.540614	0.896	0.779	8.43e-80	5	Carub.0004s0229	AT2G23090		Uncharacterised protein family SERF
2.2e-97	0.842196	0.751	0.548	3.96e-93	5	Carub.0004s0253	AT2G23320	WRKY15	WRKY DNA-binding protein 15
1.19e-73	0.538614	0.538	0.308	2.14e-69	5	Carub.0004s0268	AT2G23450		Protein kinase superfamily protein
0	1.26511	0.557	0.113	0	5	Carub.0004s0297	AT2G23790		Protein of unknown function (DUF607)
4.02e-149	0.988937	0.927	0.741	7.23e-145	5	Carub.0004s0300	AT2G23810	TET8	tetraspanin8
0	1.39668	0.613	0.145	0	5	Carub.0004s0396	AT2G24570	ATWRKY17,WRKY17	WRKY DNA-binding protein 17
0	0.732875	0.352	0.051	0	5	Carub.0004s0510	AT2G25460
0	0.571818	0.317	0.043	0	5	Carub.0004s0552	AT2G25737		Sulfite exporter TauE/SafE family protein
3.05e-69	0.560064	0.659	0.436	5.48e-65	5	Carub.0004s0619	AT2G26300	ATGPA1,GP ALPHA 1,GPA1	G protein alpha subunit 1
2.98e-95	0.514933	0.342	0.125	5.36e-91	5	Carub.0004s0757	AT2G27080		Late embryogenesis abundant (LEA) hydroxyproline-rich glycoprotein family
3.17e-231	0.565757	0.289	0.047	5.7e-227	5	Carub.0004s0794	AT2G27310		F-box family protein
1.06e-244	1.35843	0.823	0.45	1.91e-240	5	Carub.0004s0818	AT2G27510	ATFD3,FD3	ferredoxin 3
4.2e-100	0.985508	0.549	0.275	7.55e-96	5	Carub.0004s0975	AT2G28740	HIS4	histone H4
0	0.522769	0.23	0.013	0	5	Carub.0004s0976	AT2G28760	UXS6	UDP-XYL synthase 6
7.81e-152	0.771953	0.217	0.04	1.4e-147	5	Carub.0004s1052	AT2G29470	ATGSTU3,GST21,GSTU3	glutathione S-transferase tau 3
5.96e-94	0.506574	0.362	0.137	1.07e-89	5	Carub.0004s1060	AT2G29550	TUB7	tubulin beta-7 chain
3.47e-111	0.860516	0.64	0.356	6.23e-107	5	Carub.0004s1112	AT2G30020		Protein phosphatase 2C family protein
3.43e-184	0.938994	0.604	0.244	6.17e-180	5	Carub.0004s1141	AT2G30250	ATWRKY25,WRKY25	WRKY DNA-binding protein 25
3.11e-54	0.524969	0.411	0.223	5.6e-50	5	Carub.0004s1166	AT2G30500		Kinase interacting (KIP1-like) family protein
3.11e-54	0.524969	0.411	0.223	5.6e-50	5	Carub.0004s1166	AT2G30500		Kinase interacting (KIP1-like) family protein
5.74e-152	0.650062	0.427	0.14	1.03e-147	5	Carub.0004s1177	AT2G30620		winged-helix DNA-binding transcription factor family protein
6.16e-122	0.722638	0.111	0.013	1.11e-117	5	Carub.0004s1194	AT2G30770	CYP71A13	cytochrome P450, family 71, subfamily A, polypeptide 13
1.44e-153	0.915486	0.645	0.317	2.59e-149	5	Carub.0004s1235	AT2G31090
0	1.45322	0.747	0.28	0	5	Carub.0004s1248	AT2G31200	ADF6,ATADF6	actin depolymerizing factor 6
2.21e-207	0.807317	0.419	0.113	3.97e-203	5	Carub.0004s1304	AT2G31730		basic helix-loop-helix (bHLH) DNA-binding superfamily protein
0	2.57739	0.525	0.086	0	5	Carub.0004s1337	AT2G32020		Acyl-CoA N-acyltransferases (NAT) superfamily protein
0	0.90297	0.337	0.034	0	5	Carub.0004s1338	AT2G32030		Acyl-CoA N-acyltransferases (NAT) superfamily protein
0	2.24869	0.91	0.426	0	5	Carub.0004s1351	AT2G32210
0	2.24869	0.91	0.426	0	5	Carub.0004s1351	AT2G32210
1.6e-105	1.12433	0.241	0.065	2.88e-101	5	Carub.0004s1352	AT2G32200
2.67e-92	0.801624	0.678	0.458	4.8e-88	5	Carub.0004s1391	AT2G32580		Protein of unknown function (DUF1068)
6.28e-144	0.550526	0.336	0.095	1.13e-139	5	Carub.0004s1413	AT2G32765	ATSUMO5,SUM5,SUMO5	small ubiquitinrelated modifier 5
7.99e-205	1.3181	0.872	0.625	1.44e-200	5	Carub.0004s1456	AT2G33120	ATVAMP722,SAR1,VAMP722	synaptobrevin-related protein 1
9.03e-19	0.812779	0.612	0.533	1.62e-14	5	Carub.0004s1500	AT2G33380	CLO-3,RD20	Caleosin-related family protein
8.36e-83	0.56349	0.521	0.281	1.5e-78	5	Carub.0004s1531	AT2G33700		Protein phosphatase 2C family protein
0	1.28569	0.37	0.021	0	5	Carub.0004s1533	AT2G33710		Integrase-type DNA-binding superfamily protein
5.78e-48	0.583304	0.476	0.289	1.04e-43	5	Carub.0004s1548	AT2G33810	SPL3	squamosa promoter binding protein-like 3
2.62e-47	0.61798	0.265	0.117	4.71e-43	5	Carub.0004s1550	AT2G33830		Dormancy/auxin associated family protein
0	0.581219	0.336	0.033	0	5	Carub.0004s1583	AT2G34200		RING/FYVE/PHD zinc finger superfamily protein
0	0.757743	0.128	0.004	0	5	Carub.0004s1648	AT2G34790	EDA28,MEE23	FAD-binding Berberine family protein
1.79e-214	1.19196	0.944	0.748	3.21e-210	5	Carub.0004s1735	AT2G35635	RUB2,UBQ7	ubiquitin 7
8.64e-86	0.669371	0.694	0.467	1.55e-81	5	Carub.0004s1809	AT2G36320		A20/AN1-like zinc finger family protein
2.33e-143	0.884963	0.515	0.213	4.18e-139	5	Carub.0004s1827	AT2G36460		Aldolase superfamily protein
2.13e-45	0.709529	0.578	0.399	3.83e-41	5	Carub.0004s1864	AT2G36800	DOGT1,UGT73C5	don-glucosyltransferase 1
2.85e-152	0.901025	0.919	0.76	5.13e-148	5	Carub.0004s1878	AT2G36930		zinc finger (C2H2 type) family protein
4.61e-113	0.702115	0.939	0.819	8.28e-109	5	Carub.0004s1900	AT2G37110		PLAC8 family protein
1.19e-128	0.519059	0.096	0.008	2.14e-124	5	Carub.0004s1902	AT2G37130		Peroxidase superfamily protein
2.79e-63	0.562649	0.393	0.2	5.01e-59	5	Carub.0004s1985	AT2G37940	AtIPCS2	Arabidopsis Inositol phosphorylceramide synthase 2
8.8e-198	0.88821	0.589	0.225	1.58e-193	5	Carub.0004s2021	AT2G38250		Homeodomain-like superfamily protein
2.33e-94	0.624368	0.568	0.308	4.18e-90	5	Carub.0004s2027	AT5G37070		Protein of unknown function, DUF538
0	1.33032	0.584	0.119	0	5	Carub.0004s2045	AT2G38470	ATWRKY33,WRKY33	WRKY DNA-binding protein 33
1.47e-13	0.521276	0.104	0.053	2.65e-09	5	Carub.0004s2053	AT2G38540	ATLTP1,LP1,LTP1	lipid transfer protein 1
0.000774974	0.658036	0.226	0.187	1	5	Carub.0004s2090	AT2G38870		Serine protease inhibitor, potato inhibitor I-type family protein
6.37e-82	0.961435	0.491	0.246	1.15e-77	5	Carub.0004s2145	AT2G39400		alpha/beta-Hydrolases superfamily protein
8.65e-151	1.27391	0.222	0.042	1.55e-146	5	Carub.0004s2161	AT2G39530		Uncharacterised protein family (UPF0497)
1.23e-86	0.737964	0.409	0.186	2.21e-82	5	Carub.0004s2176	AT2G39710		Eukaryotic aspartyl protease family protein
1.25e-49	0.616747	0.844	0.746	2.24e-45	5	Carub.0004s2185	AT2G39770	CYT1,EMB101,GMP1,SOZ1,VTC1	Glucose-1-phosphate adenylyltransferase family protein
4.03e-82	0.571288	0.489	0.254	7.25e-78	5	Carub.0004s2210	AT2G39970		Mitochondrial substrate carrier family protein
1.28e-68	0.648358	0.841	0.666	2.31e-64	5	Carub.0004s2214	AT2G40000	ATHSPRO2,HSPRO2	ortholog of sugar beet HS1 PRO-1 2
2.14e-255	1.21066	0.729	0.326	3.84e-251	5	Carub.0004s2226	AT2G40095		Alpha/beta hydrolase related protein
3.12e-72	0.680969	0.705	0.474	5.62e-68	5	Carub.0004s2235	AT2G40140	ATSZF2,CZF1,SZF2,ZFAR1	zinc finger (CCCH-type) family protein
5.03e-170	0.785024	0.345	0.089	9.05e-166	5	Carub.0004s2239	AT2G40180	ATHPP2C5,PP2C5	phosphatase 2C5
2.68e-69	0.520022	0.512	0.286	4.82e-65	5	Carub.0004s2250	AT2G40270		Protein kinase family protein
1.54e-119	0.592105	0.445	0.174	2.76e-115	5	Carub.0004s2258	AT2G40330	PYL6,RCAR9	PYR1-like 6
0	1.05313	0.236	0.011	0	5	Carub.0004s2261	AT2G40370	LAC5	laccase 5
6.95e-166	0.997106	0.691	0.368	1.25e-161	5	Carub.0004s2262	AT2G40380	PRA1.B2	prenylated RAB acceptor 1.B2
2.64e-35	0.724251	0.529	0.361	4.74e-31	5	Carub.0004s2355	AT2G41230
4.62e-52	0.507206	0.67	0.497	8.31e-48	5	Carub.0004s2369	AT2G41380		S-adenosyl-L-methionine-dependent methyltransferases superfamily protein
1.12e-36	0.516717	0.761	0.646	2.01e-32	5	Carub.0004s2370	AT2G41410		Calcium-binding EF-hand family protein
0	0.622572	0.317	0.036	0	5	Carub.0004s2390	AT2G41640		Glycosyltransferase family 61 protein
2.54e-92	0.656523	0.626	0.383	4.56e-88	5	Carub.0004s2435	AT2G42010	PLDBETA,PLDBETA1	phospholipase D beta 1
3.57e-104	0.720374	0.906	0.772	6.43e-100	5	Carub.0004s2512	AT2G42680	ATMBF1A,MBF1A	multiprotein bridging factor 1A
6.38e-197	0.564279	0.197	0.025	1.15e-192	5	Carub.0004s2519	AT2G42760
0	0.9962	0.178	0.01	0	5	Carub.0004s2547	AT2G43000	anac042,NAC042	NAC domain containing protein 42
4.78e-189	1.73549	0.587	0.237	8.59e-185	5	Carub.0004s2560	AT2G43120		RmlC-like cupins superfamily protein
0	1.11714	0.543	0.101	0	5	Carub.0004s2576	AT2G43290	MSS3	Calcium-binding EF-hand family protein
6.35e-208	2.1363	0.361	0.085	1.14e-203	5	Carub.0004s2597	AT2G43510	ATTI1,TI1	trypsin inhibitor protein 1
4.59e-240	2.11746	0.36	0.075	8.26e-236	5	Carub.0004s2599	AT2G43535		Scorpion toxin-like knottin superfamily protein
5.9e-121	0.622835	0.596	0.298	1.06e-116	5	Carub.0004s2635	AT2G43810		Small nuclear ribonucleoprotein family protein
2.67e-98	0.617865	0.426	0.182	4.79e-94	5	Carub.0004s2690	AT2G44310		Calcium-binding EF-hand family protein
7.73e-91	0.637645	0.684	0.444	1.39e-86	5	Carub.0004s2693	AT2G44350	ATCS,CSY4	Citrate synthase family protein
3.28e-93	0.728047	0.638	0.402	5.9e-89	5	Carub.0004s2703	AT2G44450	BGLU15	beta glucosidase 15
0	2.15991	0.838	0.393	0	5	Carub.0004s2722	AT2G44670		Protein of unknown function (DUF581)
1.45e-139	0.552227	0.108	0.01	2.62e-135	5	Carub.0004s2736	AT2G44790	UCC2	uclacyanin 2
3.51e-103	0.634936	0.665	0.388	6.31e-99	5	Carub.0004s2745	AT2G44860		Ribosomal protein L24e family protein
3.51e-103	0.634936	0.665	0.388	6.31e-99	5	Carub.0004s2745	AT2G44860		Ribosomal protein L24e family protein
2.32e-242	1.65281	0.889	0.571	4.18e-238	5	Carub.0004s2779	AT2G45170	ATATG8E,ATG8E	AUTOPHAGY 8E
2.11e-158	0.783673	0.171	0.024	3.79e-154	5	Carub.0004s2830	AT2G45650	AGL6	AGAMOUS-like 6
0	0.80161	0.285	0.033	0	5	Carub.0004s2862	AT2G45920		U-box domain-containing protein
5.07e-298	0.674981	0.387	0.069	9.12e-294	5	Carub.0004s2870	AT2G46000
2.2e-100	0.918289	0.442	0.201	3.96e-96	5	Carub.0004s2882	AT2G46140		Late embryogenesis abundant protein
1.18e-259	0.687319	0.37	0.072	2.12e-255	5	Carub.0004s2884	AT2G46160		RING/U-box superfamily protein
5.06e-82	0.696657	0.687	0.464	9.1e-78	5	Carub.0004s2885	AT2G46170		Reticulon family protein
3.56e-52	1.33064	0.239	0.099	6.4e-48	5	Carub.0004s2894	AT2G46240	ATBAG6,BAG6	BCL-2-associated athanogene 6
4.04e-98	0.547101	0.471	0.218	7.27e-94	5	Carub.0004s2897	AT2G46260		BTB/POZ/Kelch-associated protein
1.45e-49	0.962155	0.669	0.522	2.61e-45	5	Carub.0004s2903	AT2G46330	AGP16,ATAGP16	arabinogalactan protein 16
0	0.717755	0.257	0.021	0	5	Carub.0004s2911	AT2G46410	CPC	Homeodomain-like superfamily protein
2.53e-44	0.747587	0.278	0.138	4.55e-40	5	Carub.0004s2974
3.59e-105	0.603253	0.985	0.974	6.45e-101	5	Carub.0004s2991	AT3G62290	ARFA1E,ATARFA1E	ADP-ribosylation factor A1E
7.36e-143	0.649988	0.238	0.05	1.32e-138	5	Carub.0004s3000	AT2G47260	ATWRKY23,WRKY23	WRKY DNA-binding protein 23
4.56e-62	0.550109	0.811	0.649	8.2e-58	5	Carub.0004s3016
2.69e-74	0.63892	0.567	0.343	4.84e-70	5	Carub.0004s3019	AT2G47470	ATPDI11,ATPDIL2-1,MEE30,PDI11,UNE5	thioredoxin family protein
0	1.30663	0.834	0.333	0	5	Carub.0004s3043	AT2G47710		Adenine nucleotide alpha hydrolases-like superfamily protein
3.57e-200	0.801403	0.472	0.144	6.41e-196	5	Carub.0005s0015	AT2G01180	ATLPP1,ATPAP1,LPP1,PAP1	phosphatidic acid phosphatase 1
3.31e-211	0.775271	0.367	0.082	5.96e-207	5	Carub.0005s0032	AT2G01340	At17.1
1.03e-221	1.802	0.626	0.24	1.85e-217	5	Carub.0005s0055	AT1G14900	HMGA	high mobility group A
6.39e-262	0.725452	0.452	0.108	1.15e-257	5	Carub.0005s0060	AT2G01650	PUX2	plant UBX domain-containing protein 2
2.91e-193	1.24031	0.43	0.124	5.23e-189	5	Carub.0005s0129	AT2G02230	AtPP2-B1,PP2-B1	phloem protein 2-B1
0	1.50357	0.911	0.595	0	5	Carub.0005s0167	AT2G02760	ATUBC2,UBC2	ubiquiting-conjugating enzyme 2
8.08e-20	0.726481	0.183	0.099	1.45e-15	5	Carub.0005s0174	AT2G02850	ARPN	plantacyanin
5.58e-85	0.509263	0.368	0.154	1e-80	5	Carub.0005s0287	AT2G03730	ACR5	ACT domain repeat 5
0	0.833676	0.421	0.07	0	5	Carub.0005s0340	AT3G25610		ATPase E1-E2 type family protein / haloacid dehalogenase-like hydrolase family protein
0	0.920583	0.485	0.044	0	5	Carub.0005s0398	AT3G26100		Regulator of chromosome condensation (RCC1) family protein
0	0.920583	0.485	0.044	0	5	Carub.0005s0398	AT3G26100		Regulator of chromosome condensation (RCC1) family protein
9.2e-209	1.21584	0.579	0.22	1.65e-204	5	Carub.0005s0450	AT3G26510		Octicosapeptide/Phox/Bem1p family protein
6.45e-91	1.05773	0.311	0.113	1.16e-86	5	Carub.0005s0476	AT3G26740	CCL	CCR-like
2.91e-258	1.25367	0.734	0.335	5.22e-254	5	Carub.0005s0500	AT3G26910		hydroxyproline-rich glycoprotein family protein
2.91e-258	1.25367	0.734	0.335	5.22e-254	5	Carub.0005s0500	AT3G26910		hydroxyproline-rich glycoprotein family protein
3.22e-111	0.774912	0.705	0.43	5.78e-107	5	Carub.0005s0516	AT3G26980	MUB4	membrane-anchored ubiquitin-fold protein 4 precursor
0	0.814893	0.146	0.003	0	5	Carub.0005s0543	AT3G27200		Cupredoxin superfamily protein
1.19e-223	0.663632	0.371	0.082	2.14e-219	5	Carub.0005s0544	AT3G27210
8.65e-85	1.73256	0.52	0.276	1.55e-80	5	Carub.0005s0567	AT3G27360		Histone superfamily protein
6.21e-175	1.4124	0.912	0.696	1.12e-170	5	Carub.0005s0671	AT3G28210	PMZ,SAP12	zinc finger (AN1-like) family protein
0	0.961111	0.228	0.01	0	5	Carub.0005s0751	AT3G28930	AIG2	AIG2-like (avirulence induced gene) family protein
2.06e-64	0.552039	0.688	0.499	3.7e-60	5	Carub.0005s0780	AT3G29075		glycine-rich protein
2.96e-257	1.54038	0.968	0.879	5.33e-253	5	Carub.0005s0874	AT3G30775	AT-POX,ATPDH,ATPOX,ERD5,PRO1,PRODH	Methylenetetrahydrofolate reductase family protein
1.01e-65	0.545655	0.631	0.416	1.81e-61	5	Carub.0005s0943	AT3G43740		Leucine-rich repeat (LRR) family protein
2.14e-31	0.545378	0.637	0.479	3.85e-27	5	Carub.0005s0994	AT3G44190		FAD/NAD(P)-binding oxidoreductase family protein
1.38e-59	0.500428	0.418	0.225	2.48e-55	5	Carub.0005s1117	AT3G45300	ATIVD,IVD,IVDH	isovaleryl-CoA-dehydrogenase
5.9e-172	1.13983	0.568	0.223	1.06e-167	5	Carub.0005s1182	AT3G45970	ATEXLA1,ATEXPL1,ATHEXP BETA 2.1,EXLA1,EXPL1	expansin-like A1
1.31e-45	0.506242	0.937	0.876	2.35e-41	5	Carub.0005s1186	AT3G46000	ADF2	actin depolymerizing factor 2
1.14e-183	1.14751	0.701	0.33	2.05e-179	5	Carub.0005s1189	AT3G46030	HTB11	Histone superfamily protein
1.14e-128	0.756715	0.804	0.568	2.05e-124	5	Carub.0005s1191	AT3G46060	ARA-3,ARA3,ATRAB8A,ATRABE1C,RAB8A	RAB GTPase homolog 8A
0	3.40703	0.706	0.13	0	5	Carub.0005s1193	AT3G46080		C2H2-type zinc finger family protein
2.76e-141	1.48042	0.6	0.272	4.96e-137	5	Carub.0005s1217	AT3G53730		Histone superfamily protein
0	1.0092	0.402	0.033	0	5	Carub.0005s1257	AT5G38200		Class I glutamine amidotransferase-like superfamily protein
2.32e-174	1.62844	0.458	0.15	4.17e-170	5	Carub.0005s1340	AT3G47340	ASN1,AT-ASN1,DIN6	glutamine-dependent asparagine synthase 1
1.88e-146	0.941707	0.615	0.299	3.38e-142	5	Carub.0005s1386	AT3G47730	ABCA2,ATATH1,ATH1	ATP-binding cassette A2
1.66e-295	1.04417	0.578	0.17	2.99e-291	5	Carub.0005s1389	AT3G47780	ATATH6,ATH6	ABC2 homolog 6
2.25e-102	0.610046	0.978	0.958	4.05e-98	5	Carub.0005s1424	AT3G48140		B12D protein
2.14e-214	0.701386	0.463	0.131	3.84e-210	5	Carub.0005s1450	AT3G48330	ATPIMT1,PIMT1	protein-l-isoaspartate methyltransferase 1
3.18e-114	0.888514	0.9	0.746	5.71e-110	5	Carub.0005s1476	AT3G48570		secE/sec61-gamma protein transport protein
7.53e-79	0.58209	0.41	0.191	1.35e-74	5	Carub.0005s1485	AT3G48710		DEK domain-containing chromatin associated protein
5.85e-85	0.580472	0.695	0.44	1.05e-80	5	Carub.0005s1498
0	1.88963	0.525	0.043	0	5	Carub.0005s1502	AT3G48850	PHT3;2	phosphate transporter 3;2
6.48e-260	0.695084	0.317	0.052	1.16e-255	5	Carub.0005s1544	AT3G49210		O-acyltransferase (WSD1-like) family protein
4.61e-282	2.44446	0.805	0.398	8.29e-278	5	Carub.0005s1613	AT3G49780	ATPSK3 (FORMER SYMBOL),ATPSK4,PSK4	phytosulfokine 4 precursor
1.62e-156	0.530741	0.335	0.09	2.91e-152	5	Carub.0005s1702	AT3G50690		Leucine-rich repeat (LRR) family protein
5.8e-87	0.779826	0.43	0.197	1.04e-82	5	Carub.0005s1729	AT3G50900
8.07e-46	1.1179	0.502	0.324	1.45e-41	5	Carub.0005s1737	AT3G50970	LTI30,XERO2	dehydrin family protein
7.82e-100	0.545953	0.566	0.291	1.41e-95	5	Carub.0005s1750	AT3G51100
2.87e-237	0.523162	0.327	0.06	5.15e-233	5	Carub.0005s1757	AT3G51180		Zinc finger C-x8-C-x5-C-x3-H type family protein
3.19e-177	0.710293	0.504	0.171	5.74e-173	5	Carub.0005s1788	AT3G51500
7.79e-26	0.944996	0.346	0.23	1.4e-21	5	Carub.0005s1802	AT3G51660		Tautomerase/MIF superfamily protein
5.21e-66	0.521258	0.533	0.312	9.37e-62	5	Carub.0005s1823	AT3G51880	HMGB1,NFD1	high mobility group B1
1.91e-103	0.878051	0.753	0.549	3.43e-99	5	Carub.0005s1824	AT3G51890		Clathrin light chain protein
8.03e-63	1.19448	0.501	0.306	1.44e-58	5	Carub.0005s1827	AT3G51920	ATCML9,CAM9,CML9	calmodulin 9
6.73e-46	0.559777	0.516	0.328	1.21e-41	5	Carub.0005s1876	AT3G52400	ATSYP122,SYP122	syntaxin of plants 122
5.41e-119	0.683116	0.848	0.626	9.72e-115	5	Carub.0005s1897	AT3G52560	MMZ4,UEV1D,UEV1D-4	ubiquitin E2 variant 1D-4
5.41e-119	0.683116	0.848	0.626	9.72e-115	5	Carub.0005s1897	AT3G52560	MMZ4,UEV1D,UEV1D-4	ubiquitin E2 variant 1D-4
6.29e-276	1.39925	0.911	0.619	1.13e-271	5	Carub.0005s1928	AT2G36320		A20/AN1-like zinc finger family protein
6.29e-276	1.39925	0.911	0.619	1.13e-271	5	Carub.0005s1928	AT2G36320		A20/AN1-like zinc finger family protein
6.92e-88	0.878066	0.903	0.82	1.24e-83	5	Carub.0005s1941	AT3G52930		Aldolase superfamily protein
0	0.893648	0.24	0.019	0	5	Carub.0005s1969	AT3G53160	UGT73C7	UDP-glucosyl transferase 73C7
1.05e-194	0.984964	0.373	0.094	1.89e-190	5	Carub.0005s2020	AT3G53620	AtPPa4,PPa4	pyrophosphorylase 4
1.47e-265	1.66769	0.64	0.211	2.63e-261	5	Carub.0005s2031	AT3G53730		Histone superfamily protein
3.44e-108	0.536934	0.462	0.198	6.18e-104	5	Carub.0005s2036	AT3G53780	ATRBL4,RBL4	RHOMBOID-like protein 4
1.57e-111	1.1322	0.543	0.271	2.83e-107	5	Carub.0005s2058	AT3G53990		Adenine nucleotide alpha hydrolases-like superfamily protein
5.38e-221	1.0619	0.478	0.137	9.67e-217	5	Carub.0005s2059	AT3G54000
6.17e-51	0.535098	0.497	0.307	1.11e-46	5	Carub.0005s2067	AT3G54085		Yos1-like protein
1.52e-47	0.672795	0.589	0.417	2.74e-43	5	Carub.0005s2073	AT3G54140	ATPTR1,PTR1	peptide transporter 1
8.29e-146	0.591554	0.434	0.152	1.49e-141	5	Carub.0005s2088	AT3G54290
0	1.78786	0.44	0.02	0	5	Carub.0005s2093	AT3G54340	AP3,ATAP3	K-box region and MADS-box transcription factor family protein
1.36e-223	1.25536	0.348	0.072	2.44e-219	5	Carub.0005s2095	AT5G06190
4.08e-173	1.42293	0.636	0.312	7.33e-169	5	Carub.0005s2149	AT3G54880
4.08e-173	1.42293	0.636	0.312	7.33e-169	5	Carub.0005s2149	AT3G54880
6.12e-174	1.11098	0.779	0.487	1.1e-169	5	Carub.0005s2237	AT3G55620	emb1624	Translation initiation factor IF6
1.64e-65	0.773359	0.626	0.436	2.96e-61	5	Carub.0005s2253	AT3G55740	ATPROT2,PROT2	proline transporter 2
5.36e-146	0.838272	0.465	0.168	9.64e-142	5	Carub.0005s2272	AT3G55980	ATSZF1,SZF1	salt-inducible zinc finger 1
0	0.870046	0.396	0.047	0	5	Carub.0005s2295	AT3G56170	CAN	Ca-2+ dependent nuclease
2.66e-158	0.762106	0.161	0.02	4.78e-154	5	Carub.0005s2302	AT3G56240	CCH	copper chaperone
2.28e-139	1.04742	0.847	0.621	4.09e-135	5	Carub.0005s2361	AT3G56880		VQ motif-containing protein
5.68e-96	0.585569	0.596	0.328	1.02e-91	5	Carub.0005s2362
0	1.14724	0.535	0.113	0	5	Carub.0005s2376	AT3G57010		Calcium-dependent phosphotriesterase superfamily protein
0	1.48748	0.505	0.056	0	5	Carub.0005s2377	AT3G57010		Calcium-dependent phosphotriesterase superfamily protein
4.18e-147	0.91122	0.845	0.62	7.51e-143	5	Carub.0005s2391	AT3G57090	BIGYIN,FIS1A	Tetratricopeptide repeat (TPR)-like superfamily protein
6.43e-94	0.741538	0.611	0.357	1.16e-89	5	Carub.0005s2393	AT3G57120		Protein kinase superfamily protein
5.75e-186	0.954736	0.648	0.26	1.03e-181	5	Carub.0005s2398	AT2G41420		proline-rich family protein
0	0.877378	0.396	0.034	0	5	Carub.0005s2422	AT3G57380		Glycosyltransferase family 61 protein
8.37e-160	1.33293	0.616	0.298	1.51e-155	5	Carub.0005s2436	AT3G57520	AtSIP2,SIP2	seed imbibition 2
1.84e-125	0.655516	0.473	0.192	3.31e-121	5	Carub.0005s2439	AT3G57550	AGK2,GK-2	guanylate kinase
5.49e-104	0.661763	0.798	0.611	9.87e-100	5	Carub.0005s2547	AT3G58680	ATMBF1B,MBF1B	multiprotein bridging factor 1B
0	0.683065	0.277	0.014	0	5	Carub.0005s2556	AT3G58780	AGL1,SHP1	K-box region and MADS-box transcription factor family protein
8.23e-196	0.732165	0.515	0.17	1.48e-191	5	Carub.0005s2593	AT3G59210		F-box/RNI-like superfamily protein
4.71e-248	1.57887	0.5	0.135	8.47e-244	5	Carub.0005s2594	AT3G59220	ATPIRIN1,PRN,PRN1	pirin
3.15e-73	0.561909	0.826	0.658	5.66e-69	5	Carub.0005s2602	AT3G59280	TXR1	Protein Transporter, Pam16
0	0.768571	0.32	0.04	0	5	Carub.0005s2726	AT3G60520
3.1e-67	0.948385	0.947	0.896	5.57e-63	5	Carub.0005s2833	AT3G61640	AGP20,AtAGP20	arabinogalactan protein 20
7.18e-249	1.03442	0.555	0.17	1.29e-244	5	Carub.0005s2898	AT3G62260		Protein phosphatase 2C family protein
7.18e-249	1.03442	0.555	0.17	1.29e-244	5	Carub.0005s2898	AT3G62260		Protein phosphatase 2C family protein
2.45e-106	0.574499	0.513	0.241	4.4e-102	5	Carub.0005s3002	AT3G63400		Cyclophilin-like peptidyl-prolyl cis-trans isomerase family protein
2.02e-133	1.1027	0.935	0.786	3.64e-129	5	Carub.0006s0008	AT5G01750		Protein of unknown function (DUF567)
4.29e-163	0.513789	0.351	0.094	7.72e-159	5	Carub.0006s0011	AT5G01720		RNI-like superfamily protein
0	1.15885	0.594	0.133	0	5	Carub.0006s0019	AT5G01640	PRA1.B5	prenylated RAB acceptor 1.B5
7.94e-115	0.776168	0.583	0.297	1.43e-110	5	Carub.0006s0039	AT3G49420		Got1/Sft2-like vescicle transport protein family
5.35e-79	0.842034	0.47	0.247	9.62e-75	5	Carub.0006s0107	AT5G02230		Haloacid dehalogenase-like hydrolase (HAD) superfamily protein
4.21e-68	0.521522	0.754	0.582	7.56e-64	5	Carub.0006s0133	AT5G02530		RNA-binding (RRM/RBD/RNP motifs) family protein
7.95e-254	0.627634	0.375	0.074	1.43e-249	5	Carub.0006s0177	AT5G02970		alpha/beta-Hydrolases superfamily protein
2.26e-108	1.07731	0.639	0.372	4.07e-104	5	Carub.0006s0200	AT5G03210
5.03e-190	1.06675	0.95	0.74	9.05e-186	5	Carub.0006s0220	AT5G03380		Heavy metal transport/detoxification superfamily protein
2.34e-144	0.523702	0.438	0.153	4.2e-140	5	Carub.0006s0225	AT5G03440
2.34e-144	0.523702	0.438	0.153	4.2e-140	5	Carub.0006s0225	AT5G03440
2.02e-79	0.597049	0.583	0.35	3.63e-75	5	Carub.0006s0286	AT5G03905		Iron-sulphur cluster biosynthesis family protein
3.08e-26	0.711203	0.132	0.055	5.53e-22	5	Carub.0006s0304	AT5G04080
2.51e-81	0.507182	0.369	0.15	4.52e-77	5	Carub.0006s0328	AT5G04340	C2H2,CZF2,ZAT6	zinc finger of Arabidopsis thaliana 6
4.64e-69	0.546015	0.471	0.258	8.35e-65	5	Carub.0006s0349	AT5G04550		Protein of unknown function (DUF668)
1.41e-209	0.961457	0.576	0.207	2.53e-205	5	Carub.0006s0365	AT5G04760		Duplicated homeodomain-like superfamily protein
1.37e-97	0.546077	0.42	0.177	2.47e-93	5	Carub.0006s0407	AT5G05140		Transcription elongation factor (TFIIS) family protein
6.65e-31	0.510023	0.113	0.04	1.19e-26	5	Carub.0006s0415	AT5G05220
1.74e-234	1.57032	0.475	0.129	3.13e-230	5	Carub.0006s0429	AT5G05365		Heavy metal transport/detoxification superfamily protein
6e-90	0.984711	0.674	0.423	1.08e-85	5	Carub.0006s0433	AT5G05410	DREB2,DREB2A	DRE-binding protein 2A
6.51e-124	0.550046	0.386	0.132	1.17e-119	5	Carub.0006s0450	AT5G05600		2-oxoglutarate (2OG) and Fe(II)-dependent oxygenase superfamily protein
2.25e-77	0.552668	0.564	0.329	4.04e-73	5	Carub.0006s0498	AT5G06110		DnaJ domain ;Myb-like DNA-binding domain
0	2.30248	0.62	0.092	0	5	Carub.0006s0575	AT5G06860	ATPGIP1,PGIP1	polygalacturonase inhibiting protein 1
9.35e-291	1.98124	0.946	0.753	1.68e-286	5	Carub.0006s0641	AT5G07440	GDH2	glutamate dehydrogenase 2
0	1.01661	0.426	0.053	0	5	Carub.0006s0643	AT5G07460	ATMSRA2,PMSR2	peptidemethionine sulfoxide reductase 2
3.52e-180	0.636013	0.149	0.015	6.32e-176	5	Carub.0006s0644	AT5G07460	ATMSRA2,PMSR2	peptidemethionine sulfoxide reductase 2
0	0.814721	0.37	0.021	0	5	Carub.0006s0665	AT5G07680	ANAC079,ANAC080,ATNAC4,NAC080	NAC domain containing protein 80
3.34e-65	1.19752	0.122	0.028	6e-61	5	Carub.0006s0725	AT5G08350		GRAM domain-containing protein / ABA-responsive protein-related
4.1e-180	1.0602	0.914	0.69	7.37e-176	5	Carub.0006s0776	AT5G08790	anac081,ATAF2	NAC (No Apical Meristem) domain transcriptional regulator superfamily protein
4.39e-197	1.06769	0.313	0.065	7.89e-193	5	Carub.0006s0791	AT5G64080		Bifunctional inhibitor/lipid-transfer protein/seed storage 2S albumin superfamily protein
9.18e-138	0.880121	0.756	0.495	1.65e-133	5	Carub.0006s0836	AT5G09920	ATRPB15.9,NRPB4,RPB15.9,RPB15.9.9	RNA polymerase II, Rpb4, core protein
1.68e-37	0.509389	0.775	0.684	3.03e-33	5	Carub.0006s0892	AT5G10450	14-3-3lambda,AFT1,GRF6	G-box regulating factor 6
1.43e-59	0.573165	0.554	0.346	2.57e-55	5	Carub.0006s0903	AT5G10550	GTE2	global transcription factor group E2
9.23e-260	1.01488	0.585	0.181	1.66e-255	5	Carub.0006s0934	AT5G10830		S-adenosyl-L-methionine-dependent methyltransferases superfamily protein
1.44e-173	1.43421	0.72	0.416	2.58e-169	5	Carub.0006s0944	AT5G10950		Tudor/PWWP/MBT superfamily protein
1.84e-128	0.673491	0.552	0.25	3.31e-124	5	Carub.0006s0945	AT5G10960		Polynucleotidyl transferase, ribonuclease H-like superfamily protein
0	1.66081	0.998	0.971	0	5	Carub.0006s0948	AT4G40030		Histone superfamily protein
1.08e-258	0.66654	0.33	0.055	1.95e-254	5	Carub.0006s0961	AT5G11110	ATSPS2F,KNS2,SPS1,SPS2F	sucrose phosphate synthase 2F
5.4e-140	0.50222	0.354	0.106	9.72e-136	5	Carub.0006s1000	AT5G11530	EMF1	embryonic flower 1 (EMF1)
5.4e-140	0.50222	0.354	0.106	9.72e-136	5	Carub.0006s1000	AT5G11530	EMF1	embryonic flower 1 (EMF1)
3.13e-84	0.695271	0.813	0.647	5.63e-80	5	Carub.0006s1018	AT5G11680
0	2.29941	0.65	0.068	0	5	Carub.0006s1125	AT5G13080	ATWRKY75,WRKY75	WRKY DNA-binding protein 75
0	1.21689	0.448	0.069	0	5	Carub.0006s1135	AT5G13180	ANAC083,NAC083,VNI2	NAC domain containing protein 83
7.57e-277	1.63856	0.937	0.66	1.36e-272	5	Carub.0006s1136	AT5G13190
3.77e-161	1.22229	0.882	0.635	6.78e-157	5	Carub.0006s1137	AT5G13200		GRAM domain family protein
0	0.598912	0.293	0.021	0	5	Carub.0006s1138	AT5G13210		Uncharacterised conserved protein UCP015417, vWA
4.01e-120	0.864832	0.705	0.431	7.2e-116	5	Carub.0006s1139	AT5G13220	JAS1,JAZ10,TIFY9	jasmonate-zim-domain protein 10
4.01e-120	0.864832	0.705	0.431	7.2e-116	5	Carub.0006s1139	AT5G13220	JAS1,JAZ10,TIFY9	jasmonate-zim-domain protein 10
0	0.584201	0.177	0.006	0	5	Carub.0006s1233	AT5G14130		Peroxidase superfamily protein
4.01e-197	0.788591	0.449	0.132	7.21e-193	5	Carub.0006s1260	AT5G14420	RGLG2	RING domain ligase2
4.01e-197	0.788591	0.449	0.132	7.21e-193	5	Carub.0006s1260	AT5G14420	RGLG2	RING domain ligase2
4.01e-197	0.788591	0.449	0.132	7.21e-193	5	Carub.0006s1260	AT5G14420	RGLG2	RING domain ligase2
1.49e-104	0.911719	0.34	0.119	2.67e-100	5	Carub.0006s1265	AT5G14470		GHMP kinase family protein
2.62e-83	0.655429	0.544	0.306	4.72e-79	5	Carub.0006s1431	AT5G16120		alpha/beta-Hydrolases superfamily protein
2.37e-80	0.679952	0.519	0.28	4.27e-76	5	Carub.0006s1456	AT5G16370	AAE5	acyl activating enzyme 5
6.56e-220	0.928736	0.975	0.908	1.18e-215	5	Carub.0006s1467	AT5G16470		zinc finger (C2H2 type) family protein
1.34e-93	0.614983	0.605	0.342	2.4e-89	5	Carub.0006s1505	AT5G16830	ATPEP12,ATSYP21,PEP12,PEP12P,SYP21	syntaxin of plants 21
0	1.39577	0.358	0.022	0	5	Carub.0006s1553	AT5G17330	GAD,GAD1	glutamate decarboxylase
0	0.752073	0.423	0.052	0	5	Carub.0006s1617	AT5G17980		C2 calcium/lipid-binding plant phosphoribosyltransferase family protein
0	1.17416	0.506	0.026	0	5	Carub.0006s1638	AT5G18090		AP2/B3-like transcriptional factor family protein
2.93e-250	1.4365	0.747	0.354	5.26e-246	5	Carub.0006s1644	AT5G18150		Methyltransferase-related protein
0	0.959185	0.374	0.044	0	5	Carub.0006s1656	AT5G18270	ANAC087	Arabidopsis NAC domain containing protein 87
2.09e-72	0.938805	0.677	0.469	3.76e-68	5	Carub.0006s1659	AT5G18310
2.3e-86	0.558063	0.405	0.182	4.13e-82	5	Carub.0006s1691	AT5G18630		alpha/beta-Hydrolases superfamily protein
1.23e-64	0.644905	0.839	0.716	2.21e-60	5	Carub.0006s1697	AT5G18670	BAM9,BMY3	beta-amylase 3
3.02e-134	0.939313	0.677	0.396	5.43e-130	5	Carub.0006s1822	AT5G19860		Protein of unknown function, DUF538
2.57e-81	0.637109	0.996	0.988	4.63e-77	5	Carub.0006s1838	AT5G20020	RAN2	RAS-related GTP-binding nuclear protein 2
1.56e-130	0.77745	0.989	0.977	2.8e-126	5	Carub.0006s1839	AT5G20020	RAN2	RAS-related GTP-binding nuclear protein 2
1.22e-184	1.56083	0.565	0.229	2.19e-180	5	Carub.0006s1853	AT5G20150	ATSPX1,SPX1	SPX domain gene 1
4.03e-79	0.685812	0.776	0.569	7.24e-75	5	Carub.0006s1855	AT5G20160		Ribosomal protein L7Ae/L30e/S12e/Gadd45 family protein
1.64e-106	0.91461	0.725	0.503	2.95e-102	5	Carub.0006s1864	AT5G20250	DIN10	Raffinose synthase family protein
4.05e-169	0.797328	0.611	0.272	7.28e-165	5	Carub.0006s1889	AT5G20570	ATRBX1,HRT1,RBX1,ROC1	RING-box 1
1.1e-116	0.552762	0.442	0.165	1.98e-112	5	Carub.0006s1912	AT5G20830	ASUS1,atsus1,SUS1	sucrose synthase 1
9.6e-87	0.667769	0.832	0.685	1.73e-82	5	Carub.0006s1939	AT5G21090		Leucine-rich repeat (LRR) family protein
0	0.894723	0.421	0.067	0	5	Carub.0006s1942	AT5G21105		Plant L-ascorbate oxidase
2.86e-301	1.87017	0.409	0.077	5.15e-297	5	Carub.0006s1978	AT5G22140		FAD/NAD(P)-binding oxidoreductase family protein
0	0.523067	0.208	0.014	0	5	Carub.0006s1993	AT3G44220		Late embryogenesis abundant (LEA) hydroxyproline-rich glycoprotein family
7.66e-95	0.737267	0.224	0.061	1.38e-90	5	Carub.0006s2001	AT5G22270
4.32e-79	0.505839	0.554	0.302	7.77e-75	5	Carub.0006s2002	AT5G22280
3.3e-103	0.736301	0.722	0.464	5.93e-99	5	Carub.0006s2037	AT5G22650	ATHD2,ATHD2B,HD2,HD2B,HDA4,HDT02,HDT2	histone deacetylase 2B
3.9e-82	0.907637	0.787	0.566	7.01e-78	5	Carub.0006s2070	AT5G22920		CHY-type/CTCHY-type/RING-type Zinc finger protein
1.15e-95	0.591121	0.663	0.396	2.07e-91	5	Carub.0006s2088	AT5G23090	NF-YB13	nuclear factor Y, subunit B13
0.000414603	1.20306	0.315	0.289	1	5	Carub.0006s2225	AT5G24420	PGL5	6-phosphogluconolactonase 5
1.03e-202	0.750185	0.547	0.188	1.86e-198	5	Carub.0006s2245	AT5G24590	ANAC091,TIP	TCV-interacting protein
1.87e-275	0.5221	0.235	0.025	3.37e-271	5	Carub.0006s2246	AT5G24600		Protein of unknown function, DUF599
4.62e-100	0.666666	0.661	0.408	8.31e-96	5	Carub.0006s2250	AT5G24650		Mitochondrial import inner membrane translocase subunit Tim17/Tim22/Tim23 family protein
9.52e-79	0.501164	0.43	0.204	1.71e-74	5	Carub.0006s2367	AT5G25930		Protein kinase family protein with leucine-rich repeat domain
7.91e-246	0.984003	0.639	0.237	1.42e-241	5	Carub.0006s2368	AT5G25940		early nodulin-related
6.28e-147	0.70183	0.522	0.212	1.13e-142	5	Carub.0006s2379	AT5G26030	ATFC-I,FC-I,FC1	ferrochelatase 1
4.26e-166	1.34599	0.565	0.225	7.67e-162	5	Carub.0006s2411	AT5G26340	ATSTP13,MSS1,STP13	Major facilitator superfamily protein
2.13e-275	0.854634	0.532	0.146	3.83e-271	5	Carub.0006s2419	AT5G26740		Protein of unknown function (DUF300)
2.41e-58	0.522168	0.5	0.304	4.33e-54	5	Carub.0006s2441	AT5G26751	ATSK11,SK 11	shaggy-related kinase 11
2.41e-58	0.522168	0.5	0.304	4.33e-54	5	Carub.0006s2441	AT5G26751	ATSK11,SK 11	shaggy-related kinase 11
6.88e-49	0.523121	0.988	0.979	1.24e-44	5	Carub.0006s2479	AT5G27760		Hypoxia-responsive family protein
1.34e-47	0.587015	0.561	0.378	2.4e-43	5	Carub.0006s2492	AT5G27670	HTA7	histone H2A 7
1.67e-70	0.667622	0.918	0.849	2.99e-66	5	Carub.0006s2557	AT5G28050		Cytidine/deoxycytidylate deaminase family protein
4.16e-98	0.611084	0.523	0.264	7.49e-94	5	Carub.0006s2689	AT4G08330
6.35e-214	1.40519	0.809	0.41	1.14e-209	5	Carub.0006s2710	AT4G08555
6.56e-158	0.961051	0.384	0.118	1.18e-153	5	Carub.0006s2734	AT4G08850		Leucine-rich repeat receptor-like protein kinase family protein
0	1.52727	0.543	0.015	0	5	Carub.0006s2850	AT4G09960	AGL11,STK	K-box region and MADS-box transcription factor family protein
0	1.52727	0.543	0.015	0	5	Carub.0006s2850	AT4G09960	AGL11,STK	K-box region and MADS-box transcription factor family protein
8.09e-25	0.90879	0.093	0.034	1.45e-20	5	Carub.0006s2880	AT4G10250	ATHSP22.0	HSP20-like chaperones superfamily protein
5.33e-242	0.651009	0.361	0.073	9.59e-238	5	Carub.0006s2884	AT4G10280		RmlC-like cupins superfamily protein
1.47e-104	0.603017	0.503	0.237	2.64e-100	5	Carub.0006s2948	AT4G10710	SPT16	global transcription factor C
1.47e-104	0.603017	0.503	0.237	2.64e-100	5	Carub.0006s2948	AT4G10710	SPT16	global transcription factor C
6.8e-153	0.880742	0.667	0.345	1.22e-148	5	Carub.0006s3007	AT4G11220	BTI2,RTNLB2	VIRB2-interacting protein 2
3.35e-225	1.07918	0.972	0.806	6.03e-221	5	Carub.0006s3114	AT4G12040		A20/AN1-like zinc finger family protein
6.5e-239	1.27624	0.953	0.811	1.17e-234	5	Carub.0006s3128	AT1G73490		RNA-binding (RRM/RBD/RNP motifs) family protein
4.92e-154	0.55062	0.37	0.108	8.84e-150	5	Carub.0006s3130	AT4G12120	ATSEC1B,SEC1B	Sec1/munc18-like (SM) proteins superfamily
1.01e-05	0.500926	0.394	0.345	0.182007	5	Carub.0006s3155	AT4G12400		stress-inducible protein, putative
9.17e-205	0.500329	0.369	0.086	1.65e-200	5	Carub.0006s3188	AT4G12610	ATRAP74,RAP74	transcription activators;DNA binding;RNA polymerase II transcription factors;catalytics;transcription initiation factors
6.42e-83	0.542186	0.311	0.12	1.15e-78	5	Carub.0006s3203	AT4G03960		Phosphotyrosine protein phosphatases superfamily protein
7.08e-80	0.587864	0.509	0.279	1.27e-75	5	Carub.0006s3205	AT4G04020	FIB	fibrillin
0	1.28403	0.693	0.144	0	5	Carub.0006s3246	AT4G04620	ATG8B	Ubiquitin-like superfamily protein
6.4e-225	1.73512	0.666	0.271	1.15e-220	5	Carub.0006s3296	AT2G41730
8.6e-62	0.593072	0.735	0.542	1.55e-57	5	Carub.0006s3298	AT4G05010		F-box family protein
0	0.673956	0.315	0.011	0	5	Carub.0006s3325	AT1G43910		P-loop containing nucleoside triphosphate hydrolases superfamily protein
5.63e-115	0.637736	0.394	0.146	1.01e-110	5	Carub.0006s3355	AT4G03510	ATRMA1,RMA1	RING membrane-anchor 1
0	1.10296	0.587	0.097	0	5	Carub.0006s3375	AT4G03320	tic20-IV	translocon at the inner envelope membrane of chloroplasts 20-IV
4.61e-123	0.560525	0.411	0.145	8.29e-119	5	Carub.0006s3414	AT4G02940		oxidoreductase, 2OG-Fe(II) oxygenase family protein
4.62e-78	0.591758	0.517	0.273	8.31e-74	5	Carub.0006s3419	AT4G02880
1.04e-230	1.67024	0.482	0.132	1.86e-226	5	Carub.0006s3434	AT2G41730
2.27e-117	1.24642	0.202	0.043	4.07e-113	5	Carub.0006s3461	AT2G02930	ATGSTF3,GST16,GSTF3	glutathione S-transferase F3
4.66e-202	1.38553	0.748	0.385	8.38e-198	5	Carub.0006s3537	AT4G01870		tolB protein-related
4.31e-266	0.686518	0.42	0.089	7.74e-262	5	Carub.0006s3647	AT4G00750		S-adenosyl-L-methionine-dependent methyltransferases superfamily protein
4.64e-248	0.55605	0.203	0.02	8.33e-244	5	Carub.0007s0031	AT4G38420	sks9	SKU5 similar 9
2.27e-221	0.832487	0.45	0.122	4.08e-217	5	Carub.0007s0035	AT4G38470		ACT-like protein tyrosine kinase family protein
3.03e-173	1.23159	0.877	0.651	5.45e-169	5	Carub.0007s0096	AT4G39090	RD19,RD19A	Papain family cysteine protease
1.16e-63	0.507845	0.48	0.273	2.08e-59	5	Carub.0007s0097	AT4G39100	SHL1	PHD finger family protein / bromo-adjacent homology (BAH) domain-containing protein
4.81e-142	0.787527	0.733	0.438	8.66e-138	5	Carub.0007s0113	AT4G39220	ATRER1A	Rer1 family protein
6e-93	0.794889	0.496	0.25	1.08e-88	5	Carub.0007s0153	AT4G39660	AGT2	alanine:glyoxylate aminotransferase 2
6.79e-127	1.00882	0.499	0.203	1.22e-122	5	Carub.0007s0154	AT4G39670		Glycolipid transfer protein (GLTP) family protein
2.36e-50	0.533518	0.668	0.487	4.24e-46	5	Carub.0007s0161	AT4G39730		Lipase/lipooxygenase, PLAT/LH2 family protein
9.96e-49	0.579533	0.825	0.718	1.79e-44	5	Carub.0007s0200	AT4G40030		Histone superfamily protein
0	1.10234	1	0.994	0	5	Carub.0007s0201	AT4G40030		Histone superfamily protein
8.05e-209	1.08065	0.759	0.402	1.45e-204	5	Carub.0007s0202	AT4G40042		Microsomal signal peptidase 12 kDa subunit (SPC12)
6.23e-162	1.3664	0.589	0.268	1.12e-157	5	Carub.0007s0216	AT4G38060
1.23e-84	0.646674	0.675	0.436	2.21e-80	5	Carub.0007s0231	AT4G37910	mtHsc70-1	mitochondrial heat shock protein 70-1
5.67e-88	0.546117	0.405	0.178	1.02e-83	5	Carub.0007s0245	AT4G37790	HAT22	Homeobox-leucine zipper protein family
4.48e-273	1.50848	0.688	0.266	8.06e-269	5	Carub.0007s0265	AT4G37610	BT5	BTB and TAZ domain protein 5
1.26e-242	1.19479	0.248	0.033	2.27e-238	5	Carub.0007s0276	AT4G37520		Peroxidase superfamily protein
0	0.938665	0.213	0.012	0	5	Carub.0007s0291	AT4G37390	AUR3,BRU6,GH3-2,GH3.2,YDK1	Auxin-responsive GH3 family protein
1.28e-249	2.10989	0.743	0.359	2.31e-245	5	Carub.0007s0293	AT4G37370	CYP81D8	cytochrome P450, family 81, subfamily D, polypeptide 8
0	0.660149	0.381	0.035	0	5	Carub.0007s0313	AT4G36945		PLC-like phosphodiesterases superfamily protein
2.17e-118	0.721507	0.559	0.274	3.9e-114	5	Carub.0007s0319	AT4G36990	AT-HSFB1,ATHSF4,HSF4,HSFB1	heat shock factor 4
0	0.975234	0.308	0.026	0	5	Carub.0007s0321	AT4G37010	CEN2	centrin 2
1.17e-47	0.575102	0.252	0.112	2.11e-43	5	Carub.0007s0424	AT4G35985		Senescence/dehydration-associated protein-related
6e-146	0.932157	0.462	0.176	1.08e-141	5	Carub.0007s0439	AT4G35840		RING/U-box superfamily protein
0	1.79198	0.371	0.035	0	5	Carub.0007s0448	AT4G35770	ATSEN1,DIN1,SEN1	Rhodanese/Cell cycle control phosphatase superfamily protein
1.54e-267	1.09985	0.522	0.144	2.77e-263	5	Carub.0007s0450	AT4G35750		SEC14 cytosolic factor family protein / phosphoglyceride transfer family protein
2.84e-20	0.513661	0.17	0.088	5.11e-16	5	Carub.0007s0472	AT4G12735
1.09e-57	0.671946	0.38	0.197	1.95e-53	5	Carub.0007s0497	AT4G35320
0	1.14973	0.455	0.067	0	5	Carub.0007s0512	AT4G35180	LHT7	LYS/HIS transporter 7
1.02e-46	0.722906	0.291	0.138	1.83e-42	5	Carub.0007s0635	AT4G34050	CCoAOMT1	S-adenosyl-L-methionine-dependent methyltransferases superfamily protein
7.78e-248	1.16697	0.804	0.408	1.4e-243	5	Carub.0007s0641	AT4G33985		Protein of unknown function (DUF1685)
1.12e-235	1.33487	0.621	0.237	2.01e-231	5	Carub.0007s0651	AT4G33920		Protein phosphatase 2C family protein
3.54e-219	0.520154	0.343	0.072	6.37e-215	5	Carub.0007s0652	AT4G33910		2-oxoglutarate (2OG) and Fe(II)-dependent oxygenase superfamily protein
0	0.67489	0.222	0.015	0	5	Carub.0007s0738	AT4G33070		Thiamine pyrophosphate dependent pyruvate decarboxylase family protein
7.45e-57	0.771835	0.449	0.249	1.34e-52	5	Carub.0007s0744	AT4G33040		Thioredoxin superfamily protein
2.12e-262	1.08593	0.543	0.155	3.82e-258	5	Carub.0007s0810	AT4G32480		Protein of unknown function (DUF506)
8.28e-191	0.936534	0.691	0.315	1.49e-186	5	Carub.0007s0853	AT4G32020
1.24e-47	0.600797	0.717	0.541	2.23e-43	5	Carub.0007s0902	AT4G31550	ATWRKY11,WRKY11	WRKY DNA-binding protein 11
0	0.681987	0.382	0.038	0	5	Carub.0007s0993	AT4G30630
1.3e-105	0.63183	0.474	0.215	2.34e-101	5	Carub.0007s1010	AT4G30490		AFG1-like ATPase family protein
0	1.06373	0.317	0.02	0	5	Carub.0007s1017	AT4G30430	TET9	tetraspanin9
1.65e-64	0.531901	0.434	0.229	2.97e-60	5	Carub.0007s1021	AT4G30390
0	1.35734	0.325	0.028	0	5	Carub.0007s1034	AT4G30270	MERI-5,MERI5B,SEN4,XTH24	xyloglucan endotransglucosylase/hydrolase 24
2.14e-106	0.984432	0.745	0.485	3.85e-102	5	Carub.0007s1042	AT4G30190	AHA2,HA2,PMA2	H(+)-ATPase 2
6.73e-58	0.598444	0.821	0.716	1.21e-53	5	Carub.0007s1143	AT4G29160	SNF7.1	SNF7 family protein
3.77e-100	0.838955	0.088	0.01	6.78e-96	5	Carub.0007s1161	AT4G29030		Putative membrane lipoprotein
1.14e-118	0.879458	0.723	0.476	2.05e-114	5	Carub.0007s1231	AT4G28400		Protein phosphatase 2C family protein
3.78e-145	0.678332	0.479	0.179	6.79e-141	5	Carub.0007s1242	AT4G28330
1.14e-70	0.518554	0.909	0.793	2.05e-66	5	Carub.0007s1287	AT4G27960	UBC9	ubiquitin conjugating enzyme 9
3.24e-36	0.592537	0.875	0.793	5.83e-32	5	Carub.0007s1319	AT4G27657
0	2.00095	0.889	0.448	0	5	Carub.0007s1359	AT4G27280		Calcium-binding EF-hand family protein
9.11e-127	0.739204	0.766	0.476	1.64e-122	5	Carub.0007s1371	AT5G54760		Translation initiation factor SUI1 family protein
7.15e-289	0.97208	0.57	0.16	1.29e-284	5	Carub.0007s1387	AT4G26970	ACO2	aconitase 2
3.31e-161	1.02589	0.674	0.344	5.95e-157	5	Carub.0007s1424	AT4G26630		DEK domain-containing chromatin associated protein
0	0.967789	0.404	0.045	0	5	Carub.0007s1467	AT4G26270	PFK3	phosphofructokinase 3
0	0.777514	0.307	0.016	0	5	Carub.0007s1468	AT4G26260	MIOX4	myo-inositol oxygenase 4
0	1.05077	0.257	0.015	0	5	Carub.0007s1473	AT4G26220		S-adenosyl-L-methionine-dependent methyltransferases superfamily protein
0	0.959087	0.222	0.009	0	5	Carub.0007s1475	AT4G26200	ACS7,ATACS7	1-amino-cyclopropane-1-carboxylate synthase 7
2.31e-100	0.617451	0.56	0.285	4.15e-96	5	Carub.0007s1489	AT4G26060		Ribosomal protein L18ae family
6.09e-61	0.804095	0.322	0.15	1.1e-56	5	Carub.0007s1505	AT4G25900		Galactose mutarotase-like superfamily protein
1.81e-234	0.582885	0.161	0.013	3.25e-230	5	Carub.0007s1515	AT4G25810	XTH23,XTR6	xyloglucan endotransglycosylase 6
2.86e-255	0.983242	0.412	0.092	5.15e-251	5	Carub.0007s1524	AT4G25720	ATQC,QC,QCT	glutaminyl cyclase
9.6e-173	1.03821	0.876	0.651	1.73e-168	5	Carub.0007s1530	AT4G25670
4.8e-05	0.748472	0.354	0.304	0.862772	5	Carub.0007s1583	AT4G25200	ATHSP23.6-MITO,HSP23.6-MITO	mitochondrion-localized small heat shock protein 23.6
5.43e-24	0.597466	0.604	0.47	9.77e-20	5	Carub.0007s1610	AT4G24960	ATHVA22D,HVA22D	HVA22 homologue D
5.36e-116	0.816544	0.907	0.728	9.64e-112	5	Carub.0007s1637	AT4G24690		ubiquitin-associated (UBA)/TS-N domain-containing protein / octicosapeptide/Phox/Bemp1 (PB1) domain-containing protein
6.2e-65	0.560206	0.693	0.49	1.11e-60	5	Carub.0007s1665	AT4G24400	ATCIPK8,CIPK8,PKS11,SnRK3.13	CBL-interacting protein kinase 8
3.64e-78	0.710024	0.687	0.471	6.54e-74	5	Carub.0007s1667	AT4G24380
1.78e-99	0.517888	0.447	0.197	3.2e-95	5	Carub.0007s1675	AT4G24290		MAC/Perforin domain-containing protein
1.78e-99	0.517888	0.447	0.197	3.2e-95	5	Carub.0007s1675	AT4G24290		MAC/Perforin domain-containing protein
2.56e-64	0.730168	0.434	0.23	4.6e-60	5	Carub.0007s1683	AT4G24230	ACBP3	acyl-CoA-binding domain 3
1.57e-112	0.78336	0.852	0.673	2.82e-108	5	Carub.0007s1694	AT4G24160		alpha/beta-Hydrolases superfamily protein
1.73e-205	0.684403	0.272	0.047	3.12e-201	5	Carub.0007s1704	AT4G24050		NAD(P)-binding Rossmann-fold superfamily protein
4.95e-197	1.19137	0.7	0.303	8.91e-193	5	Carub.0007s1705	AT4G24040	ATTRE1,TRE1	trehalase 1
7.82e-166	0.686935	0.551	0.205	1.41e-161	5	Carub.0007s1706	AT4G24026
0	1.64223	0.671	0.167	0	5	Carub.0007s1717	AT4G23920	ATUGE2,UGE2	UDP-D-glucose/UDP-D-galactose 4-epimerase 2
2.05e-124	0.761071	0.669	0.389	3.68e-120	5	Carub.0007s1718	AT4G23910
2.05e-124	0.761071	0.669	0.389	3.68e-120	5	Carub.0007s1718	AT4G23910
2.46e-210	0.991469	0.598	0.221	4.43e-206	5	Carub.0007s1723	AT4G23885
2.89e-281	1.00312	0.641	0.216	5.19e-277	5	Carub.0007s1766	AT4G23470		PLAC8 family protein
1.39e-72	0.561245	0.199	0.061	2.51e-68	5	Carub.0007s1779	AT4G00430	PIP1;4,PIP1E,TMP-C	plasma membrane intrinsic protein 1;4
9.66e-70	0.572974	0.952	0.881	1.74e-65	5	Carub.0007s1845	AT4G22820		A20/AN1-like zinc finger family protein
3.45e-29	0.647129	0.478	0.351	6.21e-25	5	Carub.0007s1848	AT4G22780	ACR7	ACT domain repeat 7
1.02e-179	0.971744	0.652	0.298	1.83e-175	5	Carub.0007s1872	AT4G22590		Haloacid dehalogenase-like hydrolase (HAD) superfamily protein
2.12e-91	0.704611	0.581	0.315	3.82e-87	5	Carub.0007s1878	AT4G22530		S-adenosyl-L-methionine-dependent methyltransferases superfamily protein
0	1.13965	0.645	0.144	0	5	Carub.0007s1936	AT4G21980	APG8A,ATG8A	Ubiquitin-like superfamily protein
3.46e-10	0.798177	0.298	0.235	6.22e-06	5	Carub.0007s1938	AT4G21960	PRXR1	Peroxidase superfamily protein
9.12e-71	0.506187	0.652	0.426	1.64e-66	5	Carub.0007s1985	AT4G21560	VPS28-1	vacuolar protein sorting-associated protein 28 homolog 1
9.12e-71	0.506187	0.652	0.426	1.64e-66	5	Carub.0007s1985	AT4G21560	VPS28-1	vacuolar protein sorting-associated protein 28 homolog 1
0	1.28445	0.456	0.027	0	5	Carub.0007s1996	AT4G21480	STP12	sugar transporter protein 12
2.14e-37	0.593943	0.264	0.133	3.85e-33	5	Carub.0007s2012	AT4G21320	HSA32	Aldolase-type TIM barrel family protein
2.03e-257	1.30991	0.725	0.325	3.65e-253	5	Carub.0007s2023	AT4G21192		Cytochrome c oxidase biogenesis protein Cmc1-like
2.45e-227	0.588702	0.343	0.07	4.4e-223	5	Carub.0007s2024	AT4G21190	emb1417	Pentatricopeptide repeat (PPR) superfamily protein
0	1.32002	0.419	0.031	0	5	Carub.0007s2058	AT4G20860		FAD-binding Berberine family protein
7.09e-252	1.26341	0.596	0.204	1.28e-247	5	Carub.0007s2060	AT4G20840		FAD-binding Berberine family protein
0	0.924662	0.432	0.057	0	5	Carub.0007s2071	AT4G20460		NAD(P)-binding Rossmann-fold superfamily protein
2.17e-61	0.667478	0.528	0.317	3.9e-57	5	Carub.0007s2133	AT4G19880		Glutathione S-transferase family protein
6.51e-74	0.735468	0.214	0.068	1.17e-69	5	Carub.0007s2139	AT4G19810		Glycosyl hydrolase family protein with chitinase insertion domain
4.01e-73	0.62342	0.675	0.47	7.21e-69	5	Carub.0007s2153	AT4G19640	ARA-7,ARA7,ATRAB-F2B,ATRAB5B,ATRABF2B,RAB-F2B,RABF2B	Ras-related small GTP-binding family protein
0	0.894893	0.275	0.015	0	5	Carub.0007s2186	AT4G19370		Protein of unknown function (DUF1218)
3.79e-167	0.959609	0.999	0.977	6.82e-163	5	Carub.0007s2193	AT4G19200		proline-rich family protein
5.14e-116	0.967453	0.549	0.277	9.24e-112	5	Carub.0007s2318	AT4G18170	ATWRKY28,WRKY28	WRKY DNA-binding protein 28
5.09e-42	0.590671	0.548	0.376	9.15e-38	5	Carub.0007s2345	AT4G17900		PLATZ transcription factor family protein
3.18e-137	0.889166	0.451	0.171	5.72e-133	5	Carub.0007s2371	AT4G17670		Protein of unknown function (DUF581)
0	0.973378	0.428	0.032	0	5	Carub.0007s2372	AT4G17660		Protein kinase superfamily protein
7.11e-97	0.829534	0.656	0.378	1.28e-92	5	Carub.0007s2377	AT4G17615	ATCBL1,CBL1,SCABP5	calcineurin B-like protein 1
7.27e-118	0.524408	0.396	0.146	1.31e-113	5	Carub.0007s2380	AT5G47120	ATBI-1,ATBI1,BI-1,BI1	BAX inhibitor 1
5.93e-130	0.772675	0.917	0.785	1.07e-125	5	Carub.0007s2386	AT4G17530	ATRAB1C,ATRABD2C,RAB1C	RAB GTPase homolog 1C
2.15e-194	0.812464	0.632	0.265	3.86e-190	5	Carub.0007s2389	AT4G17510	UCH3	ubiquitin C-terminal hydrolase 3
2.64e-116	0.608735	0.444	0.172	4.75e-112	5	Carub.0007s2390	AT4G17500	ATERF-1,ERF-1	ethylene responsive element binding factor 1
3.2e-306	0.639652	0.266	0.029	5.75e-302	5	Carub.0007s2391	AT4G17490	ATERF6,ERF-6-6,ERF6	ethylene responsive element binding factor 6
0	0.914007	0.508	0.104	0	5	Carub.0007s2392	AT4G17486		PPPDE putative thiol peptidase family protein
0	0.914007	0.508	0.104	0	5	Carub.0007s2392	AT4G17486		PPPDE putative thiol peptidase family protein
0	1.0666	0.5	0.113	0	5	Carub.0007s2456	AT4G16800		ATP-dependent caseinolytic (Clp) protease/crotonase family protein
0	1.52294	0.631	0.172	0	5	Carub.0007s2458	AT4G16780	ATHB-2,ATHB2,HAT4,HB-2	homeobox protein 2
1.89e-94	0.587926	0.488	0.234	3.4e-90	5	Carub.0007s2501	AT4G16490		ARM repeat superfamily protein
9.97e-139	0.531675	0.419	0.145	1.79e-134	5	Carub.0007s2572	AT4G15940		Fumarylacetoacetate (FAA) hydrolase family
1.97e-208	1.53542	0.622	0.235	3.54e-204	5	Carub.0007s2617	AT4G15630		Uncharacterised protein family (UPF0497)
1.61e-90	0.585577	0.882	0.765	2.9e-86	5	Carub.0007s2644	AT4G15470		Bax inhibitor-1 family protein
2.11e-121	0.667334	0.647	0.348	3.79e-117	5	Carub.0007s2746	AT4G14716	ARD1,ATARD1	acireductone dioxygenase 1
1.24e-56	0.508895	0.843	0.722	2.22e-52	5	Carub.0007s2759	AT4G14615
4.31e-165	1.00663	0.909	0.695	7.75e-161	5	Carub.0007s2780	AT4G14420		HR-like lesion-inducing protein-related
7e-106	0.682514	0.684	0.409	1.26e-101	5	Carub.0007s2859	AT4G13850	ATGRP2,GR-RBP2,GRP2	glycine-rich RNA-binding protein 2
0	1.67946	0.355	0.029	0	5	Carub.0007s2987	AT4G12910	scpl20	serine carboxypeptidase-like 20
0	2.75745	0.371	0.022	0	5	Carub.0007s2989	AT4G12890		Gamma interferon responsive lysosomal thiol (GILT) reductase family protein
1.42e-187	3.90541	0.281	0.057	2.56e-183	5	Carub.0007s2991	AT4G12870		Gamma interferon responsive lysosomal thiol (GILT) reductase family protein
5.11e-32	0.57244	0.143	0.055	9.19e-28	5	Carub.0007s3009	AT4G12735
8.14e-81	0.62719	0.86	0.725	1.46e-76	5	Carub.0007s3140	AT2G04520		Nucleic acid-binding, OB-fold-like protein
0	0.728708	0.38	0.034	0	5	Carub.0007s3148	AT5G35732
4.29e-158	1.21974	0.912	0.736	7.72e-154	5	Carub.0007s3293	AT5G37770	CML24,TCH2	EF hand calcium-binding protein family
8.79e-207	1.01051	0.958	0.811	1.58e-202	5	Carub.0007s3294	AT5G37780	ACAM-1,CAM1,TCH1	calmodulin 1
1.55e-116	0.553713	0.414	0.159	2.78e-112	5	Carub.0007s3324	AT5G42090		Lung seven transmembrane receptor family protein
2.34e-121	0.776568	0.939	0.841	4.21e-117	5	Carub.0007s3330	AT5G42050		DCD (Development and Cell Death) domain protein
0	0.612549	0.281	0.022	0	5	Carub.0007s3358	AT5G41800		Transmembrane amino acid transporter family protein
5.26e-62	0.520214	0.841	0.707	9.45e-58	5	Carub.0007s3380	AT5G41685		Mitochondrial outer membrane translocase complex, subunit Tom7
0	3.15002	0.765	0.121	0	5	Carub.0007s3441	AT5G41080		PLC-like phosphodiesterases superfamily protein
2.09e-72	0.60044	0.673	0.464	3.76e-68	5	Carub.0007s3448	AT5G41010	NRPB12,NRPD12,NRPE12	DNA directed RNA polymerase, 7 kDa subunit
0	1.01625	0.283	0.028	0	5	Carub.0007s3471	AT5G40780	LHT1	lysine histidine transporter 1
0	2.85004	0.787	0.134	0	5	Carub.0007s3479	AT5G40690
1.35e-104	0.573234	0.269	0.08	2.43e-100	5	Carub.0007s3513	AT5G40460
3.82e-55	0.522023	0.556	0.351	6.86e-51	5	Carub.0007s3528	AT5G40340		Tudor/PWWP/MBT superfamily protein
3.82e-55	0.522023	0.556	0.351	6.86e-51	5	Carub.0007s3528	AT5G40340		Tudor/PWWP/MBT superfamily protein
0	0.632223	0.291	0.022	0	5	Carub.0007s3588	AT5G39850		Ribosomal protein S4
0	1.03856	0.272	0.018	0	5	Carub.0007s3633	AT5G39610	ANAC092,ATNAC2,ATNAC6,NAC2,NAC6,ORE1	NAC domain containing protein 6
0	1.70251	0.25	0.024	0	5	Carub.0007s3694	AT5G38900		Thioredoxin superfamily protein
0	0.640574	0.251	0.01	0	5	Carub.0007s3715	AT5G38710		Methylenetetrahydrofolate reductase family protein
0	1.3971	0.239	0.021	0	5	Carub.0007s3778
1.78e-290	1.58924	0.244	0.026	3.2e-286	5	Carub.0007s3790
2.01e-218	0.817788	0.465	0.131	3.62e-214	5	Carub.0008s0005	AT5G47730		Sec14p-like phosphatidylinositol transfer family protein
3.15e-129	0.668232	0.51	0.214	5.66e-125	5	Carub.0008s0007	AT5G47710		Calcium-dependent lipid-binding (CaLB domain) family protein
3.15e-129	0.668232	0.51	0.214	5.66e-125	5	Carub.0008s0007	AT5G47710		Calcium-dependent lipid-binding (CaLB domain) family protein
7.93e-74	0.533606	0.936	0.878	1.43e-69	5	Carub.0008s0021	AT5G47570
3.13e-197	0.568788	0.282	0.053	5.63e-193	5	Carub.0008s0022	AT5G47560	ATSDAT,ATTDT,TDT	tonoplast dicarboxylate transporter
5e-187	0.793499	0.651	0.284	8.99e-183	5	Carub.0008s0046	AT5G47310		PPPDE putative thiol peptidase family protein
1.55e-73	0.543368	0.877	0.782	2.79e-69	5	Carub.0008s0054	AT5G47200	ATRAB1A,ATRABD2B,RAB1A	RAB GTPase homolog 1A
3.7e-133	0.548943	0.418	0.149	6.65e-129	5	Carub.0008s0056	AT5G47180		Plant VAMP (vesicle-associated membrane protein) family protein
5.95e-158	1.31781	0.891	0.673	1.07e-153	5	Carub.0008s0063	AT5G47120	ATBI-1,ATBI1,BI-1,BI1	BAX inhibitor 1
0	0.733017	0.354	0.048	0	5	Carub.0008s0077	AT5G47050		SBP (S-ribonuclease binding protein) family protein
4.6e-166	0.735361	0.524	0.201	8.27e-162	5	Carub.0008s0093	AT5G46910		Transcription factor jumonji (jmj) family protein / zinc finger (C5HC2 type) family protein
0	0.747163	0.229	0.012	0	5	Carub.0008s0132	AT5G46590	anac096,NAC096	NAC domain containing protein 96
1.35e-190	0.751848	0.299	0.06	2.43e-186	5	Carub.0008s0156	AT5G46350	ATWRKY8,WRKY8	WRKY DNA-binding protein 8
[truncated: 4,024 more rows]

## Sheet: Stage 14-cluster-enriched genes
p_val	avg_log2FC	pct.1	pct.2	p_val_adj	cluster	gene	Best.hit.arabi.name	arabi.symbol	arabi.defline
9.42e-281	0.624404	0.622	0.341	1.74e-276	0	Carub.0001s0068	AT1G01560	ATMPK11,MPK11	MAP kinase 11
4.73e-284	0.53368	0.852	0.592	8.72e-280	0	Carub.0001s0104	AT1G01170		Protein of unknown function (DUF1138)
0	0.555288	0.967	0.776	0	0	Carub.0001s0278	AT1G03680	ATHM1,ATM1,THM1,TRX-M1	thioredoxin M-type 1
0	0.546862	0.945	0.733	0	0	Carub.0001s0446	AT1G05190	emb2394	Ribosomal protein L6 family
0	0.645187	0.941	0.695	0	0	Carub.0001s0487	AT1G05560	UGT1,UGT75B1	UDP-glucosyltransferase 75B1
0	0.645187	0.941	0.695	0	0	Carub.0001s0487	AT1G05560	UGT1,UGT75B1	UDP-glucosyltransferase 75B1
0	0.692425	0.994	0.87	0	0	Carub.0001s0601	AT1G06680	OE23,OEE2,PSBP-1,PSII-P	photosystem II subunit P-1
0	0.607261	0.935	0.686	0	0	Carub.0001s0662	AT1G07320	RPL4	ribosomal protein L4
0	0.690442	1	0.966	0	0	Carub.0001s0773	AT1G08380	PSAO	photosystem I subunit O
0	0.678804	0.958	0.675	0	0	Carub.0001s0868	AT1G09340	CRB,CSP41B	chloroplast RNA binding
0	1.04774	0.998	0.923	0	0	Carub.0001s0979	AT1G10370	ATGSTU17,ERD9,GST30,GST30B	Glutathione S-transferase family protein
0	0.568234	0.932	0.677	0	0	Carub.0001s1151	AT1G11860		Glycine cleavage T-protein family
0	0.867744	0.994	0.861	0	0	Carub.0001s1267	AT1G12900	GAPA-2	glyceraldehyde 3-phosphate dehydrogenase A subunit 2
0	0.577254	0.997	0.888	0	0	Carub.0001s1561	AT1G15820	CP24,LHCB6	light harvesting complex photosystem II subunit 6
0	0.648919	0.909	0.627	0	0	Carub.0001s1662	AT1G16880		uridylyltransferase-related
0	0.701582	0.914	0.614	0	0	Carub.0001s1838	AT1G18730	NDF6	NDH dependent flow 6
0	0.644467	0.973	0.769	0	0	Carub.0001s1955	AT1G20020	ATLFNR2,FNR2	ferredoxin-NADP(+)-oxidoreductase 2
0	0.921933	1	0.939	0	0	Carub.0001s1985	AT1G20340	DRT112,PETE2	Cupredoxin superfamily protein
0	0.652033	0.929	0.753	0	0	Carub.0001s2079	AT1G21380		Target of Myb protein 1
0	0.63419	0.984	0.774	0	0	Carub.0001s2092	AT1G21500
1.35e-253	0.524024	0.863	0.635	2.49e-249	0	Carub.0001s2448	AT1G26560	BGLU40	beta glucosidase 40
0	0.68052	0.974	0.791	0	0	Carub.0001s2658	AT1G28150
0	0.78863	1	0.936	0	0	Carub.0001s2727	AT1G29070		Ribosomal protein L34
0	0.799997	1	0.938	0	0	Carub.0001s2814	AT1G29920	AB165,CAB2,LHCB1.1	chlorophyll A/B-binding protein 2
0	0.709865	0.999	0.884	0	0	Carub.0001s2858	AT1G30380	PSAK	photosystem I subunit K
0	0.677744	1	0.937	0	0	Carub.0001s2977	AT1G31330	PSAF	photosystem I subunit F
0	0.61263	0.929	0.659	0	0	Carub.0001s3038	AT1G32060	PRK	phosphoribulokinase
0	0.695413	0.996	0.84	0	0	Carub.0001s3089	AT1G32470		Single hybrid motif superfamily protein
0	0.540725	0.923	0.66	0	0	Carub.0001s3096	AT1G32550		2Fe-2S ferredoxin-like superfamily protein
0	0.626957	0.998	0.867	0	0	Carub.0001s3129	AT1G32990	PRPL11	plastid ribosomal protein l11
4.27e-269	0.514146	0.93	0.708	7.87e-265	0	Carub.0001s3137	AT1G33110		MATE efflux family protein
0	0.699175	0.973	0.718	0	0	Carub.0001s3335	AT1G35680		Ribosomal protein L21
0	0.709626	0.983	0.766	0	0	Carub.0001s3435	AT1G42970	GAPB	glyceraldehyde-3-phosphate dehydrogenase B subunit
4.01e-236	0.504912	0.87	0.647	7.4e-232	0	Carub.0001s3470	AT1G43670		Inositol monophosphatase family protein
0	0.745824	0.995	0.807	0	0	Carub.0001s3521	AT1G44575	NPQ4,PSBS	Chlorophyll A-B binding family protein
0	0.705102	0.993	0.774	0	0	Carub.0001s3747	AT1G48350		Ribosomal L18p/L5e family protein
0	0.546274	0.866	0.616	0	0	Carub.0001s3942	AT1G50320	ATHX,ATX,THX	thioredoxin X
0	0.585161	0.868	0.545	0	0	Carub.0001s3985	AT1G50900		Ankyrin repeat family protein
0	0.785004	0.997	0.874	0	0	Carub.0001s4120	AT1G52230	PSAH-2,PSAH2,PSI-H	photosystem I subunit H2
0	0.545922	0.842	0.549	0	0	Carub.0001s4397	AT1G55480	ZKT	protein containing PDZ domain, a K-box domain, and a TPR region
0	0.727973	0.934	0.641	0	0	Carub.0001s4398	AT1G55490	CPN60B,LEN1	chaperonin 60 beta
0	0.601823	0.999	0.931	0	0	Carub.0001s4419	AT1G55670	PSAG	photosystem I subunit G
0	0.645	0.991	0.825	0	0	Carub.0002s0024	AT1G64510		Translation elongation factor EF1B/ribosomal protein S6 family protein
1.3e-277	0.689428	0.75	0.482	2.39e-273	0	Carub.0002s0040	AT1G64380		Integrase-type DNA-binding superfamily protein
0	0.607103	0.884	0.609	0	0	Carub.0002s0223	AT1G62750	ATSCO1,ATSCO1/CPEF-G,SCO1	Translation elongation factor EFG/EF2 protein
0	0.763	0.999	0.926	0	0	Carub.0002s0371	AT1G61520	LHCA3	photosystem I light harvesting complex gene 3
0	0.775146	1	0.967	0	0	Carub.0002s0431	AT1G60950	ATFD2,FED A	2Fe-2S ferredoxin-like superfamily protein
0	0.569815	0.875	0.6	0	0	Carub.0002s0524	AT1G60000		RNA-binding (RRM/RBD/RNP motifs) family protein
0	0.678856	1	1	0	0	Carub.0002s1338	AT5G38430		Ribulose bisphosphate carboxylase (small chain) family protein
0	0.566113	0.998	0.88	0	0	Carub.0002s1417	AT1G67740	PSBY,YCF32	photosystem II BY
0	0.656897	0.933	0.631	0	0	Carub.0002s1449	AT1G68010	ATHPR1,HPR	hydroxypyruvate reductase
0	0.655514	0.951	0.658	0	0	Carub.0002s1513	AT1G68590		Ribosomal protein PSRP-3/Ycf65
0	0.669207	0.885	0.544	0	0	Carub.0002s2167	AT1G74880	NDH-O	NAD(P)H:plastoquinone dehydrogenase complex subunit O
0	0.614354	0.99	0.823	0	0	Carub.0002s2176	AT1G74970	RPS9,TWN3	ribosomal protein S9
0	0.64662	0.996	0.841	0	0	Carub.0002s2219	AT1G75350	emb2184	Ribosomal protein L31
0	0.666731	0.944	0.649	0	0	Carub.0002s2253	AT1G75690		DnaJ/Hsp40 cysteine-rich domain superfamily protein
0	0.66245	0.995	0.879	0	0	Carub.0002s2297	AT1G76080	ATCDSP32,CDSP32	chloroplastic drought-induced stress protein of 32 kD
0	0.734118	0.993	0.81	0	0	Carub.0002s2548	AT1G78630	emb1473	Ribosomal protein L13 family protein
0	0.804735	1	0.992	0	0	Carub.0002s2591	AT1G79040	PSBR	photosystem II subunit R
0	0.572878	0.996	0.839	0	0	Carub.0002s2765	AT1G79850	CS17,PRPS17,RPS17	ribosomal protein S17
0	0.788603	0.943	0.67	0	0	Carub.0003s0059	AT3G01500	ATBCA1,ATSABP3,CA1,SABP3	carbonic anhydrase 1
0	0.788603	0.943	0.67	0	0	Carub.0003s0059	AT3G01500	ATBCA1,ATSABP3,CA1,SABP3	carbonic anhydrase 1
0	0.788603	0.943	0.67	0	0	Carub.0003s0059	AT3G01500	ATBCA1,ATSABP3,CA1,SABP3	carbonic anhydrase 1
0	0.788603	0.943	0.67	0	0	Carub.0003s0059	AT3G01500	ATBCA1,ATSABP3,CA1,SABP3	carbonic anhydrase 1
8.87e-201	0.543905	0.703	0.48	1.64e-196	0	Carub.0003s0325	AT3G04000		NAD(P)-binding Rossmann-fold superfamily protein
1.03e-306	0.925141	0.77	0.503	1.9e-302	0	Carub.0003s0351	AT3G04300		RmlC-like cupins superfamily protein
0	0.737686	1	0.961	0	0	Carub.0003s1095	AT3G11630		Thioredoxin superfamily protein
0	0.740091	0.991	0.809	0	0	Carub.0003s1215	AT3G12780	PGK1	phosphoglycerate kinase 1
0	0.603479	0.967	0.735	0	0	Carub.0003s1246	AT3G13120		Ribosomal protein S10p/S20e family protein
0	0.557927	0.938	0.639	0	0	Carub.0003s1413	AT3G14415		Aldolase-type TIM barrel family protein
0	0.557927	0.938	0.639	0	0	Carub.0003s1413	AT3G14415		Aldolase-type TIM barrel family protein
0	0.67052	0.973	0.707	0	0	Carub.0003s1414	AT3G14420		Aldolase-type TIM barrel family protein
0	0.67052	0.973	0.707	0	0	Carub.0003s1414	AT3G14420		Aldolase-type TIM barrel family protein
0	0.621094	0.965	0.721	0	0	Carub.0003s1484	AT3G15190		chloroplast 30S ribosomal protein S20, putative
0	0.572882	0.918	0.652	0	0	Carub.0003s1508	AT3G15360	ATHM4,ATM4,TRX-M4	thioredoxin M-type 4
0	0.702772	0.997	0.888	0	0	Carub.0003s1588	AT3G16140	PSAH-1	photosystem I subunit H-1
0	0.515128	0.864	0.589	0	0	Carub.0003s1766	AT3G17930
0	0.701204	0.981	0.801	0	0	Carub.0003s2673	AT2G05310
0	0.688446	0.926	0.643	0	0	Carub.0003s2689	AT2G05620	PGR5	proton gradient regulation 5
0	0.651349	0.92	0.595	0	0	Carub.0003s2759	AT5G09660	PMDH2	peroxisomal NAD-malate dehydrogenase 2
0	0.703161	0.923	0.6	0	0	Carub.0003s2789	AT2G13360	AGT,AGT1,SGAT	alanine:glyoxylate aminotransferase
0	0.701682	0.956	0.713	0	0	Carub.0003s3118	AT2G17240
0	0.65024	0.993	0.828	0	0	Carub.0003s3459	AT2G20260	PSAE-2	photosystem I subunit E-2
0	0.825459	0.979	0.762	0	0	Carub.0004s0037	AT2G21330	FBA1	fructose-bisphosphate aldolase 1
9.89e-52	0.602119	0.669	0.572	1.82e-47	0	Carub.0004s0199	AT2G22860	ATPSK2,PSK2	phytosulfokine 2 precursor
2.16e-298	0.505509	0.772	0.47	3.99e-294	0	Carub.0004s0288	AT2G23670	YCF37	homolog of Synechocystis YCF37
0	0.526048	0.935	0.728	0	0	Carub.0004s0318	AT2G24020		Uncharacterised BCR, YbaB family COG0718
0	0.649541	0.995	0.841	0	0	Carub.0004s0326	AT2G24090		Ribosomal protein L35
1.51e-296	0.522066	0.815	0.551	2.78e-292	0	Carub.0004s0466	AT2G25080	ATGPX1,GPX1	glutathione peroxidase 1
0	0.802192	1	0.904	0	0	Carub.0004s0666	AT2G26500		cytochrome b6f complex subunit (petM), putative
0	0.580911	0.916	0.655	0	0	Carub.0004s0876	AT2G28000	CH-CPN60A,CPN60A,SLP	chaperonin-60alpha
1.89e-306	0.66672	0.822	0.556	3.48e-302	0	Carub.0004s0919	AT2G28305	ATLOG1,LOG1	Putative lysine decarboxylase family protein
0	0.738004	1	0.973	0	0	Carub.0004s1172	AT2G30570	PSBW	photosystem II reaction center W
0	0.716903	0.994	0.819	0	0	Carub.0004s1508	AT2G33450		Ribosomal L28 family
0	0.546969	0.905	0.621	0	0	Carub.0004s1547	AT2G33800		Ribosomal protein S5 family protein
0	0.767872	0.987	0.772	0	0	Carub.0004s1706	AT1G32470		Single hybrid motif superfamily protein
0	0.553826	0.948	0.693	0	0	Carub.0004s2011	AT2G38140	PSRP4	plastid-specific ribosomal protein 4
0	0.899115	0.997	0.881	0	0	Carub.0004s2179	AT2G39730	RCA	rubisco activase
0	0.899115	0.997	0.881	0	0	Carub.0004s2179	AT2G39730	RCA	rubisco activase
0	0.541263	0.935	0.726	0	0	Carub.0004s2227	AT2G40100	LHCB4.3	light harvesting complex photosystem II
0	0.614545	0.944	0.673	0	0	Carub.0004s2456	AT2G42220		Rhodanese/Cell cycle control phosphatase superfamily protein
0	0.537723	0.968	0.759	0	0	Carub.0004s2551	AT2G43030		Ribosomal protein L3 family protein
0	0.584007	0.927	0.668	0	0	Carub.0004s2605	AT2G43560		FKBP-like peptidyl-prolyl cis-trans isomerase family protein
2.53e-267	0.531164	0.886	0.636	4.67e-263	0	Carub.0004s2647	AT2G43910	ATHOL1,HOL1	HARMLESS TO OZONE LAYER 1
0	0.688481	0.999	0.917	0	0	Carub.0004s2720	AT2G44650	CHL-CPN10,CPN10	chloroplast chaperonin 10
0	1.08351	0.815	0.413	0	0	Carub.0004s2844	AT3G61150	HD-GL2-1,HDG1	homeodomain GLABROUS 1
0	0.782373	0.992	0.808	0	0	Carub.0004s2953	AT2G46820	PSAP,PSI-P,PTAC8,TMP14	photosystem I P subunit
0	0.59275	0.992	0.88	0	0	Carub.0004s3012	AT2G47400	CP12,CP12-1	CP12 domain-containing protein 1
0	0.618618	0.8	0.453	0	0	Carub.0005s0053	AT2G01590	CRR3	chlororespiratory reduction 3
4.14e-167	0.579476	0.861	0.713	7.65e-163	0	Carub.0005s0189	AT2G02990	ATRNS1,RNS1	ribonuclease 1
0	0.622477	0.971	0.753	0	0	Carub.0005s0378	AT3G25920	RPL15	ribosomal protein L15
0	0.671782	0.982	0.745	0	0	Carub.0005s0392	AT3G26060	ATPRX Q	Thioredoxin superfamily protein
0	1.2085	0.819	0.41	0	0	Carub.0005s0417	AT3G26290	CYP71B26	cytochrome P450, family 71, subfamily B, polypeptide 26
0	0.800416	0.998	0.893	0	0	Carub.0005s0466	AT3G26650	GAPA,GAPA-1	glyceraldehyde 3-phosphate dehydrogenase A subunit
0	0.629817	0.995	0.845	0	0	Carub.0005s0539	AT3G27160	GHS1	Ribosomal protein S21 family protein
0	0.598282	0.957	0.699	0	0	Carub.0005s1331	AT3G47070
0	0.648451	0.996	0.882	0	0	Carub.0005s1356	AT3G47470	CAB4,LHCA4	light-harvesting chlorophyll-protein complex I subunit A4
0	0.674225	0.998	0.863	0	0	Carub.0005s1378	AT3G47650		DnaJ/Hsp40 cysteine-rich domain superfamily protein
0	0.756173	0.738	0.421	0	0	Carub.0005s1408	AT3G47960		Major facilitator superfamily protein
1.33e-291	0.505208	0.877	0.611	2.45e-287	0	Carub.0005s1458	AT3G48420		Haloacid dehalogenase-like hydrolase (HAD) superfamily protein
0	0.733793	0.992	0.802	0	0	Carub.0005s1720	AT3G50820	OEC33,PSBO-2,PSBO2	photosystem II subunit O-2
5.73e-281	0.527338	0.797	0.515	1.06e-276	0	Carub.0005s1789	AT3G51510
0	0.530339	0.912	0.641	0	0	Carub.0005s1850	AT3G52150		RNA-binding (RRM/RBD/RNP motifs) family protein
0	1.1997	0.765	0.411	0	0	Carub.0005s1922
0	0.619589	0.976	0.756	0	0	Carub.0005s2080	AT3G54210		Ribosomal protein L17 family protein
0	0.735821	1	0.965	0	0	Carub.0005s2150	AT3G54890	LHCA1	photosystem I light harvesting complex gene 1
0	0.524907	0.917	0.651	0	0	Carub.0005s2258	AT3G55800	SBPASE	sedoheptulose-bisphosphatase
0	0.847054	1	0.925	0	0	Carub.0005s2365	AT3G56910	PSRP5	plastid-specific 50S ribosomal protein 5
0	0.755624	1	0.957	0	0	Carub.0005s2816	AT3G61470	LHCA2	photosystem I light harvesting complex gene 2
0	0.642419	0.955	0.689	0	0	Carub.0005s2861	AT3G61870
0	0.749141	0.998	0.845	0	0	Carub.0005s2879	AT3G62030	ROC4	rotamase CYP 4
0	0.569012	0.93	0.674	0	0	Carub.0005s2986	AT3G63190	AtcpRRF,cpRRF,HFP108,RRF	ribosome recycling factor, chloroplast precursor
0	0.550631	0.89	0.639	0	0	Carub.0005s3003	AT3G63410	APG1,E37,IEP37,VTE3	S-adenosyl-L-methionine-dependent methyltransferases superfamily protein
0	0.620153	0.962	0.77	0	0	Carub.0005s3010	AT3G63490		Ribosomal protein L1p/L10e family
0	0.692844	0.971	0.767	0	0	Carub.0006s0030	AT5G01530	LHCB4.1	light harvesting complex photosystem II
0	0.647076	0.968	0.769	0	0	Carub.0006s0100	AT5G02160
2.89e-280	0.518942	0.822	0.552	5.33e-276	0	Carub.0006s0309	AT5G04140	FD-GOGAT,GLS1,GLU1,GLUS	glutamate synthase 1
0	0.643944	0.965	0.764	0	0	Carub.0006s0594	AT5G07020		proline-rich family protein
0	0.727663	0.933	0.654	0	0	Carub.0006s1179	AT5G13630	ABAR,CCH,CCH1,CHLH,GUN5	magnesium-chelatase subunit chlH, chloroplast, putative / Mg-protoporphyrin IX chelatase, putative (CHLH)
0	0.787145	1	0.91	0	0	Carub.0006s1251	AT5G14320		Ribosomal protein S13/S18 family
0	1.05091	0.957	0.692	0	0	Carub.0006s1291	AT5G14740	BETA CA2,CA18,CA2	carbonic anhydrase 2
0	1.05091	0.957	0.692	0	0	Carub.0006s1291	AT5G14740	BETA CA2,CA18,CA2	carbonic anhydrase 2
0	1.05091	0.957	0.692	0	0	Carub.0006s1291	AT5G14740	BETA CA2,CA18,CA2	carbonic anhydrase 2
0	0.518751	0.986	0.819	0	0	Carub.0006s1306	AT5G14910		Heavy metal transport/detoxification superfamily protein
0	0.524661	0.88	0.578	0	0	Carub.0006s1536	AT5G17170	ENH1	rubredoxin family protein
0	0.722721	1	0.935	0	0	Carub.0006s1906	AT5G20720	ATCPN21,CHCPN10,CPN10,CPN20,CPN21	chaperonin 20
0	0.529913	0.833	0.53	0	0	Carub.0006s1952	AT5G21430		Chaperone DnaJ-domain superfamily protein
0	0.694865	0.824	0.477	0	0	Carub.0006s2084	AT5G23060	CaS	calcium sensing receptor
0	0.608323	0.962	0.805	0	0	Carub.0006s2191	AT5G24165
0	0.551323	0.828	0.503	0	0	Carub.0006s2210	AT5G24314	PDE225,PTAC7	plastid transcriptionally active7
0	0.569037	0.898	0.636	0	0	Carub.0006s2759	AT4G09010	APX4,TL29	ascorbate peroxidase 4
0	0.772252	1	0.948	0	0	Carub.0006s2894	AT4G10340	LHCB5	light harvesting complex of photosystem II 5
0	0.522922	0.91	0.664	0	0	Carub.0006s3249	AT4G04640	ATPC1	ATPase, F1 complex, gamma subunit protein
0	0.634804	0.396	0.134	0	0	Carub.0006s3367	AT4G03400	DFL2,GH3-10	Auxin-responsive GH3 family protein
0	0.726788	1	0.908	0	0	Carub.0006s3378	AT4G03280	PETC,PGR1	photosynthetic electron transfer C
0	0.691738	0.999	0.884	0	0	Carub.0006s3621	AT4G01150
0	0.690083	0.923	0.649	0	0	Carub.0006s3637	AT4G01310		Ribosomal L5P family protein
0	0.797306	0.999	0.85	0	0	Carub.0007s0079	AT4G38970	FBA2	fructose-bisphosphate aldolase 2
0	0.54262	0.951	0.73	0	0	Carub.0007s0228	AT4G37930	SHM1,SHMT1,STM	serine transhydroxymethyltransferase 1
0	0.857663	0.712	0.361	0	0	Carub.0007s0365	AT4G36670		Major facilitator superfamily protein
2.94e-288	0.54736	0.856	0.574	5.43e-284	0	Carub.0007s0522	AT4G35090	CAT2	catalase 2
0	0.622183	0.999	0.927	0	0	Carub.0007s0566	AT4G34620	SSR16	small subunit ribosomal protein 16
5.29e-286	0.502035	0.838	0.561	9.76e-282	0	Carub.0007s0607	AT4G34290		SWIB/MDM2 domain superfamily protein
0	0.621418	0.98	0.779	0	0	Carub.0007s0619	AT4G34190	2023-09-01	stress enhanced protein 1
0	0.554005	0.888	0.592	0	0	Carub.0007s0747	AT4G33010	AtGLDP1,GLDP1	glycine decarboxylase P-protein 1
0	0.651219	0.991	0.802	0	0	Carub.0007s0834	AT4G32260		ATPase, F0 complex, subunit B/B\', bacterial/chloroplast
0	0.529503	0.85	0.558	0	0	Carub.0007s0959	AT4G30950	FAD6,FADC,SFD4	fatty acid desaturase 6
0	0.804202	1	0.93	0	0	Carub.0007s1189	AT2G20260	PSAE-2	photosystem I subunit E-2
0	0.549681	0.984	0.802	0	0	Carub.0007s1200	AT4G28660	PSB28	photosystem II reaction center PSB28 protein
1.68e-248	0.57508	0.617	0.352	3.1e-244	0	Carub.0007s1575	AT4G25260		Plant invertase/pectin methylesterase inhibitor superfamily protein
0	0.7792	0.997	0.83	0	0	Carub.0007s1598	AT4G25050	ACP4	acyl carrier protein 4
0	0.562035	0.946	0.7	0	0	Carub.0007s1629	AT4G24770	ATRBP31,ATRBP33,CP31,RBP31	31-kDa RNA binding protein
0	0.623454	0.99	0.785	0	0	Carub.0007s2015	AT4G21280	PSBQ,PSBQ-1,PSBQA	photosystem II subunit QA
0	0.527566	0.872	0.56	0	0	Carub.0007s2379	AT4G17600	LIL3:1	Chlorophyll A-B binding family protein
0	0.604904	0.78	0.454	0	0	Carub.0007s2512	AT4G16410
0	0.680313	0.997	0.87	0	0	Carub.0007s3001	AT4G12800	PSAL	photosystem I subunit l
0	0.587486	0.974	0.775	0	0	Carub.0007s3137	AT5G35630	ATGSL1,GLN2,GS2	glutamine synthetase 2
1.43e-305	0.508127	0.889	0.633	2.63e-301	0	Carub.0007s3204	AT5G36700	ATPGLP1,PGLP1	2-phosphoglycolate phosphatase 1
0	0.685842	0.995	0.816	0	0	Carub.0007s3455	AT5G40950	RPL27	ribosomal protein large subunit 27
0	0.663719	0.944	0.7	0	0	Carub.0007s3748	AT1G66100		Plant thionin
0	0.807958	0.994	0.785	0	0	Carub.0007s3758	AT5G38410		Ribulose bisphosphate carboxylase (small chain) family protein
0	0.910116	1	0.875	0	0	Carub.0007s3759	AT5G38410		Ribulose bisphosphate carboxylase (small chain) family protein
0	0.830669	1	0.92	0	0	Carub.0007s3760	AT5G38410		Ribulose bisphosphate carboxylase (small chain) family protein
0	0.663533	0.993	0.834	0	0	Carub.0008s0055	AT5G47190		Ribosomal protein L19 family protein
0	0.531888	0.973	0.85	0	0	Carub.0008s0182	AT5G46110	APE2,TPT	Glucose-6-phosphate/phosphate translocator-related
0	0.552281	0.796	0.478	0	0	Carub.0008s0489	AT5G43750	NDH18	NAD(P)H dehydrogenase 18
5.77e-289	0.561136	0.969	0.838	1.07e-284	0	Carub.0008s1107	AT5G51070	CLPD,ERD1,SAG15	Clp ATPase
0	0.600059	0.926	0.645	0	0	Carub.0008s1115	AT5G51110		Transcriptional coactivator/pterin dehydratase
0	0.56246	0.913	0.598	0	0	Carub.0008s1174	AT5G51720		2 iron, 2 sulfur cluster binding
0	0.721479	0.994	0.905	0	0	Carub.0008s1462	AT5G54270	LHCB3,LHCB3*1	light-harvesting chlorophyll B-binding protein 3
0	0.572019	0.996	0.865	0	0	Carub.0008s1487	AT5G54600		Translation protein SH3-like family protein
6.03e-286	0.513125	0.912	0.683	1.11e-281	0	Carub.0008s1504	AT5G54770	THI1,THI4,TZ	thiazole biosynthetic enzyme, chloroplast (ARA6) (THI1) (THI4)
3.56e-191	0.501487	0.584	0.35	6.56e-187	0	Carub.0008s2045	AT5G59790		Domain of unknown function (DUF966)
0	0.690921	0.986	0.83	0	0	Carub.0008s2208	AT5G61410	EMB2728,RPE	D-ribulose-5-phosphate-3-epimerase
0	0.604971	0.946	0.686	0	0	Carub.0008s2406	AT5G63310	ATNDPK2,NDPK IA,NDPK IA IA,NDPK1A,NDPK2	nucleoside diphosphate kinase 2
0	0.58414	0.995	0.818	0	0	Carub.0008s2608	AT5G65220		Ribosomal L29 family protein
0	0.733643	0.999	0.913	0	0	Carub.0008s2794	AT5G66570	MSP-1,OE33,OEE1,OEE33,PSBO-1,PSBO1	PS II oxygen-evolving complex 1
0	0.633309	0.967	0.747	0	0	Carub.0008s2831	AT5G66190	ATLFNR1,FNR1	ferredoxin-NADP(+)-oxidoreductase 1
0	0.560291	0.941	0.714	0	0	Carub.0020s0005	AT5G30510	ARRPS1,RPS1	ribosomal protein S1
1.56e-238	0.589401	0.663	0.403	2.87e-234	1	Carub.0001s0075	AT1G01490		Heavy metal transport/detoxification superfamily protein
0	0.756179	0.805	0.42	0	1	Carub.0001s0197	AT1G02850	BGLU11	beta glucosidase 11
0	1.77771	0.691	0.271	0	1	Carub.0001s0206	AT1G02930	ATGST1,ATGSTF3,ATGSTF6,ERD11,GST1,GSTF6	glutathione S-transferase 6
1.6e-244	0.510927	0.799	0.536	2.95e-240	1	Carub.0001s0222	AT1G03080		kinase interacting (KIP1-like) family protein
0	0.973118	0.981	0.849	0	1	Carub.0001s0465	AT2G32210
0	0.673126	0.943	0.701	0	1	Carub.0001s0487	AT1G05560	UGT1,UGT75B1	UDP-glucosyltransferase 75B1
0	0.673126	0.943	0.701	0	1	Carub.0001s0487	AT1G05560	UGT1,UGT75B1	UDP-glucosyltransferase 75B1
5.77e-179	0.617977	0.566	0.34	1.06e-174	1	Carub.0001s0503	AT1G05680	UGT74E2	Uridine diphosphate glycosyltransferase 74E2
5.77e-179	0.617977	0.566	0.34	1.06e-174	1	Carub.0001s0503	AT1G05680	UGT74E2	Uridine diphosphate glycosyltransferase 74E2
0	0.925373	0.973	0.784	0	1	Carub.0001s0633	AT1G07040
8.74e-253	0.631575	0.774	0.529	1.61e-248	1	Carub.0001s0646	AT1G07170		PHF5-like protein
0	0.597421	0.999	0.982	0	1	Carub.0001s0692	AT1G07610	MT1C	metallothionein 1C
6.64e-165	0.603575	0.635	0.421	1.23e-160	1	Carub.0001s0734	AT1G07985		Expressed protein
8.99e-222	0.887055	0.547	0.326	1.66e-217	1	Carub.0001s0855	AT1G09210	AtCRT1b,CRT1b	calreticulin 1b
0	0.681207	0.326	0.091	0	1	Carub.0001s0950	AT1G10070	ATBCAT-2,BCAT-2	branched-chain amino acid transaminase 2
0	1.36809	0.517	0.15	0	1	Carub.0001s0955	AT1G10140		Uncharacterised conserved protein UCP031279
0	0.631687	0.785	0.478	0	1	Carub.0001s0958	AT1G10170	ATNFXL1,NFXL1	NF-X-like 1
0	0.557155	0.98	0.913	0	1	Carub.0001s1006	AT1G10590		Nucleic acid-binding, OB-fold-like protein
7.72e-291	0.740227	0.826	0.56	1.42e-286	1	Carub.0001s1089	AT1G11260	ATSTP1,STP1	sugar transporter 1
0	0.555754	0.678	0.341	0	1	Carub.0001s1368	AT1G13990
1.38e-272	0.619311	0.788	0.556	2.55e-268	1	Carub.0001s1370	AT1G14010		emp24/gp25L/p24 family/GOLD family protein
0	0.714261	0.515	0.162	0	1	Carub.0001s1406	AT1G14360	ATUTR3,UTR3	UDP-galactose transporter 3
0	0.620473	0.63	0.305	0	1	Carub.0001s1461	AT1G14820		Sec14p-like phosphatidylinositol transfer family protein
0	0.975573	0.599	0.296	0	1	Carub.0001s1466	AT1G14870	PCR2	PLANT CADMIUM RESISTANCE 2
5.85e-270	0.654233	0.626	0.332	1.08e-265	1	Carub.0001s1521	AT1G15415
3.58e-157	0.639393	0.264	0.105	6.61e-153	1	Carub.0001s1693	AT1G17180	ATGSTU25,GSTU25	glutathione S-transferase TAU 25
7.27e-146	0.508793	0.77	0.585	1.34e-141	1	Carub.0001s1897	AT1G19380		Protein of unknown function (DUF1195)
0	2.54381	0.818	0.357	0	1	Carub.0001s1915	AT1G19610	LCR78,PDF1.4	Arabidopsis defensin-like protein
3.74e-270	0.626483	0.676	0.411	6.89e-266	1	Carub.0001s2010	AT1G20630	CAT1	catalase 1
8.1e-299	0.622917	0.818	0.548	1.49e-294	1	Carub.0001s2048	AT1G21000		PLATZ transcription factor family protein
0	0.75467	0.846	0.544	0	1	Carub.0001s2080	AT1G21390	emb2170	embryo defective 2170
2.28e-291	0.699812	0.551	0.253	4.2e-287	1	Carub.0001s2099	AT1G21550		Calcium-binding EF-hand family protein
0	1.08421	0.562	0.153	0	1	Carub.0001s2120	AT1G21750	ATPDI5,ATPDIL1-1,PDI5,PDIL1-1	PDI-like 1-1
0	0.779698	0.9	0.656	0	1	Carub.0001s2137	AT1G21900		emp24/gp25L/p24 family/GOLD family protein
0	0.623705	0.55	0.254	0	1	Carub.0001s2248	AT1G22985		Integrase-type DNA-binding superfamily protein
0	0.715577	0.689	0.361	0	1	Carub.0001s2281	AT1G23220		Dynein light chain type 1 family protein
0	0.629396	0.868	0.569	0	1	Carub.0001s2301	AT1G23440		Peptidase C15, pyroglutamyl peptidase I-like
0	0.578937	0.81	0.526	0	1	Carub.0001s2436	AT1G26665		Mediator complex, subunit Med10
2.52e-296	0.696762	0.871	0.645	4.65e-292	1	Carub.0001s2535	AT1G25220	ASB1,TRP4,WEI7	anthranilate synthase beta subunit 1
0	1.30256	0.95	0.726	0	1	Carub.0001s2586	AT1G27350		Ribosome associated membrane protein RAMP4
8.27e-220	0.566857	0.841	0.659	1.53e-215	1	Carub.0001s2588	AT1G27330		Ribosome associated membrane protein RAMP4
5.76e-282	0.555974	0.342	0.113	1.06e-277	1	Carub.0001s2663	AT1G28190
0	0.728628	0.477	0.138	0	1	Carub.0001s2753	AT1G29310		SecY protein transport family protein
0	0.728628	0.477	0.138	0	1	Carub.0001s2753	AT1G29310		SecY protein transport family protein
0	0.925656	0.939	0.734	0	1	Carub.0001s2827	AT1G30040	ATGA2OX2,GA2OX2	gibberellin 2-oxidase
7.57e-130	0.554151	0.488	0.294	1.4e-125	1	Carub.0001s2837	AT1G30135	JAZ8,TIFY5A	jasmonate-zim-domain protein 8
1.63e-305	0.507556	0.501	0.217	3e-301	1	Carub.0001s3117	AT1G32870	ANAC013,ANAC13,NAC13	NAC domain protein 13
7.12e-140	0.527553	0.831	0.66	1.31e-135	1	Carub.0001s3470	AT1G43670		Inositol monophosphatase family protein
0	0.502906	0.334	0.079	0	1	Carub.0001s3484	AT1G43910		P-loop containing nucleoside triphosphate hydrolases superfamily protein
0	1.14777	0.867	0.423	0	1	Carub.0001s3743	AT1G48300
0	1.29158	0.817	0.544	0	1	Carub.0001s4117	AT1G52200		PLAC8 family protein
2.67e-244	0.64059	0.622	0.372	4.93e-240	1	Carub.0001s4160	AT1G52600		Peptidase S24/S26A/S26B/S26C family protein
0	0.554209	0.973	0.891	0	1	Carub.0001s4182	AT1G52740	HTA9	histone H2A protein 9
0	0.668516	0.931	0.746	0	1	Carub.0001s4210	AT3G15450		Aluminium induced protein with YGL and LRDR motifs
0	0.849946	0.942	0.692	0	1	Carub.0001s4279	AT1G53580	ETHE1,GLX2-3,GLY3	glyoxalase II 3
0	0.761128	0.807	0.483	0	1	Carub.0001s4334	AT1G54100	ALDH7B4	aldehyde dehydrogenase 7B4
0	0.62981	0.801	0.523	0	1	Carub.0001s4400	AT1G55510	BCDH BETA1	branched-chain alpha-keto acid decarboxylase E1 beta subunit
8.28e-195	0.635799	0.551	0.326	1.53e-190	1	Carub.0002s0007	AT1G64660	ATMGL,MGL	methionine gamma-lyase
0	0.943434	0.695	0.347	0	1	Carub.0002s0101	AT1G63840		RING/U-box superfamily protein
0	1.02907	0.885	0.495	0	1	Carub.0002s0270	AT1G62300	ATWRKY6,WRKY6	WRKY family transcription factor
0	0.78105	0.981	0.847	0	1	Carub.0002s0298	AT1G62040	ATG8C	Ubiquitin-like superfamily protein
1.08e-218	0.589911	0.735	0.518	1.99e-214	1	Carub.0002s0783	AT1G56330	ATSAR1,ATSAR1B,ATSARA1B,SAR1,SAR1B	secretion-associated RAS 1B
0	0.55191	0.552	0.193	0	1	Carub.0002s0786	AT1G56300		Chaperone DnaJ-domain superfamily protein
0	0.648891	0.642	0.343	0	1	Carub.0002s0907	AT2G26230		uricase / urate oxidase / nodulin 35, putative
9.34e-207	0.576238	0.949	0.819	1.72e-202	1	Carub.0002s0951	AT1G54410		dehydrin family protein
2.43e-214	0.533431	0.754	0.49	4.49e-210	1	Carub.0002s1252	AT1G66500		Pre-mRNA cleavage complex II
0	0.837107	0.774	0.431	0	1	Carub.0002s1347
0	0.837107	0.774	0.431	0	1	Carub.0002s1347
0	1.20289	0.619	0.239	0	1	Carub.0002s1611	AT1G69490	ANAC029,ATNAP,NAP	NAC-like, activated by AP3/PI
0	0.575459	0.657	0.285	0	1	Carub.0002s1624	AT1G69570		Dof-type zinc finger DNA-binding family protein
1.53e-255	0.502384	0.614	0.328	2.83e-251	1	Carub.0002s1643	AT1G69750	ATCOX19-2,COX19-2	cytochrome c oxidase 19-2
1.53e-255	0.502384	0.614	0.328	2.83e-251	1	Carub.0002s1643	AT1G66590	ATCOX19-1,COX19-1	cytochrome c oxidase 19-1
0	2.47278	0.485	0.188	0	1	Carub.0002s2273	AT5G44420	LCR77,PDF1.2,PDF1.2A	plant defensin 1.2
0	1.79056	0.492	0.186	0	1	Carub.0002s2274	AT5G44430	PDF1.2c	plant defensin 1.2C
0	0.88832	0.994	0.882	0	1	Carub.0002s2297	AT1G76080	ATCDSP32,CDSP32	chloroplastic drought-induced stress protein of 32 kD
0	0.861407	0.94	0.663	0	1	Carub.0002s2343	AT1G76520		Auxin efflux carrier family protein
0	0.531077	0.464	0.167	0	1	Carub.0002s2348	AT1G76590		PLATZ transcription factor family protein
0	0.629123	0.375	0.101	0	1	Carub.0002s2440	AT1G77510	ATPDI6,ATPDIL1-2,PDI6,PDIL1-2	PDI-like 1-2
0	0.895843	0.851	0.456	0	1	Carub.0002s2523	AT1G78340	ATGSTU22,GSTU22	glutathione S-transferase TAU 22
5.51e-196	0.672473	0.834	0.643	1.02e-191	1	Carub.0002s2662	AT1G80920	J8	Chaperone DnaJ-domain superfamily protein
0	0.797597	0.789	0.409	0	1	Carub.0002s2713	AT1G80450		VQ motif-containing protein
5.76e-186	0.502069	0.797	0.597	1.06e-181	1	Carub.0002s2726	AT1G80300	ATNTT1,NTT1	nucleotide transporter 1
0	0.871291	0.669	0.241	0	1	Carub.0002s2740	AT1G80120		Protein of unknown function (DUF567)
0	0.600061	0.429	0.159	0	1	Carub.0003s0166	AT3G02550	LBD41	LOB domain-containing protein 41
0	0.913274	0.528	0.133	0	1	Carub.0003s0331	AT3G04070	anac047,NAC047	NAC domain containing protein 47
2.7e-303	0.565099	0.89	0.665	4.98e-299	1	Carub.0003s0337
0	1.43348	0.889	0.487	0	1	Carub.0003s0351	AT3G04300		RmlC-like cupins superfamily protein
0	0.970893	0.671	0.244	0	1	Carub.0003s0448	AT3G05230		Signal peptidase subunit
0	0.821622	0.833	0.541	0	1	Carub.0003s0586	AT3G06420	ATG8H	Ubiquitin-like superfamily protein
0	0.742044	0.432	0.115	0	1	Carub.0003s0810	AT3G08970	ATERDJ3A,TMS1	DNAJ heat shock N-terminal domain-containing protein
0	0.597705	0.804	0.52	0	1	Carub.0003s0883	AT2G37120		S1FA-like DNA-binding protein
1.31e-180	0.515073	0.858	0.685	2.42e-176	1	Carub.0003s1027	AT3G10985	ATWI-12,SAG20,WI12	senescence associated gene 20
0	0.75369	0.626	0.276	0	1	Carub.0003s1112	AT3G11780		MD-2-related lipid recognition domain-containing protein / ML domain-containing protein
0	0.558712	0.512	0.188	0	1	Carub.0003s1242	AT3G13080	ATMRP3,MRP3	multidrug resistance-associated protein 3
0	0.858222	0.996	0.871	0	1	Carub.0003s1517	AT3G15450		Aluminium induced protein with YGL and LRDR motifs
0	0.62684	0.381	0.086	0	1	Carub.0003s1527	AT3G15534
1.21e-219	0.506727	0.721	0.478	2.23e-215	1	Carub.0003s1546	AT3G15710		Peptidase S24/S26A/S26B/S26C family protein
0	0.961055	0.762	0.344	0	1	Carub.0003s1558	AT3G15840	PIFI	post-illumination chlorophyll fluorescence increase
0	1.34798	0.668	0.352	0	1	Carub.0003s1589	AT3G16150		N-terminal nucleophile aminohydrolases (Ntn hydrolases) superfamily protein
0	1.03039	0.814	0.338	0	1	Carub.0003s1953	AT3G19660
1.69e-291	0.569999	0.358	0.124	3.12e-287	1	Carub.0003s2132
5.76e-255	0.631407	0.297	0.096	1.06e-250	1	Carub.0003s2222	AT3G22060		Receptor-like protein kinase-related family protein
0	0.722059	0.851	0.523	0	1	Carub.0003s2237	AT3G22200	GABA-T,HER1,POP2	Pyridoxal phosphate (PLP)-dependent transferases superfamily protein
0	0.716792	0.845	0.568	0	1	Carub.0003s2253	AT3G22370	AOX1A,ATAOX1A	alternative oxidase 1A
9.39e-302	0.547919	0.889	0.664	1.73e-297	1	Carub.0003s2298	AT3G22845		emp24/gp25L/p24 family/GOLD family protein
9e-272	0.547265	0.797	0.536	1.66e-267	1	Carub.0003s2605	AT2G04400		Aldolase-type TIM barrel family protein
0	0.75435	0.611	0.292	0	1	Carub.0003s2929	AT2G15480	UGT73B5	UDP-glucosyl transferase 73B5
0	0.89767	0.997	0.862	0	1	Carub.0003s2983	AT2G15960
0	0.883013	0.72	0.314	0	1	Carub.0003s3156	AT2G17500		Auxin efflux carrier family protein
9.67e-274	0.746773	0.587	0.318	1.78e-269	1	Carub.0003s3203	AT2G17880		Chaperone DnaJ-domain superfamily protein
6.3e-168	0.857405	0.72	0.541	1.16e-163	1	Carub.0003s3408	AT2G19800	MIOX2	myo-inositol oxygenase 2
0	0.827122	0.984	0.825	0	1	Carub.0004s0449	AT2G24860		DnaJ/Hsp40 cysteine-rich domain superfamily protein
0	0.993145	0.66	0.334	0	1	Carub.0004s0471	AT2G25110	AtSDF2,ATSDL,SDF2	stromal cell-derived factor 2-like protein precursor
0	0.704623	0.757	0.38	0	1	Carub.0004s0728	AT5G59540		2-oxoglutarate (2OG) and Fe(II)-dependent oxygenase superfamily protein
5.26e-156	0.508622	0.515	0.298	9.7e-152	1	Carub.0004s0859	AT2G27830
0	0.647631	0.905	0.679	0	1	Carub.0004s1080	AT2G29700	ATPH1,PH1	pleckstrin homologue 1
0	0.531892	0.455	0.179	0	1	Carub.0004s1129	AT2G30140		UDP-Glycosyltransferase superfamily protein
0	0.843208	0.696	0.294	0	1	Carub.0004s1141	AT2G30250	ATWRKY25,WRKY25	WRKY DNA-binding protein 25
0	0.901076	0.989	0.892	0	1	Carub.0004s1207	AT2G30870	ATGSTF10,ATGSTF4,ERD13,GSTF10	glutathione S-transferase PHI 10
0	0.608118	0.997	0.891	0	1	Carub.0004s1347	AT2G32150		Haloacid dehalogenase-like hydrolase (HAD) superfamily protein
0	0.717897	0.427	0.134	0	1	Carub.0004s1435	AT2G32920	ATPDI9,ATPDIL2-3,PDI9,PDIL2-3	PDI-like 2-3
0	0.645194	0.865	0.612	0	1	Carub.0004s1591	AT2G34250		SecY protein transport family protein
0	1.43491	0.795	0.423	0	1	Carub.0004s1864	AT2G36800	DOGT1,UGT73C5	don-glucosyltransferase 1
5.87e-99	0.529165	0.41	0.249	1.08e-94	1	Carub.0004s1879	AT2G36950		Heavy metal transport/detoxification superfamily protein
1.28e-306	0.546562	0.608	0.294	2.36e-302	1	Carub.0004s2021	AT2G38250		Homeodomain-like superfamily protein
0	1.52332	0.75	0.495	0	1	Carub.0004s2090	AT2G38870		Serine protease inhibitor, potato inhibitor I-type family protein
0	1.5145	0.429	0.113	0	1	Carub.0004s2161	AT2G39530		Uncharacterised protein family (UPF0497)
0	0.73605	0.909	0.659	0	1	Carub.0004s2259	AT2G40340	AtERF48,DREB2C	Integrase-type DNA-binding superfamily protein
0	0.73605	0.909	0.659	0	1	Carub.0004s2259	AT2G40340	AtERF48,DREB2C	Integrase-type DNA-binding superfamily protein
0	0.73605	0.909	0.659	0	1	Carub.0004s2259	AT2G40340	AtERF48,DREB2C	Integrase-type DNA-binding superfamily protein
0	0.73605	0.909	0.659	0	1	Carub.0004s2259	AT2G40340	AtERF48,DREB2C	Integrase-type DNA-binding superfamily protein
1.27e-123	0.620361	0.261	0.117	2.34e-119	1	Carub.0004s2499	AT2G42540	COR15,COR15A	cold-regulated 15a
5.89e-190	0.66089	0.66	0.411	1.09e-185	1	Carub.0004s2560	AT2G43120		RmlC-like cupins superfamily protein
0	1.87192	0.698	0.22	0	1	Carub.0004s2597	AT2G43510	ATTI1,TI1	trypsin inhibitor protein 1
0	1.52074	0.479	0.128	0	1	Carub.0004s2606	AT2G43570	CHI	chitinase, putative
0	1.04041	0.996	0.96	0	1	Carub.0004s2766	AT2G45070	SEC61 BETA	Preprotein translocase Sec, Sec61-beta subunit protein
0	0.915045	0.921	0.632	0	1	Carub.0004s2779	AT2G45170	ATATG8E,ATG8E	AUTOPHAGY 8E
0	1.01058	0.76	0.306	0	1	Carub.0004s2821	AT2G45570	CYP76C2	cytochrome P450, family 76, subfamily C, polypeptide 2
6.04e-240	0.507956	0.854	0.628	1.11e-235	1	Carub.0004s3016
3.14e-176	0.556013	0.867	0.694	5.79e-172	1	Carub.0005s0062	AT2G01670	atnudt17,NUDT17	nudix hydrolase homolog 17
0	1.15677	0.954	0.698	0	1	Carub.0005s0189	AT2G02990	ATRNS1,RNS1	ribonuclease 1
0	0.550121	0.499	0.209	0	1	Carub.0005s0195	AT2G03120	ATSPP,SPP	signal peptide peptidase
0	1.24096	0.563	0.154	0	1	Carub.0005s0476	AT3G26740	CCL	CCR-like
0	0.671747	0.8	0.486	0	1	Carub.0005s0780	AT3G29075		glycine-rich protein
3.25e-232	0.536127	0.983	0.912	5.99e-228	1	Carub.0005s0874	AT3G30775	AT-POX,ATPDH,ATPOX,ERD5,PRO1,PRODH	Methylenetetrahydrofolate reductase family protein
0	0.701218	0.619	0.247	0	1	Carub.0005s1117	AT3G45300	ATIVD,IVD,IVDH	isovaleryl-CoA-dehydrogenase
0	0.805404	0.505	0.118	0	1	Carub.0005s1145	AT3G45600	TET3	tetraspanin3
0	0.580102	0.984	0.863	0	1	Carub.0005s1186	AT3G46000	ADF2	actin depolymerizing factor 2
0	0.64509	0.982	0.871	0	1	Carub.0005s1187	AT3G46010	ADF1,atadf,ATADF1	actin depolymerizing factor 1
1.76e-114	0.563129	0.307	0.156	3.25e-110	1	Carub.0005s1193	AT3G46080		C2H2-type zinc finger family protein
0	1.21904	0.637	0.341	0	1	Carub.0005s1340	AT3G47340	ASN1,AT-ASN1,DIN6	glutamine-dependent asparagine synthase 1
1.46e-258	0.77001	0.634	0.369	2.69e-254	1	Carub.0005s1386	AT3G47730	ABCA2,ATATH1,ATH1	ATP-binding cassette A2
0	0.983858	0.93	0.657	0	1	Carub.0005s1453	AT3G48360	ATBT2,BT2	BTB and TAZ domain protein 2
0	0.938958	0.959	0.727	0	1	Carub.0005s1476	AT3G48570		secE/sec61-gamma protein transport protein
0	1.04834	0.872	0.595	0	1	Carub.0005s1613	AT3G49780	ATPSK3 (FORMER SYMBOL),ATPSK4,PSK4	phytosulfokine 4 precursor
0	0.754929	0.936	0.677	0	1	Carub.0005s1667	AT3G50360	ATCEN2,CEN1,CEN2	centrin2
2.88e-151	1.03297	0.681	0.493	5.31e-147	1	Carub.0005s1737	AT3G50970	LTI30,XERO2	dehydrin family protein
2.9e-282	0.529456	0.652	0.361	5.34e-278	1	Carub.0005s1819	AT3G51840	ACX4,ATG6,ATSCX	acyl-CoA oxidase 4
2.26e-191	0.589544	0.788	0.556	4.17e-187	1	Carub.0005s1827	AT3G51920	ATCML9,CAM9,CML9	calmodulin 9
4.38e-290	0.593603	0.436	0.17	8.09e-286	1	Carub.0005s1921
1.23e-301	0.816928	0.769	0.494	2.27e-297	1	Carub.0005s2436	AT3G57520	AtSIP2,SIP2	seed imbibition 2
0	0.933284	0.534	0.137	0	1	Carub.0005s2529	AT3G58540
1.63e-126	0.570518	0.293	0.138	3.01e-122	1	Carub.0005s2594	AT3G59220	ATPIRIN1,PRN,PRN1	pirin
0	0.573775	0.877	0.604	0	1	Carub.0005s2717	AT3G60450		Phosphoglycerate mutase family protein
0	0.683998	0.478	0.169	0	1	Carub.0005s2926	AT3G62600	ATERDJ3B,ERDJ3B	DNAJ heat shock family protein
0	0.636769	0.964	0.822	0	1	Carub.0006s0182	AT5G03030		Chaperone DnaJ-domain superfamily protein
0	0.679086	0.381	0.066	0	1	Carub.0006s0195	AT5G03160	ATP58IPK,P58IPK	homolog of mamallian P58IPK
0	0.839612	0.515	0.15	0	1	Carub.0006s0575	AT5G06860	ATPGIP1,PGIP1	polygalacturonase inhibiting protein 1
1.78e-215	0.58458	0.469	0.239	3.29e-211	1	Carub.0006s0631	AT5G07340		Calreticulin family protein
7.14e-280	0.59892	0.689	0.4	1.32e-275	1	Carub.0006s0632	AT5G07350	AtTudor1,TSN1,Tudor1	TUDOR-SN protein 1
0	0.887241	0.995	0.913	0	1	Carub.0006s0641	AT5G07440	GDH2	glutamate dehydrogenase 2
0	0.93578	0.764	0.427	0	1	Carub.0006s1017	AT5G11670	ATNADP-ME2,NADP-ME2	NADP-malic enzyme 2
3.19e-246	0.512478	0.765	0.503	5.89e-242	1	Carub.0006s1089	AT5G12390	FIS1B	Tetratricopeptide repeat (TPR)-like superfamily protein
0	0.659585	0.783	0.465	0	1	Carub.0006s1193	AT5G13750	ZIFL1	zinc induced facilitator-like 1
0	0.649857	0.805	0.504	0	1	Carub.0006s1295	AT5G14780	FDH	formate dehydrogenase
0	1.00628	0.767	0.371	0	1	Carub.0006s1456	AT5G16370	AAE5	acyl activating enzyme 5
0	1.05305	0.977	0.779	0	1	Carub.0006s1547	AT5G17280
0	1.10019	0.581	0.13	0	1	Carub.0006s1642	AT5G18130
0	0.790183	0.826	0.448	0	1	Carub.0006s1745	AT5G19120		Eukaryotic aspartyl protease family protein
0	0.697995	0.949	0.78	0	1	Carub.0006s1821	AT5G19855		Chaperonin-like RbcX protein
3.1e-208	0.550781	0.999	0.98	5.72e-204	1	Carub.0006s1862	AT5G20230	ATBCB,BCB,SAG14	blue-copper-binding protein
2.83e-172	0.507708	0.392	0.184	5.22e-168	1	Carub.0006s1912	AT5G20830	ASUS1,atsus1,SUS1	sucrose synthase 1
5.98e-58	0.561904	0.232	0.134	1.1e-53	1	Carub.0006s2032	AT5G22580		Stress responsive A/B Barrel Domain
0	1.03543	0.989	0.838	0	1	Carub.0006s2070	AT5G22920		CHY-type/CTCHY-type/RING-type Zinc finger protein
0	0.836883	0.849	0.515	0	1	Carub.0006s2124	AT5G23440	FTRA1	ferredoxin/thioredoxin reductase subunit A (variable subunit) 1
0	0.519586	0.38	0.08	0	1	Carub.0006s2230	AT5G24470	APRR5,PRR5	pseudo-response regulator 5
0	1.27622	0.792	0.327	0	1	Carub.0006s2411	AT5G26340	ATSTP13,MSS1,STP13	Major facilitator superfamily protein
0	1.51476	0.995	0.877	0	1	Carub.0006s2557	AT5G28050		Cytidine/deoxycytidylate deaminase family protein
0	1.55504	0.762	0.435	0	1	Carub.0006s2710	AT4G08555
0	0.796342	0.955	0.728	0	1	Carub.0006s2867	AT4G10100	CNX7,SIR5	co-factor for nitrate, reductase and xanthine dehydrogenase 7
0	1.32085	0.758	0.402	0	1	Carub.0006s3296	AT2G41730
0	0.73902	0.588	0.229	0	1	Carub.0006s3355	AT4G03510	ATRMA1,RMA1	RING membrane-anchor 1
0	1.03106	0.389	0.129	0	1	Carub.0006s3434	AT2G41730
1.43e-231	0.669198	0.933	0.776	2.63e-227	1	Carub.0006s3478	AT4G02380	AtLEA5,SAG21	senescence-associated gene 21
0	0.842528	0.96	0.744	0	1	Carub.0007s0096	AT4G39090	RD19,RD19A	Papain family cysteine protease
1.58e-255	0.579719	0.544	0.277	2.91e-251	1	Carub.0007s0216	AT4G38060
0	2.08445	0.706	0.255	0	1	Carub.0007s0236	AT4G37870	PCK1,PEPCK	phosphoenolpyruvate carboxykinase 1
0	0.673699	0.705	0.372	0	1	Carub.0007s0365	AT4G36670		Major facilitator superfamily protein
0	0.630102	0.449	0.161	0	1	Carub.0007s0402	AT4G36220	CYP84A1,FAH1	ferulic acid 5-hydroxylase 1
1.94e-302	0.738298	0.922	0.738	3.57e-298	1	Carub.0007s0419	AT4G36040		Chaperone DnaJ-domain superfamily protein
0	1.23448	0.432	0.099	0	1	Carub.0007s0448	AT4G35770	ATSEN1,DIN1,SEN1	Rhodanese/Cell cycle control phosphatase superfamily protein
0	0.939597	0.986	0.839	0	1	Carub.0007s0630	AT4G34120	CDCP1,LEJ1	Cystathionine beta-synthase (CBS) family protein
2.87e-266	0.529227	0.723	0.43	5.29e-262	1	Carub.0007s0637	AT4G34030	MCCB	3-methylcrotonyl-CoA carboxylase
8.38e-240	0.595877	0.563	0.291	1.55e-235	1	Carub.0007s0810	AT4G32480		Protein of unknown function (DUF506)
0	0.895912	0.436	0.081	0	1	Carub.0007s1103	AT4G29520
0	0.569716	0.574	0.269	0	1	Carub.0007s1242	AT4G28330
0	0.914014	0.516	0.138	0	1	Carub.0007s1263	AT4G28140		Integrase-type DNA-binding superfamily protein
0	1.00968	0.876	0.461	0	1	Carub.0007s1371	AT5G54760		Translation initiation factor SUI1 family protein
0	0.79078	0.614	0.236	0	1	Carub.0007s1387	AT4G26970	ACO2	aconitase 2
0	0.931367	0.931	0.676	0	1	Carub.0007s1614	AT4G24920		secE/sec61-gamma protein transport protein
8.96e-285	0.534839	0.8	0.521	1.65e-280	1	Carub.0007s1665	AT4G24400	ATCIPK8,CIPK8,PKS11,SnRK3.13	CBL-interacting protein kinase 8
0	1.12019	0.731	0.306	0	1	Carub.0007s1683	AT4G24230	ACBP3	acyl-CoA-binding domain 3
0	1.50837	0.63	0.335	0	1	Carub.0007s1690	AT4G24190	AtHsp90-7,AtHsp90.7,HSP90.7,SHD	Chaperone protein htpG family protein
0	0.567361	0.946	0.807	0	1	Carub.0007s1728	AT4G23850	LACS4	AMP-dependent synthetase and ligase family protein
0	0.623956	0.443	0.131	0	1	Carub.0007s1959	AT4G21810	DER2.1	DERLIN-2.1
1.52e-278	0.505946	0.968	0.863	2.81e-274	1	Carub.0007s2031	AT4G21110		G10 family protein
1.52e-278	0.505946	0.968	0.863	2.81e-274	1	Carub.0007s2031	AT4G21110		G10 family protein
1.76e-217	0.567193	0.597	0.342	3.26e-213	1	Carub.0007s2340	AT4G17940		Tetratricopeptide repeat (TPR)-like superfamily protein
3.85e-284	0.630581	0.787	0.507	7.1e-280	1	Carub.0007s2345	AT4G17900		PLATZ transcription factor family protein
0	0.602362	0.348	0.077	0	1	Carub.0007s2474	AT4G16660		heat shock protein 70 (Hsp 70) family protein
0	0.552588	0.481	0.202	0	1	Carub.0007s2527	AT3G17000	UBC32	ubiquitin-conjugating enzyme 32
0	0.581854	0.369	0.117	0	1	Carub.0007s2635	AT4G15530	PPDK	pyruvate orthophosphate dikinase
0	1.1588	0.981	0.86	0	1	Carub.0007s2680	AT3G44300	AtNIT2,NIT2	nitrilase 2
0	0.921063	0.926	0.647	0	1	Carub.0007s2780	AT4G14420		HR-like lesion-inducing protein-related
0	0.930351	0.988	0.806	0	1	Carub.0007s3294	AT5G37780	ACAM-1,CAM1,TCH1	calmodulin 1
0	1.41514	0.604	0.174	0	1	Carub.0007s3333	AT5G42020	BIP,BIP2	Heat shock protein 70 (Hsp 70) family protein
2.38e-278	0.671826	0.391	0.149	4.39e-274	1	Carub.0007s3479	AT5G40690
6.56e-279	0.684535	0.771	0.487	1.21e-274	1	Carub.0007s3681	AT5G39050		HXXXD-type acyl-transferase family protein
6.36e-244	0.661648	0.458	0.214	1.17e-239	1	Carub.0008s0023	AT5G47550		Cystatin/monellin superfamily protein
0	0.692731	0.935	0.73	0	1	Carub.0008s0544	AT5G43260		chaperone protein dnaJ-related
0	0.992958	0.583	0.109	0	1	Carub.0008s0601	AT5G42900	COR27	cold regulated gene 27
0	0.992958	0.583	0.109	0	1	Carub.0008s0601	AT5G42900	COR27	cold regulated gene 27
0	0.69807	0.618	0.252	0	1	Carub.0008s1021	AT5G50200	ATNRT3.1,NRT3.1,WR3	nitrate transmembrane transporters
0	1.45268	0.951	0.693	0	1	Carub.0008s1059	AT5G50460		secE/sec61-gamma protein transport protein
0	1.45268	0.951	0.693	0	1	Carub.0008s1059	AT5G50460		secE/sec61-gamma protein transport protein
0	0.722406	0.98	0.84	0	1	Carub.0008s1107	AT5G51070	CLPD,ERD1,SAG15	Clp ATPase
0	0.840657	0.987	0.932	0	1	Carub.0008s1373	AT5G53560	ATB5-A,ATCB5-E,B5 #2,CB5-E	cytochrome B5 isoform E
0	0.612638	0.517	0.198	0	1	Carub.0008s1476	AT5G54470		B-box type zinc finger family protein
0	1.0001	0.976	0.871	0	1	Carub.0008s1478	AT5G54500	FQR1	flavodoxin-like quinone reductase 1
0	0.873829	0.572	0.194	0	1	Carub.0008s1525	AT5G54960	PDC2	pyruvate decarboxylase-2
0	0.584645	0.611	0.289	0	1	Carub.0008s1703	AT5G56550	ATOXS3,OXS3	oxidative stress 3
3.17e-200	0.560686	0.622	0.39	5.85e-196	1	Carub.0008s1933	AT5G58710	ROC7	rotamase CYP 7
1.19e-172	0.685321	0.987	0.911	2.19e-168	1	Carub.0008s1998	AT5G59310	LTP4	lipid transfer protein 4
4.6e-12	1.0521	0.505	0.45	8.49e-08	1	Carub.0008s1999	AT5G59310	LTP4	lipid transfer protein 4
0	1.63265	0.646	0.222	0	1	Carub.0008s2248	AT5G61790	ATCNX1,CNX1	calnexin 1
0	0.81297	0.978	0.833	0	1	Carub.0008s2252	AT5G61820
0	0.732169	0.615	0.248	0	1	Carub.0008s2256	AT5G61880		Protein Transporter, Pam16
0	0.732169	0.615	0.248	0	1	Carub.0008s2256	AT5G61865
0	0.732169	0.615	0.248	0	1	Carub.0008s2256	AT5G61865
0	0.732169	0.615	0.248	0	1	Carub.0008s2256	AT5G61865
1.14e-280	0.516203	0.628	0.32	2.1e-276	1	Carub.0008s2392	AT5G63160	BT1	BTB and TAZ domain protein 1
0	2.25968	0.705	0.273	0	1	Carub.0008s2490	AT5G64120		Peroxidase superfamily protein
0	0.637825	1	0.996	0	1	Carub.0008s2491	AT5G64130		cAMP-regulated phosphoprotein 19-related protein
7.01e-151	0.528284	0.415	0.22	1.29e-146	1	Carub.0008s2505	AT5G64260	EXL2	EXORDIUM like 2
0	0.582128	0.552	0.262	0	1	Carub.0008s2846	AT5G66050		Wound-responsive family protein
0	0.714727	0.413	0.105	0	1	Carub.0043s0004	AT2G14800
0	0.805749	0.844	0.505	0	2	Carub.0001s0090	AT1G01320		Tetratricopeptide repeat (TPR)-like superfamily protein
1.81e-242	0.57506	0.846	0.608	3.35e-238	2	Carub.0001s0104	AT1G01170		Protein of unknown function (DUF1138)
1.65e-212	0.503846	0.859	0.656	3.05e-208	2	Carub.0001s0162	AT1G02560	CLPP5,NCLPP1,NCLPP5	nuclear encoded CLP protease 5
7.12e-290	0.626572	0.68	0.374	1.31e-285	2	Carub.0001s0275	AT1G03630	POR C,PORC	protochlorophyllide oxidoreductase C
0	0.704342	0.972	0.786	0	2	Carub.0001s0278	AT1G03680	ATHM1,ATM1,THM1,TRX-M1	thioredoxin M-type 1
1.47e-296	0.630738	0.823	0.55	2.71e-292	2	Carub.0001s0360	AT1G04420		NAD(P)-linked oxidoreductase superfamily protein
1.22e-272	0.578693	0.743	0.444	2.25e-268	2	Carub.0001s0365	AT2G33450		Ribosomal L28 family
0	0.852293	0.971	0.741	0	2	Carub.0001s0446	AT1G05190	emb2394	Ribosomal protein L6 family
0	1.19321	0.999	0.877	0	2	Carub.0001s0601	AT1G06680	OE23,OEE2,PSBP-1,PSII-P	photosystem II subunit P-1
0	0.752797	0.95	0.698	0	2	Carub.0001s0662	AT1G07320	RPL4	ribosomal protein L4
0	1.0481	1	0.968	0	2	Carub.0001s0773	AT1G08380	PSAO	photosystem I subunit O
2.43e-191	0.509782	0.765	0.529	4.49e-187	2	Carub.0001s0788	AT1G08520	ALB-1V,ALB1,CHLD,PDE166,V157	ALBINA 1
0	1.13193	0.981	0.689	0	2	Carub.0001s0868	AT1G09340	CRB,CSP41B	chloroplast RNA binding
0	0.828796	0.831	0.453	0	2	Carub.0001s1105	AT1G11430		plastid developmental protein DAG, putative
0	0.83428	0.952	0.689	0	2	Carub.0001s1151	AT1G11860		Glycine cleavage T-protein family
6.96e-273	0.585738	0.763	0.482	1.28e-268	2	Carub.0001s1193	AT1G12250		Pentapeptide repeat-containing protein
0	1.21894	0.998	0.868	0	2	Carub.0001s1267	AT1G12900	GAPA-2	glyceraldehyde 3-phosphate dehydrogenase A subunit 2
0	0.78908	0.721	0.346	0	2	Carub.0001s1383	AT1G14150	PQL1,PQL2	PsbQ-like 2
0	0.78908	0.721	0.346	0	2	Carub.0001s1383	AT1G14150	PQL1,PQL2	PsbQ-like 2
0	1.38839	1	0.894	0	2	Carub.0001s1561	AT1G15820	CP24,LHCB6	light harvesting complex photosystem II subunit 6
0	0.710676	0.82	0.498	0	2	Carub.0001s1588	AT1G16080
0	0.764728	0.92	0.642	0	2	Carub.0001s1662	AT1G16880		uridylyltransferase-related
0	0.704494	0.915	0.632	0	2	Carub.0001s1838	AT1G18730	NDF6	NDH dependent flow 6
0	0.547401	0.494	0.203	0	2	Carub.0001s1878	AT1G19150	LHCA2*1,LHCA6	photosystem I light harvesting complex gene 6
0	0.948964	0.985	0.779	0	2	Carub.0001s1955	AT1G20020	ATLFNR2,FNR2	ferredoxin-NADP(+)-oxidoreductase 2
0	1.19061	1	0.943	0	2	Carub.0001s1985	AT1G20340	DRT112,PETE2	Cupredoxin superfamily protein
1.98e-271	0.605461	0.79	0.525	3.65e-267	2	Carub.0001s2026	AT1G20810		FKBP-like peptidyl-prolyl cis-trans isomerase family protein
0	1.08656	0.996	0.785	0	2	Carub.0001s2092	AT1G21500
0	0.656364	0.929	0.721	0	2	Carub.0001s2290	AT1G23310	AOAT1,GGAT1,GGT1	glutamate:glyoxylate aminotransferase
0	0.818462	0.981	0.8	0	2	Carub.0001s2658	AT1G28150
0	0.862776	1	0.94	0	2	Carub.0001s2727	AT1G29070		Ribosomal protein L34
0	1.42858	1	0.941	0	2	Carub.0001s2814	AT1G29920	AB165,CAB2,LHCB1.1	chlorophyll A/B-binding protein 2
0	1.04048	1	0.891	0	2	Carub.0001s2858	AT1G30380	PSAK	photosystem I subunit K
0	1.05258	1	0.941	0	2	Carub.0001s2977	AT1G31330	PSAF	photosystem I subunit F
0	0.908081	0.957	0.671	0	2	Carub.0001s3038	AT1G32060	PRK	phosphoribulokinase
0	0.894897	0.998	0.849	0	2	Carub.0001s3089	AT1G32470		Single hybrid motif superfamily protein
0	0.62616	0.914	0.677	0	2	Carub.0001s3096	AT1G32550		2Fe-2S ferredoxin-like superfamily protein
0	0.728075	0.959	0.847	0	2	Carub.0001s3123	AT1G32920
0	0.82096	0.997	0.875	0	2	Carub.0001s3129	AT1G32990	PRPL11	plastid ribosomal protein l11
0	0.809868	0.883	0.578	0	2	Carub.0001s3208	AT1G34000	OHP2	one-helix protein 2
0	0.838347	0.975	0.733	0	2	Carub.0001s3335	AT1G35680		Ribosomal protein L21
8.19e-243	0.706647	0.904	0.711	1.51e-238	2	Carub.0001s3366	ATCG00680		photosystem II reaction center protein B
0	0.980858	0.988	0.778	0	2	Carub.0001s3435	AT1G42970	GAPB	glyceraldehyde-3-phosphate dehydrogenase B subunit
0	0.996153	0.997	0.818	0	2	Carub.0001s3521	AT1G44575	NPQ4,PSBS	Chlorophyll A-B binding family protein
4.74e-265	0.554272	0.631	0.351	8.74e-261	2	Carub.0001s3542	AT1G44920
0	0.843656	0.81	0.427	0	2	Carub.0001s3575	AT1G45474	LHCA5	photosystem I light harvesting complex gene 5
4.97e-187	0.519581	0.677	0.437	9.17e-183	2	Carub.0001s3714	AT1G48030	mtLPD1	mitochondrial lipoamide dehydrogenase 1
0	0.961573	0.994	0.787	0	2	Carub.0001s3747	AT1G48350		Ribosomal L18p/L5e family protein
0	0.678633	0.881	0.628	0	2	Carub.0001s3942	AT1G50320	ATHX,ATX,THX	thioredoxin X
0	0.840368	0.887	0.561	0	2	Carub.0001s3985	AT1G50900		Ankyrin repeat family protein
3.89e-213	0.538291	0.822	0.6	7.18e-209	2	Carub.0001s4119	AT1G52220
0	1.29828	0.999	0.881	0	2	Carub.0001s4120	AT1G52230	PSAH-2,PSAH2,PSI-H	photosystem I subunit H2
8.48e-211	0.519689	0.62	0.364	1.57e-206	2	Carub.0001s4202	AT1G52870		Peroxisomal membrane 22 kDa (Mpv17/PMP22) family protein
0	0.696366	0.864	0.562	0	2	Carub.0001s4397	AT1G55480	ZKT	protein containing PDZ domain, a K-box domain, and a TPR region
0	0.739383	0.941	0.657	0	2	Carub.0001s4398	AT1G55490	CPN60B,LEN1	chaperonin 60 beta
0	1.0943	0.999	0.935	0	2	Carub.0001s4419	AT1G55670	PSAG	photosystem I subunit G
0	0.816565	0.992	0.835	0	2	Carub.0002s0024	AT1G64510		Translation elongation factor EF1B/ribosomal protein S6 family protein
1.68e-230	0.539471	0.694	0.434	3.09e-226	2	Carub.0002s0126	AT1G63610
2.64e-300	0.668157	0.828	0.55	4.87e-296	2	Carub.0002s0220	AT1G62780
0	0.748157	0.914	0.621	0	2	Carub.0002s0223	AT1G62750	ATSCO1,ATSCO1/CPEF-G,SCO1	Translation elongation factor EFG/EF2 protein
0	1.23878	0.999	0.93	0	2	Carub.0002s0371	AT1G61520	LHCA3	photosystem I light harvesting complex gene 3
0	0.950842	1	0.969	0	2	Carub.0002s0431	AT1G60950	ATFD2,FED A	2Fe-2S ferredoxin-like superfamily protein
0	0.846112	0.908	0.611	0	2	Carub.0002s0524	AT1G60000		RNA-binding (RRM/RBD/RNP motifs) family protein
3.97e-302	0.592739	0.941	0.758	7.33e-298	2	Carub.0002s0698	AT1G09690		Translation protein SH3-like family protein
0	0.664013	0.695	0.373	0	2	Carub.0002s0864	AT1G54780	TLP18.3	thylakoid lumen 18.3 kDa protein
0	1.06222	1	1	0	2	Carub.0002s1338	AT5G38430		Ribulose bisphosphate carboxylase (small chain) family protein
0	0.75236	0.915	0.635	0	2	Carub.0002s1413	AT1G67700
0	1.03279	0.998	0.887	0	2	Carub.0002s1417	AT1G67740	PSBY,YCF32	photosystem II BY
0	1.13083	0.969	0.643	0	2	Carub.0002s1449	AT1G68010	ATHPR1,HPR	hydroxypyruvate reductase
0	0.819559	0.938	0.678	0	2	Carub.0002s1513	AT1G68590		Ribosomal protein PSRP-3/Ycf65
2.96e-304	0.649735	0.806	0.541	5.46e-300	2	Carub.0002s1520	AT1G68660		Ribosomal protein L12/ ATP-dependent Clp protease adaptor protein ClpS family protein
7.83e-291	0.604037	0.823	0.569	1.44e-286	2	Carub.0002s1836	AT1G71500		Rieske (2Fe-2S) domain-containing protein
3.64e-226	0.527342	0.856	0.652	6.72e-222	2	Carub.0002s2003	AT1G73230		Nascent polypeptide-associated complex NAC
0	0.77089	0.73	0.356	0	2	Carub.0002s2040	AT1G73655		FKBP-like peptidyl-prolyl cis-trans isomerase family protein
0	0.768497	0.872	0.582	0	2	Carub.0002s2066	AT1G73885
0	0.78959	0.874	0.589	0	2	Carub.0002s2127	AT1G74470		Pyridine nucleotide-disulphide oxidoreductase family protein
0	0.832814	0.844	0.492	0	2	Carub.0002s2152	AT1G74730		Protein of unknown function (DUF1118)
0	0.839018	0.902	0.562	0	2	Carub.0002s2167	AT1G74880	NDH-O	NAD(P)H:plastoquinone dehydrogenase complex subunit O
0	0.855897	0.995	0.832	0	2	Carub.0002s2176	AT1G74970	RPS9,TWN3	ribosomal protein S9
0	0.87891	0.998	0.85	0	2	Carub.0002s2219	AT1G75350	emb2184	Ribosomal protein L31
0	0.91593	0.959	0.665	0	2	Carub.0002s2253	AT1G75690		DnaJ/Hsp40 cysteine-rich domain superfamily protein
0	0.72297	0.61	0.264	0	2	Carub.0002s2528	AT3G14420		Aldolase-type TIM barrel family protein
0	1.02118	0.999	0.82	0	2	Carub.0002s2548	AT1G78630	emb1473	Ribosomal protein L13 family protein
0	0.842148	1	0.992	0	2	Carub.0002s2591	AT1G79040	PSBR	photosystem II subunit R
0	0.914212	0.996	0.848	0	2	Carub.0002s2765	AT1G79850	CS17,PRPS17,RPS17	ribosomal protein S17
0	1.135	0.975	0.681	0	2	Carub.0003s0059	AT3G01500	ATBCA1,ATSABP3,CA1,SABP3	carbonic anhydrase 1
0	1.135	0.975	0.681	0	2	Carub.0003s0059	AT3G01500	ATBCA1,ATSABP3,CA1,SABP3	carbonic anhydrase 1
0	1.135	0.975	0.681	0	2	Carub.0003s0059	AT3G01500	ATBCA1,ATSABP3,CA1,SABP3	carbonic anhydrase 1
0	1.135	0.975	0.681	0	2	Carub.0003s0059	AT3G01500	ATBCA1,ATSABP3,CA1,SABP3	carbonic anhydrase 1
0	0.673408	0.659	0.319	0	2	Carub.0003s0183	AT3G02730	ATF1,TRXF1	thioredoxin F-type 1
3.51e-292	0.649211	0.752	0.466	6.48e-288	2	Carub.0003s0597	AT3G06510	ATSFR2,SFR2	Glycosyl hydrolase superfamily protein
1.95e-258	0.565178	0.843	0.59	3.59e-254	2	Carub.0003s0787	AT3G08740		elongation factor P (EF-P) family protein
0	1.12324	0.925	0.644	0	2	Carub.0003s0807	AT3G08940	LHCB4.2	light harvesting complex photosystem II
4.48e-240	0.552197	0.969	0.879	8.27e-236	2	Carub.0003s0831	AT3G11250		Ribosomal protein L10 family protein
7.18e-292	0.575266	0.919	0.724	1.32e-287	2	Carub.0003s0895	AT3G09860
0	0.68907	0.657	0.316	0	2	Carub.0003s0959	AT3G10405
0	0.947893	1	0.964	0	2	Carub.0003s1095	AT3G11630		Thioredoxin superfamily protein
3.13e-295	0.61384	0.663	0.364	5.78e-291	2	Carub.0003s1170	AT3G12345
0	0.937219	0.994	0.819	0	2	Carub.0003s1215	AT3G12780	PGK1	phosphoglycerate kinase 1
0	0.851801	0.975	0.748	0	2	Carub.0003s1246	AT3G13120		Ribosomal protein S10p/S20e family protein
8.08e-266	0.56323	0.627	0.344	1.49e-261	2	Carub.0003s1372	AT3G14110	FLU	Tetratricopeptide repeat (TPR)-like superfamily protein
0	1.23072	0.976	0.651	0	2	Carub.0003s1413	AT3G14415		Aldolase-type TIM barrel family protein
0	1.23072	0.976	0.651	0	2	Carub.0003s1413	AT3G14415		Aldolase-type TIM barrel family protein
0	0.907273	0.98	0.722	0	2	Carub.0003s1414	AT3G14420		Aldolase-type TIM barrel family protein
0	0.907273	0.98	0.722	0	2	Carub.0003s1414	AT3G14420		Aldolase-type TIM barrel family protein
2.74e-281	0.598557	0.712	0.417	5.05e-277	2	Carub.0003s1459	AT3G14930	HEME1	Uroporphyrinogen decarboxylase
0	0.796438	0.976	0.733	0	2	Carub.0003s1484	AT3G15190		chloroplast 30S ribosomal protein S20, putative
0	0.724236	0.927	0.666	0	2	Carub.0003s1508	AT3G15360	ATHM4,ATM4,TRX-M4	thioredoxin M-type 4
3.05e-263	0.574385	0.666	0.38	5.62e-259	2	Carub.0003s1564	AT3G15900
0	0.896876	1	0.894	0	2	Carub.0003s1588	AT3G16140	PSAH-1	photosystem I subunit H-1
0	0.614152	0.595	0.261	0	2	Carub.0003s1600	AT3G16250	NDF4	NDH-dependent cyclic electron flow 1
0	0.707255	0.88	0.603	0	2	Carub.0003s1766	AT3G17930
2.42e-236	0.544785	0.687	0.414	4.47e-232	2	Carub.0003s1872	AT3G18890		NAD(P)-binding Rossmann-fold superfamily protein
0	0.604183	0.73	0.425	0	2	Carub.0003s2016	AT3G20230		Ribosomal L18p/L5e family protein
0	1.32134	0.993	0.782	0	2	Carub.0003s2664	AT2G05100	LHCB2,LHCB2.1	photosystem II light harvesting complex gene 2.1
0	0.818922	0.985	0.811	0	2	Carub.0003s2673	AT2G05310
6.53e-245	0.539078	0.896	0.664	1.2e-240	2	Carub.0003s2689	AT2G05620	PGR5	proton gradient regulation 5
0	0.945778	0.761	0.349	0	2	Carub.0003s2746	AT2G10940		Bifunctional inhibitor/lipid-transfer protein/seed storage 2S albumin superfamily protein
0	1.01663	0.961	0.608	0	2	Carub.0003s2759	AT5G09660	PMDH2	peroxisomal NAD-malate dehydrogenase 2
0	1.08714	0.952	0.615	0	2	Carub.0003s2789	AT2G13360	AGT,AGT1,SGAT	alanine:glyoxylate aminotransferase
0	0.660596	0.456	0.175	0	2	Carub.0003s3012
0	0.744304	0.957	0.727	0	2	Carub.0003s3118	AT2G17240
0	0.857061	0.9	0.592	0	2	Carub.0003s3179	AT2G17695
0	1.17771	0.997	0.837	0	2	Carub.0003s3459	AT2G20260	PSAE-2	photosystem I subunit E-2
0	0.649388	0.73	0.416	0	2	Carub.0003s3500	AT3G32930
2.19e-267	0.56871	0.705	0.423	4.04e-263	2	Carub.0003s3556	AT2G20890	PSB29,THF1	photosystem II reaction center PSB29 protein
0	0.867812	0.993	0.907	0	2	Carub.0004s0019	AT2G21170	PDTPI,TIM	triosephosphate isomerase
0	1.18627	0.992	0.773	0	2	Carub.0004s0037	AT2G21330	FBA1	fructose-bisphosphate aldolase 1
2.66e-213	0.527816	0.759	0.49	4.92e-209	2	Carub.0004s0288	AT2G23670	YCF37	homolog of Synechocystis YCF37
0	0.638055	0.934	0.74	0	2	Carub.0004s0318	AT2G24020		Uncharacterised BCR, YbaB family COG0718
0	0.658731	0.836	0.546	0	2	Carub.0004s0323	AT2G24060		Translation initiation factor 3 protein
0	0.771128	0.993	0.851	0	2	Carub.0004s0326	AT2G24090		Ribosomal protein L35
3.88e-304	0.658257	0.83	0.565	7.16e-300	2	Carub.0004s0466	AT2G25080	ATGPX1,GPX1	glutathione peroxidase 1
0	0.872459	0.999	0.909	0	2	Carub.0004s0666	AT2G26500		cytochrome b6f complex subunit (petM), putative
0	0.83896	0.938	0.667	0	2	Carub.0004s0876	AT2G28000	CH-CPN60A,CPN60A,SLP	chaperonin-60alpha
0	0.685156	0.993	0.856	0	2	Carub.0004s0900	AT2G28190	CSD2,CZSOD2	copper/zinc superoxide dismutase 2
2.31e-290	0.588059	0.592	0.299	4.26e-286	2	Carub.0004s1020	AT2G29180
6.85e-283	0.571189	0.593	0.296	1.26e-278	2	Carub.0004s1035	AT2G29340		NAD-dependent epimerase/dehydratase family protein
0	0.935738	1	0.974	0	2	Carub.0004s1172	AT2G30570	PSBW	photosystem II reaction center W
0	0.642553	0.588	0.264	0	2	Carub.0004s1200	AT1G06680	OE23,OEE2,PSBP-1,PSII-P	photosystem II subunit P-1
2.81e-276	0.582646	0.917	0.704	5.18e-272	2	Carub.0004s1217	AT2G30950	FTSH2,VAR2	FtsH extracellular protease family
2.31e-276	0.522927	0.546	0.255	4.27e-272	2	Carub.0004s1319	AT2G31890	ATRAP,RAP	RAP
4.29e-281	0.558326	0.637	0.336	7.92e-277	2	Carub.0004s1506	AT2G33430	DAL,DAL1	differentiation and greening-like 1
0	0.723459	0.991	0.83	0	2	Carub.0004s1508	AT2G33450		Ribosomal L28 family
0	0.805154	0.93	0.634	0	2	Carub.0004s1547	AT2G33800		Ribosomal protein S5 family protein
0	0.640049	0.541	0.211	0	2	Carub.0004s1618	AT2G34510		Protein of unknown function, DUF642
7.39e-289	0.587695	0.753	0.457	1.36e-284	2	Carub.0004s1654	AT2G34860	EDA3	DnaJ/Hsp40 cysteine-rich domain superfamily protein
0	0.92908	0.994	0.784	0	2	Carub.0004s1706	AT1G32470		Single hybrid motif superfamily protein
0	0.71589	0.747	0.396	0	2	Carub.0004s1709	AT2G35410		RNA-binding (RRM/RBD/RNP motifs) family protein
0	0.712438	0.813	0.505	0	2	Carub.0004s1791	AT2G36145
2.17e-223	0.523195	0.953	0.795	4.01e-219	2	Carub.0004s1844	AT2G36620	RPL24A	ribosomal protein L24
0	0.717848	0.881	0.589	0	2	Carub.0004s1912	AT2G37220		RNA-binding (RRM/RBD/RNP motifs) family protein
0	0.700262	0.858	0.557	0	2	Carub.0004s1959	AT2G37660		NAD(P)-binding Rossmann-fold superfamily protein
0	0.770105	0.963	0.706	0	2	Carub.0004s2011	AT2G38140	PSRP4	plastid-specific ribosomal protein 4
4e-283	0.648602	0.545	0.254	7.38e-279	2	Carub.0004s2105	AT2G39010	PIP2;6,PIP2E	plasma membrane intrinsic protein 2E
0	0.761334	0.772	0.413	0	2	Carub.0004s2154	AT2G39470	PPL2	PsbP-like protein 2
0	1.09681	0.999	0.887	0	2	Carub.0004s2179	AT2G39730	RCA	rubisco activase
0	1.09681	0.999	0.887	0	2	Carub.0004s2179	AT2G39730	RCA	rubisco activase
0	0.858887	0.958	0.735	0	2	Carub.0004s2227	AT2G40100	LHCB4.3	light harvesting complex photosystem II
1.45e-302	0.626004	0.82	0.538	2.68e-298	2	Carub.0004s2254	AT2G40300	ATFER4,FER4	ferritin 4
1.76e-307	0.62952	0.748	0.444	3.25e-303	2	Carub.0004s2275	AT2G40490	HEME2	Uroporphyrinogen decarboxylase
0	0.957385	0.972	0.685	0	2	Carub.0004s2456	AT2G42220		Rhodanese/Cell cycle control phosphatase superfamily protein
0	0.909524	0.982	0.769	0	2	Carub.0004s2551	AT2G43030		Ribosomal protein L3 family protein
0	0.799355	0.95	0.68	0	2	Carub.0004s2605	AT2G43560		FKBP-like peptidyl-prolyl cis-trans isomerase family protein
3.87e-289	0.602361	0.769	0.484	7.14e-285	2	Carub.0004s2628	AT2G43750	ACS1,ATCS-B,CPACS1,OASB	O-acetylserine (thiol) lyase B
0	0.707655	0.999	0.922	0	2	Carub.0004s2720	AT2G44650	CHL-CPN10,CPN10	chloroplast chaperonin 10
0	0.709132	0.867	0.581	0	2	Carub.0004s2751	AT2G44920		Tetratricopeptide repeat (TPR)-like superfamily protein
0	0.932018	0.994	0.819	0	2	Carub.0004s2953	AT2G46820	PSAP,PSI-P,PTAC8,TMP14	photosystem I P subunit
0	0.818781	0.994	0.886	0	2	Carub.0004s3012	AT2G47400	CP12,CP12-1	CP12 domain-containing protein 1
0	0.698973	0.683	0.348	0	2	Carub.0004s3063	AT2G47910	CRR6	chlororespiratory reduction 6
0	0.858951	0.831	0.468	0	2	Carub.0005s0053	AT2G01590	CRR3	chlororespiratory reduction 3
0	0.872761	0.986	0.764	0	2	Carub.0005s0378	AT3G25920	RPL15	ribosomal protein L15
0	0.797745	0.984	0.759	0	2	Carub.0005s0392	AT3G26060	ATPRX Q	Thioredoxin superfamily protein
0	0.695178	0.825	0.545	0	2	Carub.0005s0393	AT3G26070		Plastid-lipid associated protein PAP / fibrillin family protein
2.42e-176	0.579696	0.709	0.451	4.46e-172	2	Carub.0005s0417	AT3G26290	CYP71B26	cytochrome P450, family 71, subfamily B, polypeptide 26
0	1.45009	1	0.899	0	2	Carub.0005s0466	AT3G26650	GAPA,GAPA-1	glyceraldehyde 3-phosphate dehydrogenase A subunit
2.24e-283	0.574878	0.646	0.346	4.14e-279	2	Carub.0005s0471	AT3G26710	CCB1	cofactor assembly of complex C
0	0.758319	0.994	0.854	0	2	Carub.0005s0539	AT3G27160	GHS1	Ribosomal protein S21 family protein
0	1.33929	0.919	0.543	0	2	Carub.0005s0624	AT3G27690	LHCB2,LHCB2.3,LHCB2.4	photosystem II light harvesting complex gene 2.3
1.06e-282	0.634504	0.929	0.731	1.96e-278	2	Carub.0005s1002	AT3G44300	AtNIT2,NIT2	nitrilase 2
1.06e-282	0.634504	0.929	0.731	1.96e-278	2	Carub.0005s1002	AT3G44300	AtNIT2,NIT2	nitrilase 2
6.52e-295	0.60887	0.859	0.597	1.2e-290	2	Carub.0005s1063	AT3G44890	RPL9	ribosomal protein L9
1.7e-184	0.515174	0.546	0.297	3.13e-180	2	Carub.0005s1149	AT3G45640	ATMAPK3,ATMPK3,MPK3	mitogen-activated protein kinase 3
9.32e-297	0.639729	0.739	0.441	1.72e-292	2	Carub.0005s1303	AT3G46780	PTAC16	plastid transcriptionally active 16
0	1.02369	0.982	0.71	0	2	Carub.0005s1331	AT3G47070
0	0.711808	0.647	0.319	0	2	Carub.0005s1352	AT3G47430	PEX11B	peroxin 11B
0	1.25326	0.999	0.888	0	2	Carub.0005s1356	AT3G47470	CAB4,LHCA4	light-harvesting chlorophyll-protein complex I subunit A4
0	0.86233	0.998	0.871	0	2	Carub.0005s1378	AT3G47650		DnaJ/Hsp40 cysteine-rich domain superfamily protein
0	0.71773	0.904	0.623	0	2	Carub.0005s1458	AT3G48420		Haloacid dehalogenase-like hydrolase (HAD) superfamily protein
0	1.20436	0.997	0.812	0	2	Carub.0005s1720	AT3G50820	OEC33,PSBO-2,PSBO2	photosystem II subunit O-2
0	0.630049	0.817	0.529	0	2	Carub.0005s1789	AT3G51510
0	0.821094	0.931	0.654	0	2	Carub.0005s1850	AT3G52150		RNA-binding (RRM/RBD/RNP motifs) family protein
5.18e-239	0.535558	0.657	0.381	9.55e-235	2	Carub.0005s1859	AT3G52230
9.03e-200	0.508006	0.651	0.394	1.67e-195	2	Carub.0005s1946	AT3G52960		Thioredoxin superfamily protein
0	0.69775	0.818	0.49	0	2	Carub.0005s2064	AT3G54050	HCEF1	high cyclic electron flow 1
0	0.825761	0.98	0.769	0	2	Carub.0005s2080	AT3G54210		Ribosomal protein L17 family protein
0	1.12778	1	0.967	0	2	Carub.0005s2150	AT3G54890	LHCA1	photosystem I light harvesting complex gene 1
1.15e-247	0.52781	0.629	0.348	2.13e-243	2	Carub.0005s2191	AT3G55250
6.64e-259	0.557887	0.762	0.492	1.22e-254	2	Carub.0005s2198	AT3G55330	PPL1	PsbP-like protein 1
0	0.998308	0.952	0.661	0	2	Carub.0005s2258	AT3G55800	SBPASE	sedoheptulose-bisphosphatase
0	0.73208	0.94	0.742	0	2	Carub.0005s2284	AT3G56090	ATFER3,FER3	ferritin 3
0	0.939044	1	0.929	0	2	Carub.0005s2365	AT3G56910	PSRP5	plastid-specific 50S ribosomal protein 5
0	1.18487	0.96	0.672	0	2	Carub.0005s2368	AT3G56940	ACSF,CHL27,CRD1	dicarboxylate diiron protein, putative (Crd1)
0	0.642379	0.511	0.185	0	2	Carub.0005s2614	AT3G59400	GUN4	enzyme binding;tetrapyrrole binding
0	0.737033	0.885	0.615	0	2	Carub.0005s2748	AT3G60750		Transketolase
0	1.3022	1	0.959	0	2	Carub.0005s2816	AT3G61470	LHCA2	photosystem I light harvesting complex gene 2
0	0.846919	0.963	0.703	0	2	Carub.0005s2861	AT3G61870
0	0.896081	1	0.854	0	2	Carub.0005s2879	AT3G62030	ROC4	rotamase CYP 4
0	0.714383	0.74	0.4	0	2	Carub.0005s2913	AT3G62410	CP12,CP12-2	CP12 domain-containing protein 2
0	0.957122	0.756	0.345	0	2	Carub.0005s2983	AT3G63160
0	0.6857	0.94	0.688	0	2	Carub.0005s2986	AT3G63190	AtcpRRF,cpRRF,HFP108,RRF	ribosome recycling factor, chloroplast precursor
0	0.779666	0.919	0.65	0	2	Carub.0005s3003	AT3G63410	APG1,E37,IEP37,VTE3	S-adenosyl-L-methionine-dependent methyltransferases superfamily protein
0	0.809099	0.977	0.779	0	2	Carub.0005s3010	AT3G63490		Ribosomal protein L1p/L10e family
0	1.00419	0.986	0.777	0	2	Carub.0006s0030	AT5G01530	LHCB4.1	light harvesting complex photosystem II
0	0.992827	0.984	0.778	0	2	Carub.0006s0100	AT5G02160
1.06e-231	0.542687	0.874	0.649	1.96e-227	2	Carub.0006s0289	AT5G03940	54CP,CPSRP54,FFC,SRP54CP	chloroplast signal recognition particle 54 kDa subunit
3.22e-218	0.543585	0.819	0.569	5.94e-214	2	Carub.0006s0309	AT5G04140	FD-GOGAT,GLS1,GLU1,GLUS	glutamate synthase 1
1.93e-251	0.54173	0.566	0.294	3.57e-247	2	Carub.0006s0342	AT5G04490	VTE5	vitamin E pathway gene 5
0	0.753455	0.945	0.82	0	2	Carub.0006s0538	ATCG00270		photosystem II reaction center protein D
0	0.733811	0.972	0.775	0	2	Carub.0006s0594	AT5G07020		proline-rich family protein
0	1.11522	0.692	0.249	0	2	Carub.0006s0620	AT5G07240	IQD24	IQ-domain 24
0	0.743911	0.797	0.458	0	2	Carub.0006s0694	AT5G08050		Protein of unknown function (DUF1118)
1.25e-250	0.554665	0.884	0.635	2.31e-246	2	Carub.0006s0800	AT5G64310	AGP1,ATAGP1	arabinogalactan protein 1
0	0.640708	0.874	0.625	0	2	Carub.0006s0990	AT5G11450		Mog1/PsbP/DUF1795-like photosystem II reaction center PsbP family protein
0	0.930139	0.944	0.669	0	2	Carub.0006s1179	AT5G13630	ABAR,CCH,CCH1,CHLH,GUN5	magnesium-chelatase subunit chlH, chloroplast, putative / Mg-protoporphyrin IX chelatase, putative (CHLH)
0	0.873305	0.999	0.916	0	2	Carub.0006s1251	AT5G14320		Ribosomal protein S13/S18 family
0	1.51969	0.98	0.704	0	2	Carub.0006s1291	AT5G14740	BETA CA2,CA18,CA2	carbonic anhydrase 2
0	1.51969	0.98	0.704	0	2	Carub.0006s1291	AT5G14740	BETA CA2,CA18,CA2	carbonic anhydrase 2
0	1.51969	0.98	0.704	0	2	Carub.0006s1291	AT5G14740	BETA CA2,CA18,CA2	carbonic anhydrase 2
0	0.942297	0.993	0.828	0	2	Carub.0006s1306	AT5G14910		Heavy metal transport/detoxification superfamily protein
0	0.736709	0.725	0.369	0	2	Carub.0006s1393	AT5G15780		Pollen Ole e 1 allergen and extensin family protein
0	0.81282	0.835	0.487	0	2	Carub.0006s1492	AT5G16710	DHAR3	dehydroascorbate reductase 1
0	0.912862	0.92	0.59	0	2	Carub.0006s1536	AT5G17170	ENH1	rubredoxin family protein
0	0.857228	0.824	0.458	0	2	Carub.0006s1591	AT5G17670		alpha/beta-Hydrolases superfamily protein
0	0.940197	0.863	0.496	0	2	Carub.0006s1831	AT5G19940		Plastid-lipid associated protein PAP / fibrillin family protein
0	0.925789	1	0.938	0	2	Carub.0006s1906	AT5G20720	ATCPN21,CHCPN10,CPN10,CPN20,CPN21	chaperonin 20
1.28e-283	0.50215	0.484	0.204	2.36e-279	2	Carub.0006s1925	AT5G20935
0	0.64003	0.837	0.547	0	2	Carub.0006s1952	AT5G21430		Chaperone DnaJ-domain superfamily protein
0	0.699694	0.749	0.419	0	2	Carub.0006s1956	AT5G21920	ATYLMG2,YLMG2	YGGT family protein
1.42e-288	0.602611	0.805	0.533	2.62e-284	2	Carub.0006s2008	AT5G22340
0	1.02192	0.884	0.488	0	2	Carub.0006s2084	AT5G23060	CaS	calcium sensing receptor
9.09e-228	0.543346	0.837	0.595	1.68e-223	2	Carub.0006s2091	AT5G23120	HCF136	photosystem II stability/assembly factor, chloroplast (HCF136)
0	0.723621	0.832	0.521	0	2	Carub.0006s2210	AT5G24314	PDE225,PTAC7	plastid transcriptionally active7
0	0.715483	0.756	0.418	0	2	Carub.0006s2231	AT5G24490		30S ribosomal protein, putative
0	0.637414	0.854	0.599	0	2	Carub.0006s2551	AT1G65260	PTAC4,VIPP1	plastid transcriptionally active 4
1.36e-184	0.537943	0.85	0.651	2.51e-180	2	Carub.0006s2560
0	0.760396	0.921	0.64	0	2	Carub.0006s2600	AT5G28750		Bacterial sec-independent translocation protein mttA/Hcf106
0	0.790117	0.925	0.648	0	2	Carub.0006s2759	AT4G09010	APX4,TL29	ascorbate peroxidase 4
0	0.712425	0.96	0.782	0	2	Carub.0006s2810	AT4G09650	ATPD	ATP synthase delta-subunit gene
5.33e-297	0.652944	0.724	0.419	9.83e-293	2	Carub.0006s2887	AT4G10300		RmlC-like cupins superfamily protein
0	1.11531	1	0.951	0	2	Carub.0006s2894	AT4G10340	LHCB5	light harvesting complex of photosystem II 5
0	0.6744	0.915	0.678	0	2	Carub.0006s3249	AT4G04640	ATPC1	ATPase, F1 complex, gamma subunit protein
0	0.823273	0.918	0.627	0	2	Carub.0006s3313	AT4G05180	PSBQ,PSBQ-2,PSII-Q	photosystem II subunit Q-2
8.1e-292	0.611344	0.85	0.609	1.49e-287	2	Carub.0006s3354	AT4G03520	ATHM2	Thioredoxin superfamily protein
0	0.997555	1	0.913	0	2	Carub.0006s3378	AT4G03280	PETC,PGR1	photosynthetic electron transfer C
0	1.1006	0.983	0.847	0	2	Carub.0006s3429	AT1G03130	PSAD-2	photosystem I subunit D-2
1.86e-209	0.505915	0.684	0.428	3.43e-205	2	Carub.0006s3460	AT4G02530		chloroplast thylakoid lumen protein
0	0.929225	0.999	0.891	0	2	Carub.0006s3621	AT4G01150
0	0.985139	0.96	0.66	0	2	Carub.0006s3637	AT4G01310		Ribosomal L5P family protein
0	1.07773	1	0.858	0	2	Carub.0007s0079	AT4G38970	FBA2	fructose-bisphosphate aldolase 2
0	0.683228	0.717	0.385	0	2	Carub.0007s0091	AT4G39040		RNA-binding CRS1 / YhbY (CRM) domain protein
0	0.676258	0.711	0.366	0	2	Carub.0007s0193	AT4G39970		Haloacid dehalogenase-like hydrolase (HAD) superfamily protein
0	0.803035	0.966	0.741	0	2	Carub.0007s0228	AT4G37930	SHM1,SHMT1,STM	serine transhydroxymethyltransferase 1
0	0.760514	0.779	0.433	0	2	Carub.0007s0505	AT4G35250		NAD(P)-binding Rossmann-fold superfamily protein
0	0.951681	1	0.931	0	2	Carub.0007s0566	AT4G34620	SSR16	small subunit ribosomal protein 16
0	0.701173	0.87	0.572	0	2	Carub.0007s0607	AT4G34290		SWIB/MDM2 domain superfamily protein
0	0.781748	0.988	0.79	0	2	Carub.0007s0619	AT4G34190	2023-09-01	stress enhanced protein 1
6.93e-243	0.520802	0.618	0.344	1.28e-238	2	Carub.0007s0633	AT4G34090
0	0.871693	0.925	0.603	0	2	Carub.0007s0747	AT4G33010	AtGLDP1,GLDP1	glycine decarboxylase P-protein 1
0	0.943966	0.994	0.813	0	2	Carub.0007s0834	AT4G32260		ATPase, F0 complex, subunit B/B\', bacterial/chloroplast
1.61e-300	0.620507	0.847	0.576	2.98e-296	2	Carub.0007s0959	AT4G30950	FAD6,FADC,SFD4	fatty acid desaturase 6
6.87e-245	0.513486	0.588	0.308	1.27e-240	2	Carub.0007s0984	AT4G30690		Translation initiation factor 3 protein
6.87e-245	0.513486	0.588	0.308	1.27e-240	2	Carub.0007s0984	AT4G30690		Translation initiation factor 3 protein
7.18e-199	0.533472	0.832	0.632	1.33e-194	2	Carub.0007s1085	AT4G29670	ACHT2	atypical CYS HIS rich thioredoxin 2
0	0.721785	0.803	0.496	0	2	Carub.0007s1153	AT4G29060	emb2726	elongation factor Ts family protein
0	1.01426	0.999	0.934	0	2	Carub.0007s1189	AT2G20260	PSAE-2	photosystem I subunit E-2
0	0.917517	0.992	0.812	0	2	Carub.0007s1200	AT4G28660	PSB28	photosystem II reaction center PSB28 protein
3.06e-304	0.695791	0.713	0.405	5.64e-300	2	Carub.0007s1270	AT4G28080		Tetratricopeptide repeat (TPR)-like superfamily protein
4.95e-248	0.526619	0.56	0.284	9.13e-244	2	Carub.0007s1312	AT4G27700		Rhodanese/Cell cycle control phosphatase superfamily protein
0	0.984436	0.644	0.267	0	2	Carub.0007s1341	AT4G27440	PORB	protochlorophyllide oxidoreductase B
5.7e-265	0.536003	0.625	0.332	1.05e-260	2	Carub.0007s1420	AT4G26670		Mitochondrial import inner membrane translocase subunit Tim17/Tim22/Tim23 family protein
0	0.664934	0.479	0.191	0	2	Carub.0007s1435	AT4G26530		Aldolase superfamily protein
1.38e-240	0.522799	0.909	0.724	2.55e-236	2	Carub.0007s1522	AT4G25740		RNA binding Plectin/S10 domain-containing protein
1.58e-261	0.526058	0.598	0.311	2.91e-257	2	Carub.0007s1596	AT4G25080	CHLM	magnesium-protoporphyrin IX methyltransferase
0	0.876898	0.998	0.84	0	2	Carub.0007s1598	AT4G25050	ACP4	acyl carrier protein 4
0	0.867128	0.97	0.711	0	2	Carub.0007s1629	AT4G24770	ATRBP31,ATRBP33,CP31,RBP31	31-kDa RNA binding protein
1.13e-276	0.56112	0.61	0.314	2.08e-272	2	Carub.0007s1631	AT4G24750		Rhodanese/Cell cycle control phosphatase superfamily protein
0	0.730219	0.798	0.48	0	2	Carub.0007s1839	AT4G22890	PGR5-LIKE A	PGR5-LIKE A
0	0.686814	0.919	0.694	0	2	Carub.0007s1874	AT4G22570	APT3	adenine phosphoribosyl transferase 3
1.41e-254	0.562831	0.845	0.615	2.6e-250	2	Carub.0007s1952	AT4G21860	MSRB2	methionine sulfoxide reductase B 2
0	1.10549	0.999	0.796	0	2	Carub.0007s2015	AT4G21280	PSBQ,PSBQ-1,PSBQA	photosystem II subunit QA
1.22e-207	0.510315	0.661	0.396	2.26e-203	2	Carub.0007s2275	AT4G18480	CH-42,CH42,CHL11,CHLI-1,CHLI1	P-loop containing nucleoside triphosphate hydrolases superfamily protein
1.71e-217	0.508506	0.65	0.39	3.16e-213	2	Carub.0007s2292	AT4G18370	DEG5,DEGP5,HHOA	DEGP protease 5
0	0.731159	0.775	0.462	0	2	Carub.0007s2377	AT4G17615	ATCBL1,CBL1,SCABP5	calcineurin B-like protein 1
0	0.924416	0.925	0.57	0	2	Carub.0007s2379	AT4G17600	LIL3:1	Chlorophyll A-B binding family protein
0	0.649152	0.857	0.588	0	2	Carub.0007s2383	AT4G17560		Ribosomal protein L19 family protein
0	0.523285	0.993	0.932	0	2	Carub.0007s2402	AT4G17390		Ribosomal protein L23/L15e family protein
1.35e-212	0.502797	0.877	0.683	2.48e-208	2	Carub.0007s2438	AT4G17040	CLPR4	CLP protease R subunit 4
6.67e-210	0.508315	0.747	0.479	1.23e-205	2	Carub.0007s2512	AT4G16410
0	0.729061	0.878	0.619	0	2	Carub.0007s2628	AT4G15560	CLA,CLA1,DEF,DXPS2,DXS	Deoxyxylulose-5-phosphate synthase
0	1.02675	0.998	0.877	0	2	Carub.0007s3001	AT4G12800	PSAL	photosystem I subunit l
0	0.699029	0.982	0.785	0	2	Carub.0007s3137	AT5G35630	ATGSL1,GLN2,GS2	glutamine synthetase 2
0	0.898936	0.94	0.64	0	2	Carub.0007s3204	AT5G36700	ATPGLP1,PGLP1	2-phosphoglycolate phosphatase 1
0	0.717687	0.839	0.528	0	2	Carub.0007s3327	AT5G42070
0	0.855663	0.998	0.827	0	2	Carub.0007s3455	AT5G40950	RPL27	ribosomal protein large subunit 27
0	0.532564	0.472	0.184	0	2	Carub.0007s3642	AT5G39530		Protein of unknown function (DUF1997)
8.74e-260	0.56337	0.745	0.461	1.61e-255	2	Carub.0007s3720	AT5G38660	APE1	acclimation of photosynthesis to environment
0	1.04109	0.966	0.711	0	2	Carub.0007s3748	AT1G66100		Plant thionin
0	1.08181	0.998	0.796	0	2	Carub.0007s3758	AT5G38410		Ribulose bisphosphate carboxylase (small chain) family protein
0	1.23838	1	0.883	0	2	Carub.0007s3759	AT5G38410		Ribulose bisphosphate carboxylase (small chain) family protein
0	1.23899	1	0.924	0	2	Carub.0007s3760	AT5G38410		Ribulose bisphosphate carboxylase (small chain) family protein
0	0.821567	0.993	0.843	0	2	Carub.0008s0055	AT5G47190		Ribosomal protein L19 family protein
0	0.839484	0.985	0.855	0	2	Carub.0008s0182	AT5G46110	APE2,TPT	Glucose-6-phosphate/phosphate translocator-related
0	0.684249	0.803	0.495	0	2	Carub.0008s0233	AT5G45680	ATFKBP13,FKBP13	FK506-binding protein 13
1.37e-67	0.540176	0.345	0.22	2.52e-63	2	Carub.0008s0431	AT5G44210	ATERF-9,ATERF9,ERF9	erf domain protein 9
0	0.702633	0.81	0.495	0	2	Carub.0008s0489	AT5G43750	NDH18	NAD(P)H dehydrogenase 18
0	1.13136	0.637	0.251	0	2	Carub.0008s0807	AT5G48485	DIR1	Bifunctional inhibitor/lipid-transfer protein/seed storage 2S albumin superfamily protein
4.84e-286	0.615109	0.796	0.537	8.93e-282	2	Carub.0008s1101	AT5G51010		Rubredoxin-like superfamily protein
0	0.811277	0.941	0.659	0	2	Carub.0008s1115	AT5G51110		Transcriptional coactivator/pterin dehydratase
0	0.84533	0.937	0.613	0	2	Carub.0008s1174	AT5G51720		2 iron, 2 sulfur cluster binding
4.84e-299	0.607391	0.796	0.513	8.93e-295	2	Carub.0008s1316	AT5G52970		thylakoid lumen 15.0 kDa protein
0	1.31371	0.996	0.91	0	2	Carub.0008s1462	AT5G54270	LHCB3,LHCB3*1	light-harvesting chlorophyll B-binding protein 3
0	0.842974	0.999	0.873	0	2	Carub.0008s1487	AT5G54600		Translation protein SH3-like family protein
0	0.886979	0.949	0.691	0	2	Carub.0008s1504	AT5G54770	THI1,THI4,TZ	thiazole biosynthetic enzyme, chloroplast (ARA6) (THI1) (THI4)
1.13e-273	0.546826	0.596	0.3	2.08e-269	2	Carub.0008s1768	AT5G57170		Tautomerase/MIF superfamily protein
5.54e-233	0.546968	0.707	0.447	1.02e-228	2	Carub.0008s1879	AT5G58250
0	0.562664	0.521	0.218	0	2	Carub.0008s1885	AT5G58310	ATMES18,MES18	methyl esterase 18
1.62e-204	0.508504	0.827	0.601	2.99e-200	2	Carub.0008s1887	AT5G58330		lactate/malate dehydrogenase family protein
4.29e-226	0.551747	0.994	0.912	7.91e-222	2	Carub.0008s1998	AT5G59310	LTP4	lipid transfer protein 4
0	0.932508	0.992	0.839	0	2	Carub.0008s2208	AT5G61410	EMB2728,RPE	D-ribulose-5-phosphate-3-epimerase
0	0.762608	0.949	0.701	0	2	Carub.0008s2406	AT5G63310	ATNDPK2,NDPK IA,NDPK IA IA,NDPK1A,NDPK2	nucleoside diphosphate kinase 2
0	1.41577	0.975	0.68	0	2	Carub.0008s2482	AT5G64040	PSAN	photosystem I reaction center subunit PSI-N, chloroplast, putative / PSI-N, putative (PSAN)
2.69e-214	0.532954	0.768	0.506	4.97e-210	2	Carub.0008s2510	AT5G64310	AGP1,ATAGP1	arabinogalactan protein 1
3.31e-235	0.548302	0.76	0.512	6.11e-231	2	Carub.0008s2525	AT5G64460		Phosphoglycerate mutase family protein
0	0.860281	0.998	0.828	0	2	Carub.0008s2608	AT5G65220		Ribosomal L29 family protein
5.89e-200	0.503175	0.64	0.382	1.09e-195	2	Carub.0008s2747	AT5G67030	ABA1,ATABA1,ATZEP,IBS3,LOS6,NPQ2,ZEP	zeaxanthin epoxidase (ZEP) (ABA1)
0	1.28189	1	0.918	0	2	Carub.0008s2794	AT5G66570	MSP-1,OE33,OEE1,OEE33,PSBO-1,PSBO1	PS II oxygen-evolving complex 1
0	0.977269	0.985	0.757	0	2	Carub.0008s2831	AT5G66190	ATLFNR1,FNR1	ferredoxin-NADP(+)-oxidoreductase 1
0	0.70491	0.956	0.725	0	2	Carub.0020s0005	AT5G30510	ARRPS1,RPS1	ribosomal protein S1
6.58e-155	0.513247	0.853	0.67	1.21e-150	2	Carub.0025s0002
0	1.80064	0.664	0.032	0	3	Carub.0001s0008	AT1G02205	CER1	Fatty acid hydroxylase superfamily
0	2.24293	0.818	0.103	0	3	Carub.0001s0059	AT1G01630		Sec14p-like phosphatidylinositol transfer family protein
0	1.21971	0.554	0.037	0	3	Carub.0001s0061	AT1G01610	ATGPAT4,GPAT4	glycerol-3-phosphate acyltransferase 4
0	1.62966	0.934	0.655	0	3	Carub.0001s0077	AT1G01470	LEA14,LSR3	Late embryogenesis abundant protein
2.39e-251	0.614295	0.351	0.115	4.41e-247	3	Carub.0001s0096	AT1G01250		Integrase-type DNA-binding superfamily protein
3.64e-161	0.628711	0.698	0.516	6.71e-157	3	Carub.0001s0113	AT1G01090	PDH-E1 ALPHA	pyruvate dehydrogenase E1 alpha
0	1.48176	0.558	0.045	0	3	Carub.0001s0139	AT1G02340	FBI1,HFR1,REP1,RSF1	basic helix-loop-helix (bHLH) DNA-binding superfamily protein
4.94e-202	0.588541	0.218	0.054	9.12e-198	3	Carub.0001s0141	AT1G02360		Chitinase family protein
0	1.04803	0.459	0.102	0	3	Carub.0001s0147	AT1G02400	ATGA2OX4,ATGA2OX6,DTA1,GA2OX6	gibberellin 2-oxidase 6
2.88e-64	0.586186	0.432	0.304	5.31e-60	3	Carub.0001s0198	AT1G02860	BAH1,NLA	SPX (SYG1/Pho81/XPR1) domain-containing protein
1.69e-66	0.72724	0.478	0.322	3.12e-62	3	Carub.0001s0206	AT1G02930	ATGST1,ATGSTF3,ATGSTF6,ERD11,GST1,GSTF6	glutathione S-transferase 6
7.11e-144	0.534915	0.403	0.194	1.31e-139	3	Carub.0001s0427	AT1G05010	ACO4,EAT1,EFE	ethylene-forming enzyme
3.85e-187	0.634097	0.974	0.858	7.11e-183	3	Carub.0001s0465	AT2G32210
0	1.14949	0.878	0.621	0	3	Carub.0001s0521	AT1G05850	ATCTL1,CTL1,ELP,ELP1,ERH2,HOT2,POM1	Chitinase family protein
7.04e-78	0.600812	0.754	0.67	1.3e-73	3	Carub.0001s0525	AT1G05890	ARI5,ATARI5	RING/U-box superfamily protein
0	0.509684	0.256	0.009	0	3	Carub.0001s0597	AT1G06650		2-oxoglutarate (2OG) and Fe(II)-dependent oxygenase superfamily protein
2.62e-185	0.955753	0.525	0.268	4.83e-181	3	Carub.0001s0642	AT1G07135		glycine-rich protein
0	0.553751	0.279	0.032	0	3	Carub.0001s0783	AT1G08470	SSL3	strictosidine synthase-like 3
3.94e-138	0.543684	0.921	0.884	7.26e-134	3	Carub.0001s0818	AT1G08830	CSD1	copper/zinc superoxide dismutase 1
0	0.871554	0.607	0.24	0	3	Carub.0001s0826	AT1G08940		Phosphoglycerate mutase family protein
0	3.73267	0.748	0.123	0	3	Carub.0001s0865	AT1G09310		Protein of unknown function, DUF538
3.43e-196	0.643093	0.862	0.66	6.33e-192	3	Carub.0001s0890	AT1G09560	GLP5	germin-like protein 5
0	0.983475	0.558	0.248	0	3	Carub.0001s1013	AT1G10657		Plant protein 1589 of unknown function
2.63e-166	0.636827	0.599	0.384	4.85e-162	3	Carub.0001s1016	AT1G10670	ACLA-1	ATP-citrate lyase A-1
0	0.797085	0.378	0.079	0	3	Carub.0001s1116	AT1G11545	XTH8	xyloglucan endotransglucosylase/hydrolase 8
3.99e-151	0.836279	0.781	0.645	7.37e-147	3	Carub.0001s1149	AT1G11840	ATGLX1,GLX1	glyoxalase I homolog
3.21e-138	0.553924	0.492	0.281	5.93e-134	3	Carub.0001s1310	AT1G13390
0	1.09549	0.403	0.026	0	3	Carub.0001s1363	AT1G13930
7.9e-140	0.545365	0.775	0.641	1.46e-135	3	Carub.0001s1416	AT1G14450		NADH dehydrogenase (ubiquinone)s
3.35e-199	0.620638	0.599	0.328	6.19e-195	3	Carub.0001s1461	AT1G14820		Sec14p-like phosphatidylinositol transfer family protein
6.08e-120	1.00277	0.795	0.65	1.12e-115	3	Carub.0001s1478	AT1G15010
0	0.60164	0.268	0.05	0	3	Carub.0001s1515	AT1G15380		Lactoylglutathione lyase / glyoxalase I family protein
6.04e-167	0.944522	0.592	0.354	1.11e-162	3	Carub.0001s1521	AT1G15415
2.19e-77	0.546818	0.671	0.544	4.05e-73	3	Carub.0001s1640	AT1G16670		Protein kinase superfamily protein
8.34e-185	0.777282	0.419	0.186	1.54e-180	3	Carub.0001s1659	AT1G16850
1.3e-240	0.733411	0.797	0.616	2.4e-236	3	Carub.0001s1680	AT1G17080		Ribosomal protein L18ae family
0	1.06926	0.391	0.042	0	3	Carub.0001s1689	AT1G17147		VQ motif-containing protein
0	0.679292	0.341	0.042	0	3	Carub.0001s1757	AT1G17840	ABCG11,ATWBC11,COF1,DSO,WBC11	white-brown complex homolog protein 11
8.51e-146	0.599366	0.949	0.924	1.57e-141	3	Carub.0001s1890	AT1G19310		RING/U-box superfamily protein
1.5e-72	0.536835	0.713	0.573	2.77e-68	3	Carub.0001s1930	AT1G19770	ATPUP14,PUP14	purine permease 14
0	0.974403	0.838	0.608	0	3	Carub.0001s1943	AT1G19910	ATVHA-C2,AVA-2PE,AVA-P2	ATPase, F0/V0 complex, subunit C protein
1.73e-272	0.880149	0.998	0.992	3.19e-268	3	Carub.0001s1991	AT1G20440	AtCOR47,COR47,RD17	cold-regulated 47
0	0.860461	0.999	0.989	0	3	Carub.0001s1992	AT1G20450	ERD10,LTI29,LTI45	Dehydrin family protein
8.47e-211	0.710921	0.317	0.104	1.56e-206	3	Carub.0001s2082	AT1G21400		Thiamin diphosphate-binding fold (THDP-binding) superfamily protein
1.05e-142	0.829133	0.555	0.348	1.93e-138	3	Carub.0001s2232	AT1G22810		Integrase-type DNA-binding superfamily protein
1.33e-261	0.747005	0.444	0.173	2.46e-257	3	Carub.0001s2264	AT1G23120		Polyketide cyclase/dehydrase and lipid transport superfamily protein
2.79e-162	0.564873	0.66	0.449	5.14e-158	3	Carub.0001s2284	AT1G23260	MMZ1,UEV1A	MMS ZWEI homologue 1
0	4.74803	0.921	0.296	0	3	Carub.0001s2344	AT1G24020	MLP423	MLP-like protein 423
0	0.745942	0.319	0.034	0	3	Carub.0001s2528	AT1G25275
0	2.31515	0.982	0.638	0	3	Carub.0001s2529	AT1G25275
2.17e-198	0.621987	0.734	0.507	4.01e-194	3	Carub.0001s2600	AT1G27450	APT1,ATAPT1	adenine phosphoribosyl transferase 1
2.17e-198	0.621987	0.734	0.507	4.01e-194	3	Carub.0001s2600	AT1G27450	APT1,ATAPT1	adenine phosphoribosyl transferase 1
0	2.47405	0.86	0.265	0	3	Carub.0001s2640	AT1G27950	LTPG1	glycosylphosphatidylinositol-anchored lipid protein transfer 1
5.16e-199	0.802487	0.771	0.568	9.52e-195	3	Carub.0001s2769	AT1G29470		S-adenosyl-L-methionine-dependent methyltransferases superfamily protein
0	1.70447	0.582	0.044	0	3	Carub.0001s2788	AT1G29670		GDSL-like Lipase/Acylhydrolase superfamily protein
4.13e-212	0.614178	0.398	0.159	7.62e-208	3	Carub.0001s2905	AT1G30755		Protein of unknown function (DUF668)
4.13e-212	0.614178	0.398	0.159	7.62e-208	3	Carub.0001s2905	AT1G30755		Protein of unknown function (DUF668)
0	1.31746	0.997	0.98	0	3	Carub.0001s3012	AT1G31812	ACBP,ACBP6	acyl-CoA-binding protein 6
0	1.18697	0.785	0.377	0	3	Carub.0001s3347	AT1G35720	ANNAT1,ATOXY5,OXY5	annexin 1
0	1.05592	0.551	0.121	0	3	Carub.0001s3360	AT1G36160	ACC1,AT-ACC1,EMB22,GK,PAS3	acetyl-CoA carboxylase 1
0	1.27164	0.997	0.933	0	3	Carub.0001s3554	AT1G45145	ATH5,ATTRX5,LIV1,TRX5	thioredoxin H-type 5
4.43e-151	0.525625	0.292	0.114	8.18e-147	3	Carub.0001s3659	AT1G47740		PPPDE putative thiol peptidase family protein
4.43e-151	0.525625	0.292	0.114	8.18e-147	3	Carub.0001s3659	AT1G47740		PPPDE putative thiol peptidase family protein
2.39e-122	0.504081	0.816	0.709	4.41e-118	3	Carub.0001s3757	AT1G48440		B-cell receptor-associated 31-like
0	1.78152	0.605	0.054	0	3	Carub.0001s3863	AT1G49430	LACS2,LRD2	long-chain acyl-CoA synthetase 2
0	0.754202	0.387	0.033	0	3	Carub.0001s4035	AT1G51500	ABCG12,ATWBC12,CER5,D3,WBC12	ABC-2 type transporter family protein
0	2.03629	0.883	0.552	0	3	Carub.0001s4117	AT1G52200		PLAC8 family protein
0	2.21703	0.775	0.059	0	3	Carub.0001s4196	AT1G52827	ATCDT1,CDT1	cadmium tolerance 1
2.66e-233	0.823165	0.818	0.582	4.9e-229	3	Carub.0001s4204	AT1G52890	ANAC019,NAC019	NAC domain containing protein 19
1.02e-113	0.528305	0.7	0.557	1.87e-109	3	Carub.0001s4250	AT1G53320	AtTLP7,TLP7	tubby like protein 7
0	0.852198	0.342	0.078	0	3	Carub.0002s0037	AT1G64400	LACS3	AMP-dependent synthetase and ligase family protein
2.92e-289	0.527997	0.314	0.08	5.38e-285	3	Carub.0002s0059	AT1G64200	VHA-E3	vacuolar H+-ATPase subunit E isoform 3
5.51e-175	0.53894	0.437	0.209	1.02e-170	3	Carub.0002s0070	AT1G64090	RTNLB3	Reticulan like protein B3
0	0.75251	0.269	0.032	0	3	Carub.0002s0204	AT1G62975		basic helix-loop-helix (bHLH) DNA-binding superfamily protein
0	1.07808	0.931	0.766	0	3	Carub.0002s0219	AT1G62790		Bifunctional inhibitor/lipid-transfer protein/seed storage 2S albumin superfamily protein
0	1.07808	0.931	0.766	0	3	Carub.0002s0219	AT1G62790		Bifunctional inhibitor/lipid-transfer protein/seed storage 2S albumin superfamily protein
0	1.02142	0.572	0.181	0	3	Carub.0002s0221	AT1G62770		Plant invertase/pectin methylesterase inhibitor superfamily protein
4.86e-204	0.734412	0.816	0.527	8.96e-200	3	Carub.0002s0270	AT1G62300	ATWRKY6,WRKY6	WRKY family transcription factor
1.27e-151	0.515708	0.485	0.266	2.35e-147	3	Carub.0002s0451	AT1G60810	ACLA-2	ATP-citrate lyase A-2
0	0.797831	0.325	0.023	0	3	Carub.0002s0707	AT3G02700		NC domain-containing protein-related
4.57e-114	0.554472	0.671	0.482	8.42e-110	3	Carub.0002s0724	AT1G56660
4.57e-114	0.554472	0.671	0.482	8.42e-110	3	Carub.0002s0724	AT1G56660
0	2.61087	0.73	0.176	0	3	Carub.0002s0733	AT1G56580	SVB	Protein of unknown function, DUF538
3.3e-172	0.617984	0.848	0.741	6.09e-168	3	Carub.0002s0789	AT1G56280	ATDI19,DI19	drought-induced 19
0	0.924195	0.37	0.033	0	3	Carub.0002s0813	AT1G55020	ATLOX1,LOX1	lipoxygenase 1
0	1.05684	0.394	0.043	0	3	Carub.0002s0816	AT1G55020	ATLOX1,LOX1	lipoxygenase 1
0	0.950808	0.877	0.729	0	3	Carub.0002s0895	AT1G54630	ACP3	acyl carrier protein 3
7.81e-242	0.842781	0.847	0.693	1.44e-237	3	Carub.0002s0904	AT1G54630	ACP3	acyl carrier protein 3
0	1.80841	0.993	0.821	0	3	Carub.0002s0951	AT1G54410		dehydrin family protein
0	1.13148	0.716	0.406	0	3	Carub.0002s1013	AT1G64980		Nucleotide-diphospho-sugar transferases superfamily protein
0	1.31617	0.873	0.612	0	3	Carub.0002s1192	AT1G65970	TPX2	thioredoxin-dependent peroxidase 2
4.7e-262	0.712363	0.904	0.722	8.67e-258	3	Carub.0002s1246	AT1G66410	ACAM-4,CAM4	calmodulin 4
0	0.540078	0.2	0.015	0	3	Carub.0002s1300	AT1G66800		NAD(P)-binding Rossmann-fold superfamily protein
4.23e-255	0.714194	0.956	0.924	7.8e-251	3	Carub.0002s1364	AT1G67350
0	1.392	0.654	0.158	0	3	Carub.0002s1416	AT1G67730	ATKCR1,KCR1,YBR159	beta-ketoacyl reductase 1
0	1.51558	0.574	0.042	0	3	Carub.0002s1504	AT1G68530	CER6,CUT1,G2,KCS6,POP1	3-ketoacyl-CoA synthase 6
7.12e-130	0.515981	0.981	0.958	1.31e-125	3	Carub.0002s1653	AT1G69840		SPFH/Band 7/PHB domain-containing membrane-associated protein family
0	0.583856	0.256	0.007	0	3	Carub.0002s1844	AT1G71695		Peroxidase superfamily protein
2.31e-153	0.647336	0.649	0.44	4.26e-149	3	Carub.0002s1846	AT1G71697	ATCK1,CK,CK1	choline kinase 1
0	0.642132	0.242	0.006	0	3	Carub.0002s1893	AT1G72110		O-acyltransferase (WSD1-like) family protein
4.95e-175	0.598848	0.24	0.073	9.14e-171	3	Carub.0002s1905	AT1G72240
6.66e-179	0.926769	0.282	0.094	1.23e-174	3	Carub.0002s2183	AT1G75040	PR-5,PR5	pathogenesis-related gene 5
9.23e-71	0.548184	0.376	0.218	1.7e-66	3	Carub.0002s2274	AT5G44430	PDF1.2c	plant defensin 1.2C
0	0.918872	0.329	0.019	0	3	Carub.0002s2279	AT1G75880		SGNH hydrolase-type esterase superfamily protein
2.56e-285	0.819939	0.997	0.984	4.73e-281	3	Carub.0002s2307	AT1G76180	ERD14	Dehydrin family protein
2.51e-184	0.706479	0.786	0.624	4.63e-180	3	Carub.0002s2340	AT1G76490	HMG1,HMGR1	hydroxy methylglutaryl CoA reductase 1
4.71e-298	0.858978	0.796	0.573	8.7e-294	3	Carub.0002s2444	AT1G21770		Acyl-CoA N-acyltransferases (NAT) superfamily protein
4.03e-164	0.60594	0.883	0.818	7.43e-160	3	Carub.0002s2492	AT1G78040		Pollen Ole e 1 allergen and extensin family protein
5.85e-276	0.534653	0.312	0.084	1.08e-271	3	Carub.0002s2493	AT1G78050	PGM	phosphoglycerate/bisphosphoglycerate mutase
0	0.920955	0.222	0.019	0	3	Carub.0002s2506	AT1G78170
0	0.885894	0.522	0.142	0	3	Carub.0002s2566	AT1G78830		Curculin-like (mannose-binding) lectin family protein
4.86e-212	0.921961	0.532	0.255	8.98e-208	3	Carub.0002s2568	AT1G78860		D-mannose binding lectin protein with Apple-like carbohydrate-binding domain
9.06e-112	0.560202	0.897	0.831	1.67e-107	3	Carub.0002s2620	AT1G79340	AtMC4,MC4	metacaspase 4
0	0.750352	0.5	0.135	0	3	Carub.0003s0055	AT3G01520		Adenine nucleotide alpha hydrolases-like superfamily protein
1.26e-143	0.653941	0.748	0.582	2.33e-139	3	Carub.0003s0135	AT3G02230	ATRGP1,RGP1	reversibly glycosylated polypeptide 1
2.39e-141	0.54715	0.873	0.752	4.41e-137	3	Carub.0003s0157	AT3G02470	SAMDC	S-adenosylmethionine decarboxylase
1.6e-182	0.538744	0.937	0.901	2.94e-178	3	Carub.0003s0222	AT3G03070		NADH-ubiquinone oxidoreductase-related
3.65e-96	0.769606	0.483	0.32	6.73e-92	3	Carub.0003s0324	AT3G03990		alpha/beta-Hydrolases superfamily protein
1.13e-234	1.06332	0.391	0.146	2.09e-230	3	Carub.0003s0389	AT3G04720	HEL,PR-4,PR4	pathogenesis-related 4
0	2.83518	0.911	0.198	0	3	Carub.0003s0426	AT3G05020	ACP,ACP1	acyl carrier protein 1
7.28e-153	0.597646	0.476	0.251	1.34e-148	3	Carub.0003s0546	AT3G06035		Glycoprotein membrane precursor GPI-anchored
0	3.89721	0.876	0.237	0	3	Carub.0003s0790	AT3G08770	LTP6	lipid transfer protein 6
1.6e-140	0.501564	0.458	0.248	2.94e-136	3	Carub.0003s0892	AT3G09830		Protein kinase superfamily protein
2.42e-177	0.687664	0.469	0.23	4.46e-173	3	Carub.0003s0995	AT3G10720		Plant invertase/pectin methylesterase inhibitor superfamily
0	1.02704	0.455	0.117	0	3	Carub.0003s1005	AT3G10815		RING/U-box superfamily protein
0	1.02704	0.455	0.117	0	3	Carub.0003s1005	AT3G10815		RING/U-box superfamily protein
0	1.11587	0.485	0.032	0	3	Carub.0003s1052	AT3G11210		SGNH hydrolase-type esterase superfamily protein
2.31e-158	0.62376	0.795	0.641	4.27e-154	3	Carub.0003s1117	AT3G11820	AT-SYR1,ATSYP121,ATSYR1,PEN1,SYP121,SYR1	syntaxin of plants 121
5.39e-263	0.74291	0.958	0.847	9.94e-259	3	Carub.0003s1182	AT3G12490	ATCYS6,ATCYSB,CYSB	cystatin B
6.97e-107	0.966318	0.577	0.389	1.29e-102	3	Carub.0003s1184	AT3G12510		MADS-box family protein
1.21e-35	0.504944	0.455	0.36	2.23e-31	3	Carub.0003s1327	AT3G13750	BGAL1	beta galactosidase 1
0	0.62847	0.335	0.078	0	3	Carub.0003s1333	AT3G13790	ATBFRUCT1,ATCWINV1	Glycosyl hydrolases family 32 protein
0	1.16403	0.506	0.05	0	3	Carub.0003s1389	AT1G54030	MVP1	GDSL-like Lipase/Acylhydrolase superfamily protein
0	4.281	0.925	0.173	0	3	Carub.0003s1390	AT3G14210	ESM1	epithiospecifier modifier 1
2.79e-269	0.566194	0.451	0.165	5.15e-265	3	Carub.0003s1430	AT3G14595		Ribosomal protein L18ae family
0	1.40947	0.818	0.524	0	3	Carub.0003s1501	AT3G16530		Legume lectin family protein
5.48e-125	0.565666	0.519	0.318	1.01e-120	3	Carub.0003s1504	AT3G15352	ATCOX17,COX17	cytochrome c oxidase 17
2.47e-201	0.684382	0.713	0.506	4.55e-197	3	Carub.0003s1520	AT3G15480		Protein of unknown function (DUF1218)
0	1.687	0.91	0.484	0	3	Carub.0003s1529	AT3G15540	IAA19,MSG2	indole-3-acetic acid inducible 19
5.95e-160	0.56008	0.935	0.861	1.1e-155	3	Carub.0003s1548	AT3G15730	PLD,PLDALPHA1	phospholipase D alpha 1
0	1.0237	0.479	0.055	0	3	Carub.0003s1556	AT3G15820	ROD1	phosphatidic acid phosphatase-related / PAP2-related
4.02e-257	1.02772	0.681	0.369	7.41e-253	3	Carub.0003s1589	AT3G16150		N-terminal nucleophile aminohydrolases (Ntn hydrolases) superfamily protein
0	0.824759	0.404	0.087	0	3	Carub.0003s1591	AT3G16170		AMP-dependent synthetase and ligase family protein
0	1.23784	0.516	0.037	0	3	Carub.0003s1612	AT3G16370		GDSL-like Lipase/Acylhydrolase superfamily protein
1.13e-108	0.542342	0.437	0.265	2.09e-104	3	Carub.0003s1648	AT3G16770	ATEBP,EBP,ERF72,RAP2.3	ethylene-responsive element binding protein
1.34e-125	0.678642	0.702	0.542	2.47e-121	3	Carub.0003s1712	AT3G17390	MAT4,MTO3,SAMS3	S-adenosylmethionine synthetase family protein
2.16e-150	0.528156	0.888	0.782	3.98e-146	3	Carub.0003s1860	AT3G18780	ACT2,DER1,ENL2,LSR2	actin 2
0	1.56497	0.829	0.365	0	3	Carub.0003s1953	AT3G19660
3.41e-257	0.812013	0.871	0.711	6.29e-253	3	Carub.0003s2047	AT3G20510		Transmembrane proteins 14C
0	0.502614	0.227	0.024	0	3	Carub.0003s2306	AT3G22930	CML11	calmodulin-like 11
0	1.74626	0.835	0.336	0	3	Carub.0003s2412	AT3G23810	ATSAHH2,SAHH2	S-adenosyl-l-homocysteine (SAH) hydrolase 2
5.35e-176	0.643511	0.634	0.398	9.88e-172	3	Carub.0003s2413	AT3G23820	GAE6	UDP-D-glucuronate 4-epimerase 6
0	4.24703	0.952	0.24	0	3	Carub.0003s2472	AT3G24420		alpha/beta-Hydrolases superfamily protein
0	0.998188	0.269	0.011	0	3	Carub.0003s2685	AT2G05520	ATGRP-3,ATGRP3,GRP-3,GRP3	glycine-rich protein 3
3.27e-88	0.509179	0.778	0.682	6.04e-84	3	Carub.0003s2710	AT2G05990	ENR1,MOD1	NAD(P)-binding Rossmann-fold superfamily protein
1.04e-143	0.709681	0.953	0.875	1.92e-139	3	Carub.0003s2983	AT2G15960
4.66e-222	0.692342	0.437	0.18	8.6e-218	3	Carub.0003s2984	AT2G15970	ATCOR413-PM1,ATCYP19,COR413-PM1,FL3-5A3,WCOR413,WCOR413-LIKE	cold regulated 413 plasma membrane 1
4.45e-284	0.923137	0.533	0.243	8.21e-280	3	Carub.0003s3028	AT2G16500	ADC1,ARGDC,ARGDC1,SPE1	arginine decarboxylase 1
0	1.20601	0.432	0.057	0	3	Carub.0003s3038	AT2G16630		Pollen Ole e 1 allergen and extensin family protein
2.66e-107	0.601355	0.543	0.364	4.91e-103	3	Carub.0003s3042	AT2G16660		Major facilitator superfamily protein
0	1.81015	0.951	0.733	0	3	Carub.0003s3071	AT2G16900		Arabidopsis phospholipase-like protein (PEARLI 4) family
0	1.51336	0.48	0.138	0	3	Carub.0003s3186	AT2G17730	NIP2	NEP-interacting protein 2
6.89e-138	0.527543	0.548	0.326	1.27e-133	3	Carub.0003s3287	AT2G18600		Ubiquitin-conjugating enzyme family protein
0	1.32878	0.451	0.147	0	3	Carub.0003s3292	AT2G18660	PNP-A	plant natriuretic peptide A
7.1e-158	0.583781	0.564	0.338	1.31e-153	3	Carub.0003s3357	AT2G19350		Eukaryotic protein of unknown function (DUF872)
1.91e-101	0.501396	0.788	0.633	3.53e-97	3	Carub.0003s3504	AT2G20562
0	0.990951	0.771	0.41	0	3	Carub.0003s3515	AT2G20630	PIA1	PP2C induced by AVRRPM1
0	0.830233	0.274	0.012	0	3	Carub.0004s0016	AT2G21140	ATPRP2,PRP2	proline-rich protein 2
1.58e-173	0.685856	0.747	0.563	2.92e-169	3	Carub.0004s0056	AT2G21520		Sec14p-like phosphatidylinositol transfer family protein
5.35e-213	0.60234	0.429	0.174	9.87e-209	3	Carub.0004s0133	AT2G22170		Lipase/lipooxygenase, PLAT/LH2 family protein
2.93e-242	0.763807	0.908	0.793	5.41e-238	3	Carub.0004s0229	AT2G23090		Uncharacterised protein family SERF
1.7e-203	0.692061	0.72	0.459	3.15e-199	3	Carub.0004s0233	AT2G23120		Late embryogenesis abundant protein, group 6
0	0.75073	0.337	0.034	0	3	Carub.0004s0607	AT2G26250	FDH,KCS10	3-ketoacyl-CoA synthase 10
0	0.888727	0.434	0.044	0	3	Carub.0004s0741	AT2G26910	ATPDR4,PDR4	pleiotropic drug resistance 4
0	1.03671	0.411	0.022	0	3	Carub.0004s0802	AT2G27385		Pollen Ole e 1 allergen and extensin family protein
7.73e-234	0.863374	0.769	0.513	1.43e-229	3	Carub.0004s0818	AT2G27510	ATFD3,FD3	ferredoxin 3
2.41e-291	0.959552	0.958	0.863	4.44e-287	3	Carub.0004s1048	AT2G29420	ATGSTU7,GST25,GSTU7	glutathione S-transferase tau 7
0	0.989989	0.453	0.032	0	3	Carub.0004s1108	AT2G29995
3.15e-202	0.761647	0.971	0.9	5.81e-198	3	Carub.0004s1207	AT2G30870	ATGSTF10,ATGSTF4,ERD13,GSTF10	glutathione S-transferase PHI 10
0	3.40662	0.975	0.39	0	3	Carub.0004s1213	AT2G30930
4.44e-82	0.592989	0.577	0.435	8.19e-78	3	Carub.0004s1235	AT2G31090
0	1.06826	0.718	0.344	0	3	Carub.0004s1248	AT2G31200	ADF6,ATADF6	actin depolymerizing factor 6
8.68e-190	0.610422	0.612	0.349	1.6e-185	3	Carub.0004s1271	AT2G31390		pfkB-like carbohydrate kinase family protein
0	1.48836	0.871	0.522	0	3	Carub.0004s1287	AT2G31570	ATGPX2,GPX2	glutathione peroxidase 2
0	1.35545	0.897	0.57	0	3	Carub.0004s1351	AT2G32210
0	1.35545	0.897	0.57	0	3	Carub.0004s1351	AT2G32210
0	2.13392	0.504	0.071	0	3	Carub.0004s1352	AT2G32200
1.65e-223	0.932427	0.928	0.828	3.04e-219	3	Carub.0004s1356	AT2G32240
2.18e-148	0.600008	0.469	0.252	4.03e-144	3	Carub.0004s1408	AT2G32720	ATCB5-B,B5 #4,CB5-B	cytochrome B5 isoform B
1.76e-260	0.779607	0.88	0.706	3.24e-256	3	Carub.0004s1456	AT2G33120	ATVAMP722,SAR1,VAMP722	synaptobrevin-related protein 1
0	1.80856	0.918	0.568	0	3	Carub.0004s1500	AT2G33380	CLO-3,RD20	Caleosin-related family protein
5.91e-117	0.534092	0.681	0.51	1.09e-112	3	Carub.0004s1523	AT2G33590		NAD(P)-binding Rossmann-fold superfamily protein
0	0.96132	0.933	0.767	0	3	Carub.0004s1735	AT2G35635	RUB2,UBQ7	ubiquitin 7
6.64e-143	0.692387	0.594	0.388	1.22e-138	3	Carub.0004s1818	AT2G36380	ATPDR6,PDR6	pleiotropic drug resistance 6
1.49e-299	0.753711	0.961	0.908	2.74e-295	3	Carub.0004s1900	AT2G37110		PLAC8 family protein
0	0.97006	0.442	0.051	0	3	Carub.0004s1946	AT2G37540		NAD(P)-binding Rossmann-fold superfamily protein
0	4.04169	0.998	0.761	0	3	Carub.0004s2052	AT2G38540	ATLTP1,LP1,LTP1	lipid transfer protein 1
0	1.49382	0.411	0.039	0	3	Carub.0004s2053	AT2G38540	ATLTP1,LP1,LTP1	lipid transfer protein 1
0	0.578843	0.242	0.023	0	3	Carub.0004s2075	AT2G38750	ANNAT4	annexin 4
0	1.40423	0.668	0.157	0	3	Carub.0004s2088	AT2G38860	YLS5	Class I glutamine amidotransferase-like superfamily protein
0	2.16304	0.476	0.114	0	3	Carub.0004s2089	AT2G38870		Serine protease inhibitor, potato inhibitor I-type family protein
0	2.36047	0.895	0.492	0	3	Carub.0004s2090	AT2G38870		Serine protease inhibitor, potato inhibitor I-type family protein
3.1e-191	0.592158	0.513	0.267	5.71e-187	3	Carub.0004s2111	AT2G39050		hydroxyproline-rich glycoprotein family protein
0	0.840353	0.337	0.051	0	3	Carub.0004s2116	AT2G39110		Protein kinase superfamily protein
0	2.50216	0.957	0.45	0	3	Carub.0004s2145	AT2G39400		alpha/beta-Hydrolases superfamily protein
3.37e-164	0.566821	0.914	0.793	6.23e-160	3	Carub.0004s2185	AT2G39770	CYT1,EMB101,GMP1,SOZ1,VTC1	Glucose-1-phosphate adenylyltransferase family protein
2.46e-71	0.52865	0.397	0.251	4.54e-67	3	Carub.0004s2258	AT2G40330	PYL6,RCAR9	PYR1-like 6
0	1.6065	0.936	0.671	0	3	Carub.0004s2319	AT2G40880	ATCYSA,CYSA,FL3-27	cystatin A
1.52e-281	1.08355	0.773	0.48	2.81e-277	3	Carub.0004s2355	AT2G41230
2.42e-210	0.731656	0.857	0.685	4.46e-206	3	Carub.0004s2370	AT2G41410		Calcium-binding EF-hand family protein
0	1.42349	0.727	0.242	0	3	Carub.0004s2377	AT2G41475		Embryo-specific protein 3, (ATS3)
2.18e-289	0.826744	0.587	0.295	4.02e-285	3	Carub.0004s2561	AT2G43130	ARA-4,ARA4,ATRAB11F,ATRABA5C,RABA5C	P-loop containing nucleoside triphosphate hydrolases superfamily protein
4.14e-76	0.713016	0.45	0.279	7.64e-72	3	Carub.0004s2597	AT2G43510	ATTI1,TI1	trypsin inhibitor protein 1
3.62e-131	0.605232	0.778	0.658	6.67e-127	3	Carub.0004s2661	AT2G44060		Late embryogenesis abundant protein, group 2
0	1.11851	0.711	0.4	0	3	Carub.0004s2663	AT2G44080	ARL	ARGOS-like
1.38e-124	0.504396	0.448	0.251	2.55e-120	3	Carub.0004s2671	AT2G44160	MTHFR2	methylenetetrahydrofolate reductase 2
6.65e-240	1.18972	0.705	0.448	1.23e-235	3	Carub.0004s2722	AT2G44670		Protein of unknown function (DUF581)
2.63e-176	0.679018	0.602	0.355	4.85e-172	3	Carub.0004s2882	AT2G46140		Late embryogenesis abundant protein
3.17e-106	0.507082	0.737	0.616	5.84e-102	3	Carub.0004s2885	AT2G46170		Reticulon family protein
0	0.703751	0.254	0.033	0	3	Carub.0004s2987	AT2G47140		NAD(P)-binding Rossmann-fold superfamily protein
0	1.64306	0.655	0.041	0	3	Carub.0004s2997	AT2G47240	CER8,LACS1	AMP-dependent synthetase and ligase family protein
0	1.91852	0.427	0.059	0	3	Carub.0004s3022	AT2G47485
0	3.38095	0.78	0.107	0	3	Carub.0005s0049	AT2G01520	MLP328	MLP-like protein 328
3.58e-84	0.687814	0.799	0.712	6.61e-80	3	Carub.0005s0062	AT2G01670	atnudt17,NUDT17	nudix hydrolase homolog 17
3.83e-218	0.740724	0.22	0.052	7.06e-214	3	Carub.0005s0102	AT2G02010	GAD4	glutamate decarboxylase 4
0	2.14565	0.56	0.061	0	3	Carub.0005s0174	AT2G02850	ARPN	plantacyanin
3.2e-231	0.81001	0.763	0.562	5.9e-227	3	Carub.0005s0282	AT2G03680	SKU6,SPR1	spiral1
0	1.146	0.564	0.188	0	3	Carub.0005s0373	AT3G25900	ATHMT-1,HMT-1	Homocysteine S-methyltransferase family protein
0	1.146	0.564	0.188	0	3	Carub.0005s0373	AT3G25900	ATHMT-1,HMT-1	Homocysteine S-methyltransferase family protein
0	1.89653	0.612	0.115	0	3	Carub.0005s0762	AT3G29030	ATEXP5,ATEXPA5,ATHEXP ALPHA 1.4,EXP5,EXPA5	expansin A5
3.53e-250	0.68616	0.466	0.193	6.52e-246	3	Carub.0005s0764	AT3G29034
2.12e-80	0.599086	0.453	0.291	3.92e-76	3	Carub.0005s0796	AT3G29260		NAD(P)-binding Rossmann-fold superfamily protein
0	0.635153	0.249	0.032	0	3	Carub.0005s0914	AT3G43270		Plant invertase/pectin methylesterase inhibitor superfamily
0	2.7588	0.931	0.219	0	3	Carub.0005s0942	AT3G43720		Bifunctional inhibitor/lipid-transfer protein/seed storage 2S albumin superfamily protein
1.61e-147	0.922388	0.532	0.32	2.97e-143	3	Carub.0005s1042	AT3G44735	ATPSK3,PSK1,PSK3	PHYTOSULFOKINE 3 PRECURSOR
1.71e-185	0.710793	0.402	0.177	3.15e-181	3	Carub.0005s1338	AT3G47295
1.77e-120	0.661876	0.69	0.556	3.27e-116	3	Carub.0005s1363	AT3G47550		RING/FYVE/PHD zinc finger superfamily protein
0	0.923096	0.455	0.148	0	3	Carub.0005s1373	AT3G47600	ATMYB94,ATMYBCP70,MYB94	myb domain protein 94
0	1.37017	0.433	0.063	0	3	Carub.0005s1463	AT3G48450		RPM1-interacting protein 4 (RIN4) family protein
0	0.726909	0.265	0.014	0	3	Carub.0005s1464	AT3G48460		GDSL-like Lipase/Acylhydrolase superfamily protein
1.38e-114	0.730323	0.769	0.688	2.55e-110	3	Carub.0005s1516	AT3G48990		AMP-dependent synthetase and ligase family protein
5.23e-308	0.525344	0.316	0.08	9.65e-304	3	Carub.0005s1544	AT3G49210		O-acyltransferase (WSD1-like) family protein
9.64e-165	0.759539	0.639	0.439	1.78e-160	3	Carub.0005s1607	AT3G49720
0	1.29562	0.642	0.258	0	3	Carub.0005s1729	AT3G50900
3.39e-141	0.928816	0.708	0.501	6.26e-137	3	Carub.0005s1737	AT3G50970	LTI30,XERO2	dehydrin family protein
0	3.88005	0.651	0.073	0	3	Carub.0005s1796	AT3G51600	LTP5	lipid transfer protein 5
1.18e-248	1.08815	0.834	0.564	2.18e-244	3	Carub.0005s1827	AT3G51920	ATCML9,CAM9,CML9	calmodulin 9
6.26e-257	0.754436	0.957	0.87	1.16e-252	3	Carub.0005s1928	AT2G36320		A20/AN1-like zinc finger family protein
6.26e-257	0.754436	0.957	0.87	1.16e-252	3	Carub.0005s1928	AT2G36320		A20/AN1-like zinc finger family protein
0	1.01143	0.464	0.134	0	3	Carub.0005s2079	AT3G54200		Late embryogenesis abundant (LEA) hydroxyproline-rich glycoprotein family
1.28e-209	0.947365	0.492	0.23	2.36e-205	3	Carub.0005s2141	AT3G54820	PIP2;5,PIP2D	plasma membrane intrinsic protein 2;5
0	1.29268	0.594	0.112	0	3	Carub.0005s2200	AT3G55360	ATTSC13,CER10,ECR,TSC13	3-oxo-5-alpha-steroid 4-dehydrogenase family protein
3.51e-160	0.624485	0.982	0.95	6.48e-156	3	Carub.0005s2429	AT3G57450
0	4.27474	0.826	0.149	0	3	Carub.0005s2631	AT2G43520	ATTI2,TI2	trypsin inhibitor protein 2
1.49e-148	0.978585	0.772	0.634	2.74e-144	3	Carub.0005s2717	AT3G60450		Phosphoglycerate mutase family protein
3.09e-248	0.759359	0.836	0.7	5.7e-244	3	Carub.0005s2892	AT3G62190		Chaperone DnaJ-domain superfamily protein
0	0.763012	0.996	0.993	0	3	Carub.0005s2901	AT3G62290	ARFA1E,ATARFA1E	ADP-ribosylation factor A1E
0	1.00568	0.991	0.92	0	3	Carub.0006s0008	AT5G01750		Protein of unknown function (DUF567)
7.67e-77	0.560772	0.926	0.854	1.42e-72	3	Carub.0006s0023	AT5G01600	ATFER1,FER1	ferretin 1
7.9e-182	0.648299	0.597	0.356	1.46e-177	3	Carub.0006s0107	AT5G02230		Haloacid dehalogenase-like hydrolase (HAD) superfamily protein
2.47e-239	0.93245	0.7	0.467	4.56e-235	3	Carub.0006s0108	AT5G02240		NAD(P)-binding Rossmann-fold superfamily protein
0	2.17782	0.767	0.183	0	3	Carub.0006s0135	AT5G02550
1e-94	0.582102	0.918	0.849	1.85e-90	3	Carub.0006s0220	AT5G03380		Heavy metal transport/detoxification superfamily protein
0	0.715561	0.356	0.081	0	3	Carub.0006s0434	AT5G05440	PYL5,RCAR8	Polyketide cyclase/dehydrase and lipid transport superfamily protein
2.3e-114	0.572267	0.812	0.718	4.25e-110	3	Carub.0006s0526	AT5G06370		NC domain-containing protein-related
6.35e-70	0.503332	0.951	0.923	1.17e-65	3	Carub.0006s0641	AT5G07440	GDH2	glutamate dehydrogenase 2
7.19e-150	0.546473	0.448	0.242	1.33e-145	3	Carub.0006s0756	AT5G08590	ASK2,SNRK2-1,SNRK2.1,SRK2G	SNF1-related protein kinase 2.1
0	1.4501	0.624	0.124	0	3	Carub.0006s0896	AT5G10480	PAS2,PEP	Protein-tyrosine phosphatase-like, PTPLA
0	1.48181	0.968	0.793	0	3	Carub.0006s1136	AT5G13190
8.84e-240	0.901331	0.912	0.795	1.63e-235	3	Carub.0006s1137	AT5G13200		GRAM domain family protein
0	0.789437	0.368	0.024	0	3	Carub.0006s1259	AT5G14410
2.73e-59	0.72932	0.465	0.328	5.03e-55	3	Carub.0006s1265	AT5G14470		GHMP kinase family protein
0	0.696708	0.284	0.024	0	3	Carub.0006s1333	AT5G15160	BHLH134,BNQ2	BANQUO 2
2.56e-295	1.09093	0.949	0.849	4.73e-291	3	Carub.0006s1341	AT5G15230	GASA4	GAST1 protein homolog 4
0	0.894787	0.496	0.135	0	3	Carub.0006s1370	AT5G15530	BCCP2,CAC1-B	biotin carboxyl carrier protein 2
0	1.24406	0.75	0.406	0	3	Carub.0006s1406	AT5G15870		glycosyl hydrolase family 81 protein
1.82e-187	0.678788	0.727	0.521	3.36e-183	3	Carub.0006s1505	AT5G16830	ATPEP12,ATSYP21,PEP12,PEP12P,SYP21	syntaxin of plants 21
2.73e-100	0.595043	0.599	0.44	5.05e-96	3	Carub.0006s1512	AT5G16910	ATCSLD2,CSLD2	cellulose-synthase like D2
2.73e-100	0.595043	0.599	0.44	5.05e-96	3	Carub.0006s1512	AT5G16910	ATCSLD2,CSLD2	cellulose-synthase like D2
1.74e-143	0.630473	0.821	0.715	3.21e-139	3	Carub.0006s1518	AT5G16970	AER,AT-AER	alkenal reductase
3.93e-186	0.586638	0.604	0.36	7.26e-182	3	Carub.0006s1600	AT5G17770	ATCBR,CBR,CBR1	NADH:cytochrome B5 reductase 1
9.3e-160	0.602481	0.855	0.743	1.72e-155	3	Carub.0006s1613	AT5G17920	ATCIMS,ATMETS,ATMS1	Cobalamin-independent synthase family protein
1.23e-233	0.578795	0.429	0.169	2.27e-229	3	Carub.0006s1618	AT5G17990	pat1,TRP1	tryptophan biosynthesis 1
1.78e-172	1.03543	0.72	0.536	3.29e-168	3	Carub.0006s1659	AT5G18310
2.68e-62	0.51972	0.565	0.433	4.94e-58	3	Carub.0006s1747	AT5G19140	AILP1,ATAILP1	Aluminium induced protein with YGL and LRDR motifs
3.47e-184	0.508259	0.991	0.986	6.4e-180	3	Carub.0006s1838	AT5G20020	RAN2	RAS-related GTP-binding nuclear protein 2
7.23e-137	0.534502	1	0.982	1.33e-132	3	Carub.0006s1862	AT5G20230	ATBCB,BCB,SAG14	blue-copper-binding protein
0	0.859596	0.318	0.026	0	3	Carub.0006s1866	AT5G20270	HHP1	heptahelical transmembrane protein1
1.91e-229	1.18633	0.795	0.594	3.52e-225	3	Carub.0006s1895	AT5G20620	UBQ4	ubiquitin 4
5.22e-209	0.716855	0.638	0.386	9.63e-205	3	Carub.0006s1904	AT5G20700		Protein of unknown function (DUF581)
0	0.644912	0.307	0.044	0	3	Carub.0006s1908	AT5G20740		Plant invertase/pectin methylesterase inhibitor superfamily protein
0	2.26051	0.586	0.065	0	3	Carub.0006s2001	AT5G22270
0	1.51276	0.573	0.058	0	3	Carub.0006s2167	AT5G23940	DCR,EMB3009,PEL3	HXXXD-type acyl-transferase family protein
2.62e-98	0.500065	0.463	0.291	4.83e-94	3	Carub.0006s2235	AT5G24530	DMR6	2-oxoglutarate (2OG) and Fe(II)-dependent oxygenase superfamily protein
2.59e-109	0.560108	0.826	0.741	4.79e-105	3	Carub.0006s2247	AT5G24610
0	1.5793	0.557	0.139	0	3	Carub.0006s2252	AT5G24660	LSU2	response to low sulfur 2
0	2.16478	0.758	0.288	0	3	Carub.0006s2263	AT5G24780	ATVSP1,VSP1	vegetative storage protein 1
0	2.27261	0.709	0.053	0	3	Carub.0006s2348	AT5G25610	ATRD22,RD22	BURP domain-containing protein
0	0.690405	0.323	0.023	0	3	Carub.0006s2363	AT5G25880	ATNADP-ME3,NADP-ME3	NADP-malic enzyme 3
1.54e-194	0.688044	0.554	0.307	2.85e-190	3	Carub.0006s2379	AT5G26030	ATFC-I,FC-I,FC1	ferrochelatase 1
4.69e-209	0.670039	0.715	0.469	8.66e-205	3	Carub.0006s2415	AT5G26667	PYR6	P-loop containing nucleoside triphosphate hydrolases superfamily protein
4.55e-114	0.695379	0.359	0.183	8.39e-110	3	Carub.0006s2420	AT5G26731
2.85e-237	0.83063	0.989	0.972	5.26e-233	3	Carub.0006s2479	AT5G27760		Hypoxia-responsive family protein
1.61e-129	0.623669	0.991	0.983	2.96e-125	3	Carub.0006s2503	AT5G27520	PNC2	peroxisomal adenine nucleotide carrier 2
0	0.816889	0.314	0.02	0	3	Carub.0006s2683
0	0.816889	0.314	0.02	0	3	Carub.0006s2683
6.67e-157	0.577896	0.562	0.338	1.23e-152	3	Carub.0006s2689	AT4G08330
3.09e-191	0.530613	0.954	0.907	5.7e-187	3	Carub.0006s2859	AT4G10040	CYTC-2	cytochrome c-2
1.34e-168	0.685565	0.976	0.963	2.48e-164	3	Carub.0006s3114	AT4G12040		A20/AN1-like zinc finger family protein
0	1.016	0.448	0.015	0	3	Carub.0006s3197	AT4G05590
1.26e-123	0.589361	0.639	0.465	2.33e-119	3	Carub.0006s3299	AT4G05020	NDB2	NAD(P)H dehydrogenase B2
2.65e-130	0.508043	0.882	0.819	4.89e-126	3	Carub.0006s3456	AT4G02580		NADH-ubiquinone oxidoreductase 24 kDa subunit, putative
8.84e-168	0.568261	0.532	0.305	1.63e-163	3	Carub.0006s3480	AT4G02370		Protein of unknown function, DUF538
0	1.12681	0.975	0.934	0	3	Carub.0006s3539	AT4G01850	AtSAM2,MAT2,SAM-2,SAM2	S-adenosylmethionine synthetase 2
0	1.14768	0.511	0.07	0	3	Carub.0006s3684	AT4G00400	AtGPAT8,GPAT8	glycerol-3-phosphate acyltransferase 8
0	0.892783	0.312	0.05	0	3	Carub.0006s3686	AT4G00360	ATT1,CYP86A2	cytochrome P450, family 86, subfamily A, polypeptide 2
8.66e-268	0.627446	0.3	0.082	1.6e-263	3	Carub.0006s3688	AT4G00355
8.66e-268	0.627446	0.3	0.082	1.6e-263	3	Carub.0006s3688	AT4G00355
2.91e-132	0.608719	0.746	0.579	5.36e-128	3	Carub.0007s0026	AT4G38370		Phosphoglycerate mutase family protein
0	2.85032	0.839	0.074	0	3	Carub.0007s0062	AT4G38770	ATPRP4,PRP4	proline-rich protein 4
2.05e-157	0.889312	0.701	0.49	3.79e-153	3	Carub.0007s0093	AT4G39070		B-box zinc finger family protein
0	1.95732	0.664	0.05	0	3	Carub.0007s0123	AT4G39330	ATCAD9,CAD9	cinnamyl alcohol dehydrogenase 9
0	1.37618	0.858	0.554	0	3	Carub.0007s0161	AT4G39730		Lipase/lipooxygenase, PLAT/LH2 family protein
4.71e-121	0.573471	0.466	0.273	8.69e-117	3	Carub.0007s0205	AT4G40060	ATHB-16,ATHB16,HB16	homeobox protein 16
0	0.974159	0.404	0.054	0	3	Carub.0007s0399	AT4G36250	ALDH3F1	aldehyde dehydrogenase 3F1
1.31e-71	0.506468	0.211	0.097	2.41e-67	3	Carub.0007s0472	AT4G12735
0	1.01737	0.639	0.314	0	3	Carub.0007s0497	AT4G35320
7.91e-136	0.691296	0.797	0.649	1.46e-131	3	Carub.0007s0520	AT4G35110		Arabidopsis phospholipase-like protein (PEARLI 4) family
1.78e-123	0.519837	0.843	0.771	3.29e-119	3	Carub.0007s0557	AT4G34720	ATVHA-C1,AVA-P1,VHA-C1	ATPase, F0/V0 complex, subunit C protein
0	1.70295	0.951	0.78	0	3	Carub.0007s0620	AT4G34180		Cyclase family protein
2.9e-237	0.773256	0.552	0.26	5.35e-233	3	Carub.0007s0744	AT4G33040		Thioredoxin superfamily protein
2.61e-209	0.618106	0.966	0.944	4.81e-205	3	Carub.0007s0811	AT4G32470		Cytochrome bd ubiquinol oxidase, 14kDa subunit
0	0.641582	0.308	0.042	0	3	Carub.0007s0868	AT4G31870	ATGPX7,GPX7	glutathione peroxidase 7
4.17e-82	0.610464	0.808	0.707	7.69e-78	3	Carub.0007s0876	AT4G31800	ATWRKY18,WRKY18	WRKY DNA-binding protein 18
3.39e-205	0.800842	0.918	0.788	6.26e-201	3	Carub.0007s0902	AT4G31550	ATWRKY11,WRKY11	WRKY DNA-binding protein 11
0	1.96665	0.723	0.182	0	3	Carub.0007s0991	AT4G30650		Low temperature and salt responsive protein family
0	2.30284	0.784	0.221	0	3	Carub.0007s1012	AT4G30470		NAD(P)-binding Rossmann-fold superfamily protein
1.45e-275	0.805401	0.242	0.051	2.68e-271	3	Carub.0007s1031	AT4G30290	ATXTH19,XTH19	xyloglucan endotransglucosylase/hydrolase 19
0	0.600852	0.283	0.06	0	3	Carub.0007s1262	AT4G28150		Protein of unknown function (DUF789)
0	0.701673	0.285	0.027	0	3	Carub.0007s1274	AT4G28040		nodulin MtN21 /EamA-like transporter family protein
3e-205	0.585853	0.923	0.806	5.53e-201	3	Carub.0007s1287	AT4G27960	UBC9	ubiquitin conjugating enzyme 9
2.64e-196	1.02473	0.659	0.442	4.86e-192	3	Carub.0007s1487	AT4G26080	ABI1,AtABI1	Protein phosphatase 2C family protein
5.28e-123	0.567382	0.643	0.471	9.73e-119	3	Carub.0007s1489	AT4G26060		Ribosomal protein L18ae family
0	1.13662	0.58	0.263	0	3	Carub.0007s1505	AT4G25900		Galactose mutarotase-like superfamily protein
0	0.716545	0.297	0.006	0	3	Carub.0007s1513	AT4G25830		Uncharacterised protein family (UPF0497)
5.77e-192	0.851007	0.428	0.192	1.07e-187	3	Carub.0007s1524	AT4G25720	ATQC,QC,QCT	glutaminyl cyclase
2.84e-115	0.512985	0.645	0.475	5.24e-111	3	Carub.0007s1600	AT4G25030
2.84e-115	0.512985	0.645	0.475	5.24e-111	3	Carub.0007s1600	AT4G25030
2.2e-183	0.678547	0.879	0.767	4.07e-179	3	Carub.0007s1694	AT4G24160		alpha/beta-Hydrolases superfamily protein
0	0.592403	0.265	0.009	0	3	Carub.0007s1696	AT4G24140		alpha/beta-Hydrolases superfamily protein
0	4.26849	0.874	0.185	0	3	Carub.0007s1745	AT4G23670		Polyketide cyclase/dehydrase and lipid transport superfamily protein
9.56e-194	0.681711	0.63	0.385	1.76e-189	3	Carub.0007s1766	AT4G23470		PLAC8 family protein
5.41e-175	0.854263	0.664	0.446	9.98e-171	3	Carub.0007s1878	AT4G22530		S-adenosyl-L-methionine-dependent methyltransferases superfamily protein
0	1.01433	0.417	0.048	0	3	Carub.0007s1976	AT4G21620		glycine-rich protein
1.23e-238	0.895194	0.721	0.459	2.27e-234	3	Carub.0007s2061	AT4G20830		FAD-binding Berberine family protein
0	1.37844	0.519	0.118	0	3	Carub.0007s2139	AT4G19810		Glycosyl hydrolase family protein with chitinase insertion domain
2.67e-237	0.776353	0.48	0.21	4.92e-233	3	Carub.0007s2371	AT4G17670		Protein of unknown function (DUF581)
3.37e-120	0.501064	0.411	0.219	6.22e-116	3	Carub.0007s2428	AT4G17100
2.08e-130	0.626061	0.682	0.51	3.83e-126	3	Carub.0007s2462	AT4G16760	ACX1,ATACX1	acyl-CoA oxidase 1
0	3.48359	0.927	0.301	0	3	Carub.0007s2617	AT4G15630		Uncharacterised protein family (UPF0497)
0	1.56654	0.601	0.109	0	3	Carub.0007s2740	AT4G14746
1.4e-139	0.530389	0.595	0.392	2.59e-135	3	Carub.0007s2746	AT4G14716	ARD1,ATARD1	acireductone dioxygenase 1
0	0.894971	0.882	0.707	0	3	Carub.0007s2759	AT4G14615
0	1.14786	0.535	0.098	0	3	Carub.0007s2766	AT4G14550	IAA14,SLR	indole-3-acetic acid inducible 14
7.2e-111	0.607786	0.545	0.365	1.33e-106	3	Carub.0007s2854	AT4G13930	SHM4	serine hydroxymethyltransferase 4
3.63e-206	0.715165	0.579	0.32	6.69e-202	3	Carub.0007s2903	AT4G13510	AMT1;1,ATAMT1,ATAMT1;1	ammonium transporter 1;1
0	2.38193	0.861	0.409	0	3	Carub.0007s2990	AT4G12880	AtENODL19,ENODL19	early nodulin-like protein 19
5.83e-189	0.672797	0.671	0.458	1.08e-184	3	Carub.0007s3118	AT5G35360	CAC2	acetyl Co-enzyme a carboxylase biotin carboxylase subunit
0	0.835167	0.953	0.857	0	3	Carub.0007s3330	AT5G42050		DCD (Development and Cell Death) domain protein
2.61e-283	0.684519	0.484	0.199	4.82e-279	3	Carub.0007s3337	AT5G42000		ORMDL family protein
8.83e-224	0.805309	0.745	0.542	1.63e-219	3	Carub.0007s3453	AT5G40970		Protein of unknown function (DUF 3339)
0	1.17507	0.441	0.096	0	3	Carub.0007s3454	AT5G40960		Protein of unknown function (DUF 3339)
1.81e-200	0.610514	0.934	0.846	3.33e-196	3	Carub.0007s3525	AT5G40370		Glutaredoxin family protein
1.11e-186	0.648699	0.915	0.842	2.04e-182	3	Carub.0007s3577	AT5G39950	ATH2,ATTRX2,ATTRXH2,TRX2,TRXH2	thioredoxin 2
0	3.92842	0.876	0.142	0	3	Carub.0007s3751	AT1G66100		Plant thionin
3.69e-153	0.621277	0.529	0.302	6.8e-149	3	Carub.0008s0005	AT5G47730		Sec14p-like phosphatidylinositol transfer family protein
0	2.40618	0.377	0.085	0	3	Carub.0008s0044	AT5G47330		alpha/beta-Hydrolases superfamily protein
1.49e-172	0.528744	0.224	0.065	2.75e-168	3	Carub.0008s0051	AT5G47230	ATERF-5,ATERF5,ERF5	ethylene responsive element binding factor 5
0	1.41061	0.729	0.316	0	3	Carub.0008s0168	AT5G46230		Protein of unknown function, DUF538
1.58e-91	0.533338	0.485	0.317	2.92e-87	3	Carub.0008s0287	AT5G45280		Pectinacetylesterase family protein
1.76e-203	0.624937	0.979	0.96	3.25e-199	3	Carub.0008s0306	AT5G45130	ATRAB-F2A,ATRAB5A,ATRABF2A,RAB-F2A,RAB5A,RABF2A,RHA1	RAB homolog 1
0	2.29374	0.757	0.174	0	3	Carub.0008s0488	AT5G43760	KCS20	3-ketoacyl-CoA synthase 20
8.5e-156	0.619826	0.669	0.474	1.57e-151	3	Carub.0008s0513	AT1G04340		HR-like lesion-inducing protein-related
0	1.11372	0.744	0.277	0	3	Carub.0008s0556	AT5G43150
0	0.716237	0.986	0.949	0	3	Carub.0008s0577	AT5G42980	ATH3,ATTRX3,ATTRXH3,TRX3,TRXH3	thioredoxin 3
2.61e-158	0.770878	0.407	0.19	4.81e-154	3	Carub.0008s0678	AT5G42380	CML37,CML39	calmodulin like 37
1.12e-272	1.26744	0.917	0.851	2.06e-268	3	Carub.0008s0777	AT5G48180	NSP5	nitrile specifier protein 5
0	0.887191	0.553	0.186	0	3	Carub.0008s0780	AT5G48230	ACAT2,EMB1276	acetoacetyl-CoA thiolase 2
7.14e-228	0.711423	0.605	0.346	1.32e-223	3	Carub.0008s0854	AT5G48810	ATB5-B,ATCB5-D,B5 #3,CB5-D	cytochrome B5 isoform D
1.3e-68	0.567104	0.438	0.296	2.39e-64	3	Carub.0008s1021	AT5G50200	ATNRT3.1,NRT3.1,WR3	nitrate transmembrane transporters
4.66e-12	0.503387	0.224	0.173	8.6e-08	3	Carub.0008s1068	AT5G50780		Histidine kinase-, DNA gyrase B-, and HSP90-like ATPase family protein
7.44e-277	0.874854	0.714	0.413	1.37e-272	3	Carub.0008s1161	AT5G51570		SPFH/Band 7/PHB domain-containing membrane-associated protein family
0	1.01116	0.278	0.04	0	3	Carub.0008s1249	AT5G52390		PAR1 protein
1.05e-157	0.628551	0.482	0.247	1.94e-153	3	Carub.0008s1289	AT5G52750		Heavy metal transport/detoxification superfamily protein
6.91e-283	0.504992	0.998	0.996	1.27e-278	3	Carub.0008s1348	AT5G53300	UBC10	ubiquitin-conjugating enzyme 10
7.67e-211	0.652074	0.976	0.937	1.41e-206	3	Carub.0008s1373	AT5G53560	ATB5-A,ATCB5-E,B5 #2,CB5-E	cytochrome B5 isoform E
3.46e-119	0.717414	0.78	0.643	6.38e-115	3	Carub.0008s1448	AT5G54170		Polyketide cyclase/dehydrase and lipid transport superfamily protein
1.45e-153	0.726609	0.979	0.906	2.67e-149	3	Carub.0008s1550	AT5G55180		O-Glycosyl hydrolases family 17 protein
3.27e-202	0.633058	0.737	0.488	6.03e-198	3	Carub.0008s1647	AT5G56150	UBC30	ubiquitin-conjugating enzyme 30
2.36e-305	1.0005	0.585	0.265	4.35e-301	3	Carub.0008s1746	AT5G56980
0	0.858435	0.331	0.033	0	3	Carub.0008s1832	AT5G57800	CER3,FLP1,WAX2,YRE	Fatty acid hydroxylase superfamily
0	2.7966	0.801	0.418	0	3	Carub.0008s1999	AT5G59310	LTP4	lipid transfer protein 4
2.21e-187	0.612743	0.639	0.368	4.07e-183	3	Carub.0008s2115	AT5G60460		Preprotein translocase Sec, Sec61-beta subunit protein
0	0.736193	0.286	0.025	0	3	Carub.0008s2164	AT5G60950	COBL5	COBRA-like protein 5 precursor
4.53e-233	0.858617	0.862	0.738	8.35e-229	3	Carub.0008s2187	AT5G61210	ATSNAP33,ATSNAP33B,SNAP33,SNP33	soluble N-ethylmaleimide-sensitive factor adaptor protein 33
0	0.77291	0.416	0.12	0	3	Carub.0008s2314	AT5G62470	ATMYB96,MYB96,MYBCOV1	myb domain protein 96
6.86e-163	0.552304	0.635	0.406	1.27e-158	3	Carub.0008s2347	AT5G62740	ATHIR1,HIR1	SPFH/Band 7/PHB domain-containing membrane-associated protein family
0	1.41516	0.549	0.072	0	3	Carub.0008s2394	AT5G63180		Pectin lyase-like superfamily protein
2.44e-63	0.518546	0.775	0.706	4.51e-59	3	Carub.0008s2556	AT5G64750	ABR1	Integrase-type DNA-binding superfamily protein
1.02e-65	0.51295	0.748	0.639	1.87e-61	3	Carub.0008s2618	AT5G65300
0	2.31287	0.895	0.367	0	3	Carub.0008s2682	AT5G65925
0	0.805957	0.327	0.011	0	3	Carub.0008s2685	AT5G67620
3.18e-178	0.617722	0.857	0.669	5.87e-174	3	Carub.0008s2687	AT5G67600
4.56e-209	0.744149	0.721	0.495	8.4e-205	3	Carub.0013s0003	AT2G07180		Protein kinase superfamily protein
4.56e-209	0.744149	0.721	0.495	8.4e-205	3	Carub.0013s0003	AT2G07180		Protein kinase superfamily protein
7.64e-140	0.540088	0.798	0.527	1.41e-135	4	Carub.0001s0090	AT1G01320		Tetratricopeptide repeat (TPR)-like superfamily protein
1.65e-149	0.65932	0.921	0.724	3.04e-145	4	Carub.0001s0487	AT1G05560	UGT1,UGT75B1	UDP-glucosyltransferase 75B1
1.65e-149	0.65932	0.921	0.724	3.04e-145	4	Carub.0001s0487	AT1G05560	UGT1,UGT75B1	UDP-glucosyltransferase 75B1
1.98e-179	0.920921	0.85	0.648	3.66e-175	4	Carub.0001s1478	AT1G15010
1.09e-157	0.683389	0.75	0.529	2.01e-153	4	Carub.0001s1523	AT1G15430		Protein of unknown function (DUF1644)
4.34e-283	1.18799	0.738	0.409	8.01e-279	4	Carub.0001s1718	AT1G17420	LOX3	lipoxygenase 3
0	1.12543	0.981	0.851	0	4	Carub.0001s3123	AT1G32920
1.63e-106	0.511134	0.9	0.735	3.01e-102	4	Carub.0001s3137	AT1G33110		MATE efflux family protein
3.71e-121	0.578667	0.924	0.804	6.84e-117	4	Carub.0002s0511	AT1G60140	ATTPS10,TPS10	trehalose phosphate synthase
1.07e-95	0.584087	0.891	0.775	1.98e-91	4	Carub.0002s1895	AT1G72150	PATL1	PATELLIN 1
6.3e-190	0.684336	0.996	0.965	1.16e-185	4	Carub.0002s2350	AT1G76600
8.76e-130	0.530929	0.537	0.289	1.62e-125	4	Carub.0002s2528	AT3G14420		Aldolase-type TIM barrel family protein
2.48e-187	0.725414	0.547	0.27	4.57e-183	4	Carub.0002s2597	AT1G79110		zinc ion binding
1.39e-51	0.550325	0.416	0.269	2.56e-47	4	Carub.0002s2670	AT1G80840	ATWRKY40,WRKY40	WRKY DNA-binding protein 40
1.39e-51	0.550325	0.416	0.269	2.56e-47	4	Carub.0002s2670	AT1G80840	ATWRKY40,WRKY40	WRKY DNA-binding protein 40
2.74e-175	0.679027	0.84	0.618	5.05e-171	4	Carub.0003s0326	AT3G04010		O-Glycosyl hydrolases family 17 protein
2.91e-220	0.819325	0.908	0.735	5.37e-216	4	Carub.0003s0479	AT3G05500		Rubber elongation factor protein (REF)
2.32e-222	0.79646	0.928	0.717	4.27e-218	4	Carub.0003s0854	AT3G09440		Heat shock protein 70 (Hsp 70) family protein
1.68e-108	0.591634	0.567	0.353	3.09e-104	4	Carub.0003s0974	AT3G10500	anac053,NAC053	NAC domain containing protein 53
2.95e-99	0.61082	0.614	0.391	5.45e-95	4	Carub.0003s1184	AT3G12510		MADS-box family protein
2.4e-172	0.685156	0.628	0.351	4.43e-168	4	Carub.0003s1266	AT3G13275
7.77e-164	0.550559	0.936	0.672	1.43e-159	4	Carub.0003s1413	AT3G14415		Aldolase-type TIM barrel family protein
7.77e-164	0.550559	0.936	0.672	1.43e-159	4	Carub.0003s1413	AT3G14415		Aldolase-type TIM barrel family protein
4.71e-123	0.548805	0.702	0.47	8.69e-119	4	Carub.0003s2046	AT3G20500	ATPAP18,PAP18	purple acid phosphatase 18
6.15e-134	0.72836	0.77	0.565	1.14e-129	4	Carub.0003s2460	AT3G23920	BAM1,BMY7,TR-BAMY	beta-amylase 1
3.72e-221	0.771862	0.968	0.795	6.87e-217	4	Carub.0003s2664	AT2G05100	LHCB2,LHCB2.1	photosystem II light harvesting complex gene 2.1
4.61e-186	0.681385	0.683	0.378	8.51e-182	4	Carub.0003s2746	AT2G10940		Bifunctional inhibitor/lipid-transfer protein/seed storage 2S albumin superfamily protein
2.98e-94	0.558163	0.554	0.35	5.49e-90	4	Carub.0003s3198	AT2G17840	ERD7	Senescence/dehydration-associated protein-related
6.81e-252	0.850889	0.98	0.861	1.26e-247	4	Carub.0004s0166	AT2G22500	ATPUMP5,DIC1,UCP5	uncoupling protein 5
1.79e-244	0.837673	0.979	0.876	3.3e-240	4	Carub.0004s0300	AT2G23810	TET8	tetraspanin8
8.37e-138	0.586606	0.635	0.389	1.54e-133	4	Carub.0004s1514	AT2G33510
2.39e-191	0.716634	0.736	0.466	4.41e-187	4	Carub.0004s2208	AT2G39950
2.35e-264	0.947872	0.947	0.762	4.33e-260	4	Carub.0004s2214	AT2G40000	ATHSPRO2,HSPRO2	ortholog of sugar beet HS1 PRO-1 2
2.86e-75	0.715206	0.614	0.437	5.28e-71	4	Carub.0004s2560	AT2G43120		RmlC-like cupins superfamily protein
4.56e-95	0.82744	0.666	0.482	8.4e-91	4	Carub.0004s2636	AT2G43820	ATSAGT1,GT,SAGT1,SGT1,UGT74F2	UDP-glucosyltransferase 74F2
9.21e-165	0.506539	0.994	0.938	1.7e-160	4	Carub.0004s2852	AT2G45820		Remorin family protein
2.71e-159	0.867725	0.667	0.411	5.01e-155	4	Carub.0004s2906	AT2G46370	FIN219,JAR1	Auxin-responsive GH3 family protein
5.51e-169	0.758378	0.814	0.573	1.02e-164	4	Carub.0005s0624	AT3G27690	LHCB2,LHCB2.3,LHCB2.4	photosystem II light harvesting complex gene 2.3
1.2e-104	0.577582	0.9	0.784	2.21e-100	4	Carub.0005s0671	AT3G28210	PMZ,SAP12	zinc finger (AN1-like) family protein
1.39e-296	1.19215	0.907	0.656	2.57e-292	4	Carub.0005s0994	AT3G44190		FAD/NAD(P)-binding oxidoreductase family protein
2.4e-154	0.623187	0.575	0.308	4.42e-150	4	Carub.0005s1149	AT3G45640	ATMAPK3,ATMPK3,MPK3	mitogen-activated protein kinase 3
4.79e-135	0.529455	0.616	0.368	8.84e-131	4	Carub.0005s1688	AT3G50560		NAD(P)-binding Rossmann-fold superfamily protein
5.3e-220	0.712427	0.949	0.751	9.78e-216	4	Carub.0005s2284	AT3G56090	ATFER3,FER3	ferritin 3
7.24e-128	0.579152	0.865	0.679	1.34e-123	4	Carub.0005s2361	AT3G56880		VQ motif-containing protein
0	0.966607	0.987	0.887	0	4	Carub.0005s2608	AT3G59350		Protein kinase superfamily protein
0	0.966607	0.987	0.887	0	4	Carub.0005s2608	AT3G59350		Protein kinase superfamily protein
2.18e-108	0.572149	0.947	0.854	4.02e-104	4	Carub.0006s0023	AT5G01600	ATFER1,FER1	ferretin 1
1.08e-137	0.728842	0.909	0.794	2e-133	4	Carub.0006s0044	AT5G01380		Homeodomain-like superfamily protein
8.34e-148	0.56786	0.964	0.825	1.54e-143	4	Carub.0006s0538	ATCG00270		photosystem II reaction center protein D
9.42e-174	0.960166	0.87	0.65	1.74e-169	4	Carub.0006s0800	AT5G64310	AGP1,ATAGP1	arabinogalactan protein 1
1.52e-150	0.541933	0.989	0.924	2.81e-146	4	Carub.0006s1419	AT5G16010		3-oxo-5-alpha-steroid 4-dehydrogenase family protein
7.14e-136	0.519419	0.854	0.614	1.32e-131	4	Carub.0006s1536	AT5G17170	ENH1	rubredoxin family protein
8.76e-94	1.01415	0.583	0.405	1.62e-89	4	Carub.0007s0154	AT4G39670		Glycolipid transfer protein (GLTP) family protein
5.9e-308	0.765317	0.995	0.907	1.09e-303	4	Carub.0007s0625	AT4G34150		Calcium-dependent lipid-binding (CaLB domain) family protein
1.83e-96	0.531056	0.859	0.705	3.38e-92	4	Carub.0007s0876	AT4G31800	ATWRKY18,WRKY18	WRKY DNA-binding protein 18
1.17e-212	0.724143	0.829	0.569	2.16e-208	4	Carub.0007s1110	AT4G29440		Regulator of Vps4 activity in the MVB pathway protein
5.04e-163	0.567265	0.446	0.191	9.29e-159	4	Carub.0007s1150	AT4G29100		basic helix-loop-helix (bHLH) DNA-binding superfamily protein
5.48e-124	0.603687	0.904	0.749	1.01e-119	4	Carub.0007s1352	AT4G27350		Protein of unknown function (DUF1223)
8.22e-193	1.1293	0.882	0.685	1.52e-188	4	Carub.0007s1359	AT4G27280		Calcium-binding EF-hand family protein
1.95e-142	0.675514	0.883	0.748	3.59e-138	4	Carub.0007s1637	AT4G24690		ubiquitin-associated (UBA)/TS-N domain-containing protein / octicosapeptide/Phox/Bemp1 (PB1) domain-containing protein
2.59e-201	0.588187	0.47	0.19	4.77e-197	4	Carub.0007s1703	AT4G24060		Dof-type zinc finger DNA-binding family protein
2.06e-105	0.558034	0.58	0.352	3.81e-101	4	Carub.0007s1705	AT4G24040	ATTRE1,TRE1	trehalase 1
7.26e-234	0.64912	0.993	0.95	1.34e-229	4	Carub.0007s1845	AT4G22820		A20/AN1-like zinc finger family protein
2.28e-164	0.608047	0.912	0.706	4.21e-160	4	Carub.0007s1874	AT4G22570	APT3	adenine phosphoribosyl transferase 3
1.8e-110	0.6577	0.544	0.321	3.32e-106	4	Carub.0007s1935	AT4G21990	APR3,ATAPR3,PRH-26,PRH26	APS reductase 3
2.18e-208	0.839965	0.874	0.652	4.02e-204	4	Carub.0007s2145	AT4G19700	RING	SBP (S-ribonuclease binding protein) family protein
1.26e-302	0.950896	0.974	0.815	2.32e-298	4	Carub.0007s2223	AT4G18950		Integrin-linked protein kinase family
3.55e-136	0.561493	0.85	0.636	6.55e-132	4	Carub.0007s2628	AT4G15560	CLA,CLA1,DEF,DXPS2,DXS	Deoxyxylulose-5-phosphate synthase
4.27e-249	0.978248	0.874	0.636	7.87e-245	4	Carub.0007s2646	AT4G15450		Senescence/dehydration-associated protein-related
7.51e-184	0.585782	0.968	0.797	1.39e-179	4	Carub.0007s3137	AT5G35630	ATGSL1,GLN2,GS2	glutamine synthetase 2
5.1e-129	0.660037	0.747	0.513	9.41e-125	4	Carub.0007s3681	AT5G39050		HXXXD-type acyl-transferase family protein
1.99e-154	0.696823	0.929	0.728	3.67e-150	4	Carub.0007s3748	AT1G66100		Plant thionin
4.39e-106	0.640963	0.621	0.408	8.11e-102	4	Carub.0008s0158	AT5G46330	FLS2	Leucine-rich receptor-like protein kinase family protein
0	1.00525	1	0.95	0	4	Carub.0008s0934	AT5G49480	ATCP1,CP1	Ca2+-binding protein 1
8.91e-137	0.553271	0.786	0.566	1.64e-132	4	Carub.0008s1054	AT5G50430	UBC33	ubiquitin-conjugating enzyme 33
6.89e-199	0.794194	0.797	0.517	1.27e-194	4	Carub.0008s2510	AT5G64310	AGP1,ATAGP1	arabinogalactan protein 1
0	1.28463	0.625	0.19	0	5	Carub.0001s0060	AT1G01620	PIP1;3,PIP1C,TMP-B	plasma membrane intrinsic protein 1C
9.28e-303	0.998064	0.981	0.943	1.71e-298	5	Carub.0001s0112	AT4G00810		60S acidic ribosomal protein family
0	1.22238	0.917	0.716	0	5	Carub.0001s0117	AT1G01050	AtPPa1,PPa1	pyrophosphorylase 1
0	1.22238	0.917	0.716	0	5	Carub.0001s0117	AT1G01050	AtPPa1,PPa1	pyrophosphorylase 1
9.59e-59	0.510185	0.364	0.219	1.77e-54	5	Carub.0001s0156	AT1G02500	AtSAM1,MAT1,SAM-1,SAM1	S-adenosylmethionine synthetase 1
0	0.858275	0.999	0.987	0	5	Carub.0001s0187	AT1G02780	emb2386	Ribosomal protein L19e family protein
5.85e-77	0.576317	0.589	0.456	1.08e-72	5	Carub.0001s0199	AT1G02870
2.42e-277	0.771301	0.986	0.955	4.46e-273	5	Carub.0001s0346	AT1G04270	RPS15	cytosolic ribosomal protein S15
3.44e-111	0.671543	0.608	0.424	6.34e-107	5	Carub.0001s0359	AT1G04410		Lactate/malate dehydrogenase family protein
3.92e-162	0.899476	0.785	0.639	7.23e-158	5	Carub.0001s0521	AT1G05850	ATCTL1,CTL1,ELP,ELP1,ERH2,HOT2,POM1	Chitinase family protein
0	1.10802	0.996	0.967	0	5	Carub.0001s0714	AT1G07770	RPS15A	ribosomal protein S15A
1.88e-132	0.723099	0.801	0.681	3.46e-128	5	Carub.0001s0756	AT1G08200	AXS2	UDP-D-apiose/UDP-D-xylose synthase 2
1.97e-249	0.853818	0.951	0.894	3.63e-245	5	Carub.0001s0771	AT1G08360		Ribosomal protein L1p/L10e family
3e-124	0.669237	0.731	0.584	5.53e-120	5	Carub.0001s0784	AT1G08480
0	0.996785	0.964	0.882	0	5	Carub.0001s0818	AT1G08830	CSD1	copper/zinc superoxide dismutase 1
3.61e-225	0.900433	0.864	0.735	6.67e-221	5	Carub.0001s0899	AT1G09640		Translation elongation factor EF1B, gamma chain
1.91e-62	0.526566	0.46	0.317	3.52e-58	5	Carub.0001s0949	AT1G58684		Ribosomal protein S5 family protein
0	1.45534	0.713	0.324	0	5	Carub.0001s0961	AT1G10200	WLIM1	GATA type zinc finger transcription factor family protein
0	1.75713	0.983	0.869	0	5	Carub.0001s1010	AT1G10630	ARFA1F,ATARFA1F	ADP-ribosylation factor A1F
5.97e-76	0.566912	0.668	0.578	1.1e-71	5	Carub.0001s1108	AT1G11475	NRPB10,NRPD10,NRPE10	RNA polymerases N / 8 kDa subunit
1.49e-276	1.2747	0.872	0.644	2.75e-272	5	Carub.0001s1149	AT1G11840	ATGLX1,GLX1	glyoxalase I homolog
1.43e-160	0.720784	0.865	0.77	2.64e-156	5	Carub.0001s1258	AT1G12840	ATVHA-C,DET3	vacuolar ATP synthase subunit C (VATC) / V-ATPase C subunit / vacuolar proton pump C subunit (DET3)
0	1.03847	0.477	0.098	0	5	Carub.0001s1301	AT1G13280	AOC4	allene oxide cyclase 4
1.02e-109	0.686348	0.581	0.391	1.88e-105	5	Carub.0001s1309	AT1G13380		Protein of unknown function (DUF1218)
1.28e-299	1.05804	0.956	0.885	2.36e-295	5	Carub.0001s1314	AT1G13440	GAPC-2,GAPC2	glyceraldehyde-3-phosphate dehydrogenase C2
1.97e-160	0.504555	0.996	0.989	3.63e-156	5	Carub.0001s1400	AT1G14320	RPL10,RPL10A,SAC52	Ribosomal protein L16p/L10e family protein
2.85e-100	0.616043	0.552	0.368	5.26e-96	5	Carub.0001s1438	AT1G14620	DECOY	decoy
1.49e-244	0.811877	0.969	0.926	2.75e-240	5	Carub.0001s1488	AT1G15120		Ubiquinol-cytochrome C reductase hinge protein
1.02e-213	0.645645	0.994	0.974	1.88e-209	5	Carub.0001s1573	AT2G32060		Ribosomal protein L7Ae/L30e/S12e/Gadd45 family protein
0	0.850115	0.39	0.06	0	5	Carub.0001s1575	AT1G15950	ATCCR1,CCR1,IRX4	cinnamoyl coa reductase 1
2.12e-87	0.555382	0.704	0.585	3.92e-83	5	Carub.0001s1643	AT1G16700		Alpha-helical ferredoxin
3.14e-228	0.678042	0.314	0.079	5.79e-224	5	Carub.0001s1747	AT1G17745	PGDH	D-3-phosphoglycerate dehydrogenase
9.97e-118	0.652904	0.802	0.698	1.84e-113	5	Carub.0001s1775	AT1G18080	ATARCA,RACK1A,RACK1A_AT	Transducin/WD40 repeat-like superfamily protein
2.13e-182	0.765007	0.962	0.898	3.93e-178	5	Carub.0001s1817	AT1G18540		Ribosomal protein L6 family protein
1.11e-78	0.513127	0.328	0.165	2.05e-74	5	Carub.0001s1876	AT1G19130
6.41e-151	1.05133	0.767	0.6	1.18e-146	5	Carub.0001s1912	AT1G19570	ATDHAR1,DHAR1,DHAR5	dehydroascorbate reductase
9.43e-273	1.08799	0.999	0.992	1.74e-268	5	Carub.0001s1991	AT1G20440	AtCOR47,COR47,RD17	cold-regulated 47
0	1.16424	0.531	0.144	0	5	Carub.0001s2009	AT1G20620	ATCAT3,CAT3,SEN2	catalase 3
5.68e-68	0.502774	0.728	0.655	1.05e-63	5	Carub.0001s2185	AT1G22300	14-3-3EPSILON,GF14 EPSILON,GRF10	general regulatory factor 10
5.59e-190	0.64494	0.281	0.072	1.03e-185	5	Carub.0001s2206	AT1G22530	PATL2	PATELLIN 2
6.38e-124	0.540814	0.97	0.932	1.18e-119	5	Carub.0001s2229	AT1G22780	PFL,PFL1,RPS18A	Ribosomal protein S13/S18 family
3.46e-75	0.577041	0.516	0.358	6.37e-71	5	Carub.0001s2276	AT1G23190		Phosphoglucomutase/phosphomannomutase family protein
1.63e-150	0.604421	0.972	0.939	3e-146	5	Carub.0001s2288	AT1G23290	RPL27A,RPL27AB	Ribosomal protein L18e/L15 superfamily protein
3.8e-157	0.753943	0.853	0.747	7.01e-153	5	Carub.0001s2299	AT1G23410		Ribosomal protein S27a / Ubiquitin family protein
0	1.02175	1	0.994	0	5	Carub.0001s2440	AT1G26630	ATELF5A-2,ELF5A-2,FBR12	Eukaryotic translation initiation factor 5A-1 (eIF-5A 1) protein
6.1e-132	0.77206	0.845	0.664	1.13e-127	5	Carub.0001s2529	AT1G25275
0	0.975855	0.994	0.967	0	5	Carub.0001s2594	AT1G27400		Ribosomal protein L22p/L17e family protein
1.8e-289	1.13646	0.798	0.512	3.32e-285	5	Carub.0001s2600	AT1G27450	APT1,ATAPT1	adenine phosphoribosyl transferase 1
1.8e-289	1.13646	0.798	0.512	3.32e-285	5	Carub.0001s2600	AT1G27450	APT1,ATAPT1	adenine phosphoribosyl transferase 1
0	1.13804	0.393	0.038	0	5	Carub.0001s2688	AT1G28400
0	1.13273	0.997	0.987	0	5	Carub.0001s2846	AT2G18110		Translation elongation factor EF1B/ribosomal protein S6 family protein
3.55e-54	0.539115	0.525	0.414	6.55e-50	5	Carub.0001s3054	AT1G32210	ATDAD1	Defender against death (DAD family) protein
9.68e-134	0.589707	0.97	0.93	1.79e-129	5	Carub.0001s3138	AT1G33140	PGY2	Ribosomal protein L6 family
0	0.88881	0.379	0.04	0	5	Carub.0001s3165	AT1G33470		RNA-binding (RRM/RBD/RNP motifs) family protein
7.8e-41	0.50643	0.768	0.765	1.44e-36	5	Carub.0001s3211	AT4G09800	RPS18C	S18 ribosomal protein
1.63e-199	0.904072	0.804	0.635	3.01e-195	5	Carub.0001s3278	AT1G35160	14-3-3PHI,GF14 PHI,GRF4	GF14 protein phi chain
3.69e-249	1.29095	0.708	0.401	6.81e-245	5	Carub.0001s3347	AT1G35720	ANNAT1,ATOXY5,OXY5	annexin 1
1.91e-296	0.995886	0.543	0.19	3.53e-292	5	Carub.0001s3412	AT1G41830	SKS6	SKU5-similar 6
2.79e-301	0.923678	0.984	0.934	5.14e-297	5	Carub.0001s3448	AT1G43170	ARP1,emb2207,RP1,RPL3A	ribosomal protein 1
6.23e-67	0.56772	0.548	0.42	1.15e-62	5	Carub.0001s3603	AT1G47260	APFI,GAMMA CA2	gamma carbonic anhydrase 2
1.28e-54	0.505259	0.682	0.615	2.36e-50	5	Carub.0001s3777	AT1G48630	RACK1B_AT	receptor for activated C kinase 1B
1.09e-58	0.522474	0.445	0.297	2.01e-54	5	Carub.0001s3800	AT1G48850	EMB1144	chorismate synthase, putative / 5-enolpyruvylshikimate-3-phosphate phospholyase, putative
5.61e-140	0.75911	0.645	0.447	1.04e-135	5	Carub.0001s3830	AT1G49140		Complex I subunit NDUFS6
5.23e-55	0.522673	0.5	0.371	9.65e-51	5	Carub.0001s3843	AT1G49240	ACT8	actin 8
3.17e-173	0.88724	0.563	0.298	5.85e-169	5	Carub.0001s3919	AT1G50010	TUA2	tubulin alpha-2 chain
6.48e-295	0.802141	0.984	0.951	1.2e-290	5	Carub.0001s4049	AT1G51650		ATP synthase epsilon chain, mitochondrial
5.88e-209	0.770797	0.294	0.073	1.08e-204	5	Carub.0001s4055	AT1G51680	4CL.1,4CL1,AT4CL1	4-coumarate:CoA ligase 1
3.06e-24	0.575793	0.511	0.444	5.64e-20	5	Carub.0001s4065	AT1G51760	IAR3,JR3	peptidase M20/M25/M40 family protein
8.15e-124	0.742996	0.325	0.126	1.5e-119	5	Carub.0001s4088	AT1G51950	IAA18	indole-3-acetic acid inducible 18
3.64e-275	1.11338	0.92	0.786	6.71e-271	5	Carub.0001s4126	AT3G16080		Zinc-binding ribosomal protein family protein
0	0.702464	0.281	0.03	0	5	Carub.0001s4140	AT1G52410	TSA1	TSK-associating protein 1
3.15e-118	0.603552	0.839	0.76	5.81e-114	5	Carub.0001s4177	AT1G80230		Rubredoxin-like superfamily protein
3.15e-118	0.603552	0.839	0.76	5.81e-114	5	Carub.0001s4177	AT3G15640		Rubredoxin-like superfamily protein
3.04e-126	0.669692	0.844	0.773	5.61e-122	5	Carub.0001s4242	AT1G53240	mMDH1	Lactate/malate dehydrogenase family protein
1.29e-85	0.539615	0.848	0.83	2.38e-81	5	Carub.0002s0056	AT1G64230	UBC28	ubiquitin-conjugating enzyme 28
1.5e-134	0.605612	0.283	0.093	2.77e-130	5	Carub.0002s0059	AT1G64200	VHA-E3	vacuolar H+-ATPase subunit E isoform 3
4.96e-112	0.71611	0.563	0.371	9.15e-108	5	Carub.0002s0086	AT1G63980		D111/G-patch domain-containing protein
0	0.58796	0.21	0.021	0	5	Carub.0002s0152	AT1G63300		Myosin heavy chain-related protein
1.04e-121	0.772906	0.555	0.324	1.92e-117	5	Carub.0002s0162	AT1G63220		Calcium-dependent lipid-binding (CaLB domain) family protein
8.65e-89	0.635803	0.52	0.344	1.6e-84	5	Carub.0002s0200	AT1G63000	NRS/ER,UER1	nucleotide-rhamnose synthase/epimerase-reductase
0	1.22654	0.577	0.199	0	5	Carub.0002s0221	AT1G62770		Plant invertase/pectin methylesterase inhibitor superfamily protein
7.18e-150	0.926972	0.518	0.265	1.32e-145	5	Carub.0002s0315	AT1G61890		MATE efflux family protein
8.87e-140	0.802048	0.511	0.273	1.64e-135	5	Carub.0002s0451	AT1G60810	ACLA-2	ATP-citrate lyase A-2
4.5e-296	1.45747	0.89	0.708	8.3e-292	5	Carub.0002s0462	AT1G60710	ATB2	NAD(P)-linked oxidoreductase superfamily protein
2.07e-52	0.519428	0.704	0.662	3.81e-48	5	Carub.0002s0669	AT1G09690		Translation protein SH3-like family protein
2.01e-43	0.545729	0.461	0.36	3.7e-39	5	Carub.0002s0719	AT1G56700		Peptidase C15, pyroglutamyl peptidase I-like
3.29e-94	0.543319	0.815	0.74	6.07e-90	5	Carub.0002s0895	AT1G54630	ACP3	acyl carrier protein 3
8.6e-95	0.524527	0.804	0.703	1.59e-90	5	Carub.0002s0904	AT1G54630	ACP3	acyl carrier protein 3
1.14e-86	0.541272	0.805	0.756	2.1e-82	5	Carub.0002s1097	AT1G65290	mtACP2	mitochondrial acyl carrier protein 2
1.29e-52	0.522049	0.403	0.266	2.39e-48	5	Carub.0002s1171	AT1G65820		microsomal glutathione s-transferase, putative
7.86e-283	0.862684	0.489	0.158	1.45e-278	5	Carub.0002s1188	AT1G65930	cICDH	cytosolic NADP+-dependent isocitrate dehydrogenase
1.27e-78	0.651107	0.545	0.394	2.34e-74	5	Carub.0002s1191	AT1G65960	GAD2	glutamate decarboxylase 2
5.13e-192	0.826703	0.916	0.826	9.47e-188	5	Carub.0002s1193	AT1G65980	TPX1	thioredoxin-dependent peroxidase 1
5.34e-234	1.11193	0.695	0.418	9.85e-230	5	Carub.0002s1219	AT1G66200	ATGSR2,GSR2	glutamine synthase clone F11
7.03e-178	0.839185	0.811	0.657	1.3e-173	5	Carub.0002s1223	AT1G66240	ATATX1,ATX1	homolog of anti-oxidant 1
5.2e-156	0.685698	0.873	0.733	9.59e-152	5	Carub.0002s1246	AT1G66410	ACAM-4,CAM4	calmodulin 4
3.78e-168	0.608505	0.96	0.925	6.97e-164	5	Carub.0002s1364	AT1G67350
3.24e-127	0.58329	0.979	0.95	5.97e-123	5	Carub.0002s1376	AT1G67430		Ribosomal protein L22p/L17e family protein
1.09e-148	0.630733	0.897	0.857	2e-144	5	Carub.0002s1423	AT1G67785
4.95e-91	0.652972	0.401	0.211	9.13e-87	5	Carub.0002s1440	AT1G67910
0	0.858761	0.999	0.991	0	5	Carub.0002s1629	AT1G69620	RPL34	ribosomal protein L34
8.48e-47	0.528347	0.953	0.961	1.56e-42	5	Carub.0002s1653	AT1G69840		SPFH/Band 7/PHB domain-containing membrane-associated protein family
4.5e-94	0.753429	0.777	0.716	8.31e-90	5	Carub.0002s1710	AT1G70410	ATBCA4,BCA4,CA4	beta carbonic anhydrase 4
1.73e-191	0.6103	0.993	0.978	3.2e-187	5	Carub.0002s1733	AT1G70600		Ribosomal protein L18e/L15 superfamily protein
2.21e-32	1.15184	0.443	0.36	4.08e-28	5	Carub.0002s1784	AT1G71030	ATMYBL2,MYBL2	MYB-like 2
1.16e-187	0.69085	0.943	0.892	2.14e-183	5	Carub.0002s1880	AT1G72020
0	1.48992	0.459	0.051	0	5	Carub.0002s1904	AT1G72230		Cupredoxin superfamily protein
0	1.11429	0.993	0.949	0	5	Carub.0002s1923	AT1G72370	AP40,P40,RP40,RPSAA	40s ribosomal protein SA
2.39e-52	0.503194	0.731	0.676	4.4e-48	5	Carub.0002s2003	AT1G73230		Nascent polypeptide-associated complex NAC
0	0.848663	0.998	0.98	0	5	Carub.0002s2106	AT1G74270		Ribosomal protein L35Ae family protein
3.16e-74	0.557725	0.459	0.294	5.83e-70	5	Carub.0002s2136	AT1G74560	NRP1	NAP1-related protein 1
3.73e-23	0.692467	0.392	0.315	6.88e-19	5	Carub.0002s2301	AT1G76130	AMY2,ATAMY2	alpha-amylase-like 2
0	1.59465	1	0.985	0	5	Carub.0002s2307	AT1G76180	ERD14	Dehydrin family protein
7.47e-79	0.539099	0.994	0.993	1.38e-74	5	Carub.0002s2358	AT1G76680	ATOPR1,OPR1	12-oxophytodienoate reductase 1
4.53e-56	0.539859	0.758	0.696	8.35e-52	5	Carub.0002s2484	AT1G77940		Ribosomal protein L7Ae/L30e/S12e/Gadd45 family protein
8.56e-34	0.558944	0.527	0.462	1.58e-29	5	Carub.0002s2491	AT1G78020		Protein of unknown function (DUF581)
1.43e-169	0.727642	0.906	0.82	2.63e-165	5	Carub.0002s2492	AT1G78040		Pollen Ole e 1 allergen and extensin family protein
2.53e-05	0.743879	0.571	0.591	0.467309	5	Carub.0002s2526	AT1G78370	ATGSTU20,GSTU20	glutathione S-transferase TAU 20
4.52e-114	0.608498	0.983	0.968	8.34e-110	5	Carub.0002s2527	AT1G78380	ATGSTU19,GST8,GSTU19	glutathione S-transferase TAU 19
6.21e-86	0.947322	0.471	0.272	1.15e-81	5	Carub.0002s2568	AT1G78860		D-mannose binding lectin protein with Apple-like carbohydrate-binding domain
7.03e-79	0.547006	0.753	0.688	1.3e-74	5	Carub.0002s2588	AT1G79010		Alpha-helical ferredoxin
6.47e-80	0.53498	0.886	0.835	1.19e-75	5	Carub.0002s2620	AT1G79340	AtMC4,MC4	metacaspase 4
7.37e-54	0.511942	0.461	0.336	1.36e-49	5	Carub.0003s0075	AT3G01340		Transducin/WD40 repeat-like superfamily protein
1.46e-185	0.725914	0.928	0.876	2.7e-181	5	Carub.0003s0119	AT3G02080		Ribosomal protein S19e family protein
2.43e-151	0.75089	0.863	0.784	4.49e-147	5	Carub.0003s0130	AT3G02180	SP1L3	SPIRAL1-like3
1.94e-200	0.598254	0.994	0.976	3.57e-196	5	Carub.0003s0168	AT3G02560		Ribosomal protein S7e family protein
1.93e-206	1.00625	0.708	0.467	3.55e-202	5	Carub.0003s0188	AT3G02780	IDI2,IPIAT1,IPP2	isopentenyl pyrophosphate:dimethylallyl pyrophosphate isomerase 2
2.25e-288	0.844811	0.963	0.9	4.14e-284	5	Carub.0003s0222	AT3G03070		NADH-ubiquinone oxidoreductase-related
2.48e-97	0.600057	0.838	0.777	4.57e-93	5	Carub.0003s0345	AT5G18380		Ribosomal protein S5 domain 2-like superfamily protein
2.7e-208	0.625794	0.997	0.985	4.98e-204	5	Carub.0003s0360	AT3G04400	emb2171	Ribosomal protein L14p/L23e family protein
1.95e-162	0.682263	0.959	0.899	3.59e-158	5	Carub.0003s0413	AT5G28060		Ribosomal protein S24e family protein
4.85e-269	1.06896	0.964	0.901	8.95e-265	5	Carub.0003s0490	AT5G27850		Ribosomal protein L18e/L15 superfamily protein
1.11e-278	1.11109	0.425	0.119	2.05e-274	5	Carub.0003s0497	AT3G05640		Protein phosphatase 2C family protein
3.34e-94	0.630336	0.917	0.845	6.16e-90	5	Carub.0003s0526	AT3G05890	RCI2B	Low temperature and salt responsive protein family
4.02e-212	0.78416	0.373	0.117	7.42e-208	5	Carub.0003s0527	AT3G05900		neurofilament protein-related
1.09e-182	1.02844	0.53	0.257	2.01e-178	5	Carub.0003s0546	AT3G06035		Glycoprotein membrane precursor GPI-anchored
7.42e-119	0.676602	0.935	0.903	1.37e-114	5	Carub.0003s0624	AT3G06700		Ribosomal L29e protein family
6.17e-138	0.552849	0.265	0.084	1.14e-133	5	Carub.0003s0695	AT3G07410	AtRABA5b,RABA5b	RAB GTPase homolog A5B
1.13e-91	0.514913	0.94	0.92	2.08e-87	5	Carub.0003s0771	AT3G08580	AAC1	ADP/ATP carrier 1
2.45e-164	0.64228	0.941	0.891	4.53e-160	5	Carub.0003s0774	AT3G08610
8.31e-128	0.747045	0.936	0.888	1.53e-123	5	Carub.0003s0831	AT3G11250		Ribosomal protein L10 family protein
3.65e-210	0.628939	0.996	0.976	6.73e-206	5	Carub.0003s0860	AT3G09500		Ribosomal L29 family protein
1.19e-167	0.828898	0.597	0.352	2.19e-163	5	Carub.0003s0868	AT3G53500	RSZ32	RNA-binding (RRM/RBD/RNP motifs) family protein with retrovirus zinc finger-like domain
1.79e-291	0.792658	0.993	0.97	3.31e-287	5	Carub.0003s0877	AT5G02960		Ribosomal protein S12/S23 family protein
1.27e-88	0.639793	0.559	0.401	2.34e-84	5	Carub.0003s0884	AT3G09740	ATSYP71,SYP71	syntaxin of plants 71
2.99e-98	0.654907	0.586	0.425	5.51e-94	5	Carub.0003s0891	AT3G09820	ADK1,ATADK1	adenosine kinase 1
3.99e-75	0.505031	0.892	0.877	7.36e-71	5	Carub.0003s0927	AT3G10090		Nucleic acid-binding, OB-fold-like protein
3.75e-173	0.657562	0.951	0.912	6.92e-169	5	Carub.0003s1010	AT3G10860		Cytochrome b-c1 complex, subunit 8 protein
9.03e-289	0.791801	0.993	0.959	1.67e-284	5	Carub.0003s1083	AT3G11510		Ribosomal protein S11 family protein
3.08e-85	0.643643	0.838	0.789	5.68e-81	5	Carub.0003s1109	AT3G11750	FOLB1	Dihydroneopterin aldolase
3.57e-87	0.622131	0.616	0.485	6.59e-83	5	Carub.0003s1175	AT3G12390		Nascent polypeptide-associated complex (NAC), alpha subunit family protein
8.38e-77	0.569027	0.91	0.855	1.55e-72	5	Carub.0003s1182	AT3G12490	ATCYS6,ATCYSB,CYSB	cystatin B
3.14e-13	0.573588	0.462	0.406	5.79e-09	5	Carub.0003s1184	AT3G12510		MADS-box family protein
4.17e-83	0.602512	0.615	0.487	7.7e-79	5	Carub.0003s1398	AT3G14290	PAE2	20S proteasome alpha subunit E2
4.17e-83	0.602512	0.615	0.487	7.7e-79	5	Carub.0003s1398	AT3G14290	PAE2	20S proteasome alpha subunit E2
1.74e-92	0.529878	0.294	0.122	3.22e-88	5	Carub.0003s1465	AT3G14990		Class I glutamine amidotransferase-like superfamily protein
1.74e-92	0.529878	0.294	0.122	3.22e-88	5	Carub.0003s1465	AT3G14990		Class I glutamine amidotransferase-like superfamily protein
2.6e-59	0.808289	0.668	0.548	4.8e-55	5	Carub.0003s1501	AT3G16530		Legume lectin family protein
1.25e-86	0.596993	0.656	0.519	2.31e-82	5	Carub.0003s1520	AT3G15480		Protein of unknown function (DUF1218)
2.04e-191	0.72702	0.983	0.947	3.76e-187	5	Carub.0003s1581	AT1G52300		Zinc-binding ribosomal protein family protein
0	1.85587	0.881	0.513	0	5	Carub.0003s1599	AT3G16240	AQP1,ATTIP2;1,DELTA-TIP,DELTA-TIP1,TIP2;1	delta tonoplast integral protein
0	0.994119	1	0.999	0	5	Carub.0003s1637	AT3G16640	TCTP	translationally controlled tumor protein
1.63e-197	0.779866	0.453	0.18	3e-193	5	Carub.0003s1697	AT3G17210	ATHS1,HS1	heat stable protein 1
1.4e-104	0.60144	0.401	0.197	2.59e-100	5	Carub.0003s1753	AT3G17820	ATGSKB6,GLN1.3,GLN1;3	glutamine synthetase 1.3
4.68e-80	0.708072	0.317	0.154	8.64e-76	5	Carub.0003s1780	AT3G18080	BGLU44	B-S glucosidase 44
1.48e-101	0.614988	0.607	0.437	2.74e-97	5	Carub.0003s1785	AT3G18130	RACK1C_AT	receptor for activated C kinase 1C
0	0.948265	0.972	0.916	0	5	Carub.0003s1852	AT1G36240		Ribosomal protein L7Ae/L30e/S12e/Gadd45 family protein
1.85e-247	0.684203	0.996	0.976	3.41e-243	5	Carub.0003s1853	AT1G36240		Ribosomal protein L7Ae/L30e/S12e/Gadd45 family protein
3.14e-199	0.940267	0.899	0.786	5.79e-195	5	Carub.0003s1860	AT3G18780	ACT2,DER1,ENL2,LSR2	actin 2
6.11e-212	1.05498	0.541	0.238	1.13e-207	5	Carub.0003s1865	AT3G18830	ATPLT5,ATPMT5,PMT5	polyol/monosaccharide transporter 5
2.53e-11	0.687166	0.41	0.394	4.67e-07	5	Carub.0003s1881	AT3G19000		2-oxoglutarate (2OG) and Fe(II)-dependent oxygenase superfamily protein
7.65e-79	0.697291	0.518	0.361	1.41e-74	5	Carub.0003s1970	AT3G19820	CBB1,DIM,DIM1,DWF1,EVE1	cell elongation protein / DWARF1 / DIMINUTO (DIM)
1.22e-21	0.841956	0.464	0.403	2.24e-17	5	Carub.0003s2097	AT3G21070	ATNADK-1,NADK1	NAD kinase 1
1.22e-21	0.841956	0.464	0.403	2.24e-17	5	Carub.0003s2097	AT3G21070	ATNADK-1,NADK1	NAD kinase 1
0	0.931143	0.996	0.974	0	5	Carub.0003s2239	AT3G22230		Ribosomal L27e protein family
8.64e-49	0.585176	0.48	0.371	1.59e-44	5	Carub.0003s2302	AT3G22890	APS1	ATP sulfurylase 1
3.21e-167	0.759711	0.963	0.908	5.93e-163	5	Carub.0003s2365	AT3G23390		Zinc-binding ribosomal protein family protein
9.61e-176	0.853764	0.67	0.371	1.77e-171	5	Carub.0003s2412	AT3G23810	ATSAHH2,SAHH2	S-adenosyl-l-homocysteine (SAH) hydrolase 2
6.8e-172	0.637976	0.979	0.934	1.25e-167	5	Carub.0003s2524	AT3G24830		Ribosomal protein L13 family protein
2.19e-155	0.697637	0.962	0.894	4.04e-151	5	Carub.0003s2584	AT5G39740	OLI7,RPL5B	ribosomal protein L5 B
5.18e-181	0.715473	0.347	0.114	9.57e-177	5	Carub.0003s2637	AT2G04780	FLA7	FASCICLIN-like arabinoogalactan 7
6.45e-33	0.543212	0.486	0.392	1.19e-28	5	Carub.0003s2719	AT2G06050	DDE1,OPR3	oxophytodienoate-reductase 3
1.89e-305	1.13209	0.489	0.152	3.49e-301	5	Carub.0003s2890	AT2G14890	AGP9	arabinogalactan protein 9
3.77e-143	0.996262	0.428	0.192	6.96e-139	5	Carub.0003s2984	AT2G15970	ATCOR413-PM1,ATCYP19,COR413-PM1,FL3-5A3,WCOR413,WCOR413-LIKE	cold regulated 413 plasma membrane 1
1.11e-151	0.757339	0.829	0.737	2.05e-147	5	Carub.0003s3030	AT4G38920	ATVHA-C3,AVA-P3,VHA-C3	vacuolar-type H(+)-ATPase C3
8.8e-135	0.748713	0.557	0.315	1.62e-130	5	Carub.0003s3065	AT2G16850	PIP2;8,PIP3B	plasma membrane intrinsic protein 2;8
2.73e-203	0.757719	0.936	0.839	5.04e-199	5	Carub.0003s3139	AT5G07090		Ribosomal protein S4 (RPS4A) family protein
2.81e-56	0.505723	0.742	0.676	5.18e-52	5	Carub.0003s3146	AT2G17420	ATNTRA,NTR2,NTRA	NADPH-dependent thioredoxin reductase A
8.18e-166	0.618314	0.99	0.955	1.51e-161	5	Carub.0003s3216	AT2G18020	EMB2296	Ribosomal protein L2 family
4.97e-179	0.782216	0.268	0.068	9.16e-175	5	Carub.0003s3279	AT2G18550	ATHB21,HB-2,HB21	homeobox protein 21
4.97e-179	0.782216	0.268	0.068	9.16e-175	5	Carub.0003s3279	AT2G18550	ATHB21,HB-2,HB21	homeobox protein 21
3.16e-236	0.683268	0.998	0.979	5.83e-232	5	Carub.0003s3401	AT2G19730		Ribosomal L28e protein family
3.75e-176	0.629202	0.97	0.942	6.92e-172	5	Carub.0003s3402	AT2G19740		Ribosomal protein L31e family protein
4.03e-181	0.835535	0.913	0.834	7.43e-177	5	Carub.0003s3403	AT2G19750		Ribosomal protein S30 family protein
4.04e-239	0.89757	0.929	0.842	7.45e-235	5	Carub.0003s3404	AT2G19760	PFN1,PRF1	profilin 1
1.54e-130	0.555638	0.941	0.917	2.84e-126	5	Carub.0003s3544	AT2G20820
1.38e-221	0.909729	0.879	0.777	2.54e-217	5	Carub.0004s0090	AT2G21870	MGP1	copper ion binding;cobalt ion binding;zinc ion binding
0	1.57878	0.607	0.173	0	5	Carub.0004s0133	AT2G22170		Lipase/lipooxygenase, PLAT/LH2 family protein
3.31e-103	0.662611	0.45	0.247	6.1e-99	5	Carub.0004s0138	AT2G22240	ATIPS2,ATMIPS2,MIPS2	myo-inositol-1-phosphate synthase 2
1.75e-83	0.616439	0.604	0.438	3.24e-79	5	Carub.0004s0182	AT2G22670	IAA8	indoleacetic acid-induced protein 8
7.27e-207	1.16769	0.742	0.469	1.34e-202	5	Carub.0004s0233	AT2G23120		Late embryogenesis abundant protein, group 6
8.11e-90	0.582226	0.813	0.746	1.5e-85	5	Carub.0004s0329	AT5G23740	RPS11-BETA	ribosomal protein S11-beta
4.65e-85	0.619614	0.681	0.558	8.59e-81	5	Carub.0004s0360	AT2G24270	ALDH11A3	aldehyde dehydrogenase 11A3
1.67e-61	0.522902	0.62	0.524	3.09e-57	5	Carub.0004s0441	AT2G24765	ARF3,ARL1,ATARL1	ADP-ribosylation factor 3
0	1.14474	0.941	0.792	0	5	Carub.0004s0450	AT2G24940	AtMAPR2,MAPR2	membrane-associated progesterone binding protein 2
1.33e-275	0.829113	0.98	0.953	2.45e-271	5	Carub.0004s0481	AT4G31985		Ribosomal protein L39 family protein
1.8e-74	0.536684	0.587	0.446	3.32e-70	5	Carub.0004s0573	AT2G25910		3\'-5\' exonuclease domain-containing protein / K homology domain-containing protein / KH domain-containing protein
1.8e-74	0.536684	0.587	0.446	3.32e-70	5	Carub.0004s0573	AT2G25910		3\'-5\' exonuclease domain-containing protein / K homology domain-containing protein / KH domain-containing protein
1.13e-107	0.6648	0.773	0.662	2.09e-103	5	Carub.0004s0751	AT2G27030	ACAM-2,CAM5	calmodulin 5
1.13e-107	0.6648	0.773	0.662	2.09e-103	5	Carub.0004s0751	AT2G27030	ACAM-2,CAM5	calmodulin 5
1.82e-234	0.852517	0.959	0.906	3.35e-230	5	Carub.0004s0819	AT2G27530	PGY1	Ribosomal protein L1p/L10e family
4.82e-268	0.864244	0.979	0.922	8.9e-264	5	Carub.0004s0846	AT2G27710		60S acidic ribosomal protein family
8.93e-228	0.911108	0.88	0.749	1.65e-223	5	Carub.0004s0847	AT2G27730		copper ion binding
3.3e-278	0.731299	0.99	0.969	6.09e-274	5	Carub.0004s0848	AT2G27710		60S acidic ribosomal protein family
5.35e-101	0.617308	0.543	0.356	9.88e-97	5	Carub.0004s0872	AT2G27970	CKS2	CDK-subunit 2
6.84e-53	0.594654	0.9	0.871	1.26e-48	5	Carub.0004s1048	AT2G29420	ATGSTU7,GST25,GSTU7	glutathione S-transferase tau 7
4.13e-142	0.771313	0.781	0.665	7.62e-138	5	Carub.0004s1058	AT2G29530	TIM10	Tim10/DDP family zinc finger protein
1.02e-145	0.770741	0.756	0.605	1.88e-141	5	Carub.0004s1116	AT2G30060		Pleckstrin homology (PH) domain superfamily protein
2.52e-101	0.612249	0.762	0.671	4.64e-97	5	Carub.0004s1157	AT2G30410	KIS,TFCA	tubulin folding cofactor A (KIESEL)
2.52e-101	0.612249	0.762	0.671	4.64e-97	5	Carub.0004s1157	AT2G30410	KIS,TFCA	tubulin folding cofactor A (KIESEL)
2.63e-78	0.665097	0.951	0.904	4.86e-74	5	Carub.0004s1207	AT2G30870	ATGSTF10,ATGSTF4,ERD13,GSTF10	glutathione S-transferase PHI 10
1.3e-113	0.722388	0.581	0.363	2.4e-109	5	Carub.0004s1271	AT2G31390		pfkB-like carbohydrate kinase family protein
2.06e-83	0.578685	0.428	0.25	3.79e-79	5	Carub.0004s1344	AT2G32090		Lactoylglutathione lyase / glyoxalase I family protein
1.02e-88	0.573604	0.907	0.834	1.89e-84	5	Carub.0004s1356	AT2G32240
8.3e-123	0.691909	0.484	0.26	1.53e-118	5	Carub.0004s1408	AT2G32720	ATCB5-B,B5 #4,CB5-B	cytochrome B5 isoform B
3.55e-73	0.537852	0.67	0.571	6.54e-69	5	Carub.0004s1452	AT2G33040	ATP3	gamma subunit of Mt ATP synthase
9.58e-153	0.728887	0.802	0.592	1.77e-148	5	Carub.0004s1500	AT2G33380	CLO-3,RD20	Caleosin-related family protein
0	1.55647	0.697	0.248	0	5	Carub.0004s1548	AT2G33810	SPL3	squamosa promoter binding protein-like 3
3.45e-289	1.64667	0.523	0.178	6.36e-285	5	Carub.0004s1550	AT2G33830		Dormancy/auxin associated family protein
8.32e-146	0.618728	0.955	0.915	1.53e-141	5	Carub.0004s1615	AT2G34480		Ribosomal protein L18ae/LX family protein
0	0.990097	0.441	0.099	0	5	Carub.0004s1680	AT2G35120		Single hybrid motif superfamily protein
7.76e-103	0.555649	0.798	0.719	1.43e-98	5	Carub.0004s1758	AT3G52300	ATPQ	ATP synthase D chain, mitochondrial
0	1.2336	0.996	0.965	0	5	Carub.0004s1792	AT3G11510		Ribosomal protein S11 family protein
5.88e-237	0.926816	0.903	0.792	1.08e-232	5	Carub.0004s1833	AT2G36530	ENO2,LOS2	Enolase
0	0.656255	0.262	0.018	0	5	Carub.0004s1839	AT2G36570		Leucine-rich repeat protein kinase family protein
1.74e-52	0.576491	0.84	0.815	3.2e-48	5	Carub.0004s1844	AT2G36620	RPL24A	ribosomal protein L24
8.59e-100	1.16237	0.668	0.496	1.58e-95	5	Carub.0004s1867	AT2G36830	GAMMA-TIP,GAMMA-TIP1,TIP1;1	gamma tonoplast intrinsic protein
3.38e-102	0.893322	0.656	0.501	6.24e-98	5	Carub.0004s1872	AT2G36880	MAT3	methionine adenosyltransferase 3
4.5e-153	0.708362	0.858	0.74	8.31e-149	5	Carub.0004s1878	AT2G36930		zinc finger (C2H2 type) family protein
2.09e-13	0.555568	0.331	0.271	3.85e-09	5	Carub.0004s1879	AT2G36950		Heavy metal transport/detoxification superfamily protein
2.74e-142	1.43105	0.409	0.179	5.05e-138	5	Carub.0004s1892	AT2G37040	ATPAL1,PAL1	PHE ammonia lyase 1
6.41e-103	0.857015	0.318	0.135	1.18e-98	5	Carub.0004s1906	AT2G37170	PIP2;2,PIP2B	plasma membrane intrinsic protein 2
0	1.9037	0.686	0.224	0	5	Carub.0004s1907	AT2G37180	PIP2;3,PIP2C,RD28	Aquaporin-like superfamily protein
1.77e-197	0.834649	0.935	0.869	3.27e-193	5	Carub.0004s1918	AT2G37270	ATRPS5B,RPS5B	ribosomal protein 5B
6.83e-97	0.545825	0.853	0.796	1.26e-92	5	Carub.0004s1933	AT2G37410	ATTIM17-2,TIM17,TIM17-2	translocase inner membrane subunit 17-2
5.13e-178	0.75087	0.902	0.826	9.46e-174	5	Carub.0004s1953	AT3G53740		Ribosomal protein L36e family protein
3.45e-151	0.752044	0.851	0.757	6.37e-147	5	Carub.0004s2144	AT2G39390		Ribosomal L29 family protein
4.03e-135	0.645653	0.411	0.187	7.44e-131	5	Carub.0004s2203	AT2G39900		GATA type zinc finger transcription factor family protein
1.18e-89	0.603334	0.591	0.429	2.17e-85	5	Carub.0004s2220	AT2G40060		Clathrin light chain protein
0	2.66427	0.725	0.099	0	5	Carub.0004s2274	AT2G40480		Plant protein of unknown function (DUF827)
6.04e-194	0.695267	0.983	0.951	1.11e-189	5	Carub.0004s2286	AT2G40510		Ribosomal protein S26e family protein
1.08e-107	0.533849	0.342	0.149	1.99e-103	5	Carub.0004s2402	AT2G41740	ATVLN2,VLN2	villin 2
2.54e-298	0.860823	0.979	0.925	4.69e-294	5	Carub.0004s2414	AT1G59359		Ribosomal protein S5 family protein
5.86e-228	0.829074	0.914	0.819	1.08e-223	5	Carub.0004s2455	AT2G42210	ATOEP16-3,OEP16-3	Mitochondrial import inner membrane translocase subunit Tim17/Tim22/Tim23 family protein
6.55e-147	0.822125	0.54	0.293	1.21e-142	5	Carub.0004s2502	AT2G42570	TBL39	TRICHOME BIREFRINGENCE-LIKE 39
1.03e-124	0.701284	0.783	0.663	1.9e-120	5	Carub.0004s2661	AT2G44060		Late embryogenesis abundant protein, group 2
1.38e-125	0.582521	0.912	0.865	2.55e-121	5	Carub.0004s2667	AT2G44120		Ribosomal protein L30/L7 family protein
1.62e-171	0.90478	0.52	0.255	2.99e-167	5	Carub.0004s2671	AT2G44160	MTHFR2	methylenetetrahydrofolate reductase 2
0	1.87004	0.756	0.251	0	5	Carub.0004s2866	AT2G45960	ATHH2,PIP1;2,PIP1B,TMP-A	plasma membrane intrinsic protein 1B
1.67e-178	0.794409	0.857	0.766	3.08e-174	5	Carub.0004s2899	AT2G46290		Transducin/WD40 repeat-like superfamily protein
3.05e-26	0.648974	0.655	0.617	5.62e-22	5	Carub.0004s2903	AT2G46330	AGP16,ATAGP16	arabinogalactan protein 16
6.12e-97	0.547835	0.769	0.662	1.13e-92	5	Carub.0004s2909	AT2G46390
3.91e-75	0.562566	0.574	0.433	7.22e-71	5	Carub.0004s2920	AT2G46505	SDH4	succinate dehydrogenase subunit 4
6.87e-162	0.703667	0.894	0.822	1.27e-157	5	Carub.0004s2926	AT2G46540
2.15e-74	0.543062	0.333	0.172	3.96e-70	5	Carub.0004s3004	AT2G47320		Cyclophilin-like peptidyl-prolyl cis-trans isomerase family protein
7.41e-125	0.564427	0.945	0.902	1.37e-120	5	Carub.0004s3034	AT3G62870		Ribosomal protein L7Ae/L30e/S12e/Gadd45 family protein
1.43e-110	0.50738	0.357	0.159	2.64e-106	5	Carub.0005s0012	AT2G01140		Aldolase superfamily protein
1.45e-136	0.568935	0.983	0.943	2.67e-132	5	Carub.0005s0023	AT2G01250		Ribosomal protein L30/L7 family protein
2.86e-31	0.80915	0.415	0.319	5.27e-27	5	Carub.0005s0056	AT2G01610		Plant invertase/pectin methylesterase inhibitor superfamily protein
3.03e-111	0.607736	0.833	0.757	5.6e-107	5	Carub.0005s0107	AT2G02050		NADH-ubiquinone oxidoreductase B18 subunit, putative
1.63e-113	0.64648	0.724	0.574	3.01e-109	5	Carub.0005s0282	AT2G03680	SKU6,SPR1	spiral1
9.79e-128	1.1499	0.579	0.327	1.81e-123	5	Carub.0005s0359	AT3G25770	AOC2	allene oxide cyclase 2
3.13e-71	0.801023	0.641	0.471	5.77e-67	5	Carub.0005s0360	AT3G25770	AOC2	allene oxide cyclase 2
0	2.08037	0.937	0.745	0	5	Carub.0005s0451	AT3G26520	GAMMA-TIP2,SITIP,TIP1;2,TIP2	tonoplast intrinsic protein 2
2.66e-98	0.581278	0.449	0.25	4.92e-94	5	Carub.0005s0644	AT3G27890	NQR	NADPH:quinone oxidoreductase
2.07e-191	1.34114	0.568	0.29	3.83e-187	5	Carub.0005s0796	AT3G29260		NAD(P)-binding Rossmann-fold superfamily protein
3.02e-77	0.517824	0.769	0.708	5.58e-73	5	Carub.0005s0961	AT2G27030	ACAM-2,CAM5	calmodulin 5
5.6e-105	0.537501	0.907	0.858	1.03e-100	5	Carub.0005s0976	AT3G43980		Ribosomal protein S14p/S29e family protein
8.36e-112	0.786445	0.935	0.879	1.54e-107	5	Carub.0005s1186	AT3G46000	ADF2	actin depolymerizing factor 2
1.45e-215	0.830636	0.881	0.763	2.68e-211	5	Carub.0005s1190	AT5G59850		Ribosomal protein S8 family protein
9.69e-194	0.828184	0.893	0.811	1.79e-189	5	Carub.0005s1223	AT3G46430
2.55e-100	0.605864	0.416	0.22	4.71e-96	5	Carub.0005s1309	AT5G62700	TUB3	tubulin beta chain 3
9.52e-77	0.601937	0.471	0.307	1.76e-72	5	Carub.0005s1313	AT5G62700	TUB3	tubulin beta chain 3
3.92e-157	0.763596	0.82	0.705	7.24e-153	5	Carub.0005s1344	AT3G47370		Ribosomal protein S10p/S20e family protein
3.3e-151	0.512095	0.979	0.957	6.09e-147	5	Carub.0005s1424	AT3G48140		B12D protein
2.48e-61	0.513641	0.525	0.398	4.58e-57	5	Carub.0005s1482	AT3G48680	GAMMA CAL2	gamma carbonic anhydrase-like 2
1.49e-76	0.553759	0.564	0.404	2.75e-72	5	Carub.0005s1498
1.15e-287	0.800184	0.997	0.976	2.11e-283	5	Carub.0005s1518	AT3G49010	ATBBC1,BBC1,RSU2	breast basic conserved 1
0	0.864992	0.99	0.966	0	5	Carub.0005s1627	AT3G49910		Translation protein SH3-like family protein
0	2.57873	0.477	0.143	0	5	Carub.0005s1678	AT3G50440	ATMES10,MES10	methyl esterase 10
8.29e-14	0.5077	0.47	0.417	1.53e-09	5	Carub.0005s1802	AT3G51660		Tautomerase/MIF superfamily protein
5.83e-51	0.588919	0.334	0.197	1.08e-46	5	Carub.0005s1825	AT3G51895	AST12,SULTR3;1	sulfate transporter 3;1
0	0.983336	0.976	0.913	0	5	Carub.0005s1866	AT3G52300	ATPQ	ATP synthase D chain, mitochondrial
1.92e-118	0.617681	0.822	0.723	3.54e-114	5	Carub.0005s1897	AT3G52560	MMZ4,UEV1D,UEV1D-4	ubiquitin E2 variant 1D-4
1.92e-118	0.617681	0.822	0.723	3.54e-114	5	Carub.0005s1897	AT3G52560	MMZ4,UEV1D,UEV1D-4	ubiquitin E2 variant 1D-4
4.84e-138	0.780902	0.712	0.533	8.93e-134	5	Carub.0005s1992	AT2G37120		S1FA-like DNA-binding protein
2.95e-238	1.52065	0.784	0.527	5.43e-234	5	Carub.0005s1999	AT3G53420	PIP2,PIP2;1,PIP2A	plasma membrane intrinsic protein 2A
0	0.985153	0.987	0.956	0	5	Carub.0005s2032	AT3G53740		Ribosomal protein L36e family protein
8.36e-66	0.519065	0.428	0.277	1.54e-61	5	Carub.0005s2033	AT3G53750	ACT3	actin 3
8.36e-66	0.519065	0.428	0.277	1.54e-61	5	Carub.0005s2033	AT3G53750	ACT3	actin 3
7.91e-299	1.41842	0.207	0.025	1.46e-294	5	Carub.0005s2057	AT3G53980		Bifunctional inhibitor/lipid-transfer protein/seed storage 2S albumin superfamily protein
0	1.6609	0.867	0.507	0	5	Carub.0005s2058	AT3G53990		Adenine nucleotide alpha hydrolases-like superfamily protein
0	1.62784	0.497	0.052	0	5	Carub.0005s2085	AT3G54260	TBL36	TRICHOME BIREFRINGENCE-LIKE 36
2.55e-15	0.531176	0.319	0.254	4.71e-11	5	Carub.0005s2141	AT3G54820	PIP2;5,PIP2D	plasma membrane intrinsic protein 2;5
3.33e-73	0.599428	0.693	0.609	6.15e-69	5	Carub.0005s2181	AT3G09500		Ribosomal L29 family protein
7.43e-130	0.514921	0.977	0.959	1.37e-125	5	Carub.0005s2216	AT3G55440	ATCTIMC,CYTOTPI,TPI	triosephosphate isomerase
9.49e-71	0.551549	0.577	0.448	1.75e-66	5	Carub.0005s2218	AT3G55460	SCL30	SC35-like splicing factor 30
6.4e-116	0.66973	0.729	0.6	1.18e-111	5	Carub.0005s2256	AT3G55770		GATA type zinc finger transcription factor family protein
1.2e-148	0.770732	0.578	0.343	2.21e-144	5	Carub.0005s2282	AT3G56070	ROC2	rotamase cyclophilin 2
1.64e-81	0.521073	0.867	0.827	3.02e-77	5	Carub.0005s2290	AT3G56150	ATEIF3C-1,ATTIF3C1,EIF3C,EIF3C-1,TIF3C1	eukaryotic translation initiation factor 3C
6.52e-199	0.880629	0.883	0.8	1.2e-194	5	Carub.0005s2326	AT3G56490	HINT1,HIT3	HIS triad family protein 3
0	1.31992	0.736	0.269	0	5	Carub.0005s2398	AT2G41420		proline-rich family protein
4.23e-67	0.573633	0.543	0.393	7.79e-63	5	Carub.0005s2425	AT3G57410	ATVLN3,VLN3	villin 3
1.68e-98	0.594689	0.768	0.683	3.11e-94	5	Carub.0005s2549	AT2G42740	RPL16A	ribosomal protein large subunit 16A
1.93e-112	0.673301	0.672	0.525	3.56e-108	5	Carub.0005s2552	AT3G58730		vacuolar ATP synthase subunit D (VATD) / V-ATPase D subunit / vacuolar proton pump D subunit (VATPD)
1.93e-112	0.673301	0.672	0.525	3.56e-108	5	Carub.0005s2552	AT3G58730		vacuolar ATP synthase subunit D (VATD) / V-ATPase D subunit / vacuolar proton pump D subunit (VATPD)
2.77e-114	0.693353	0.654	0.496	5.1e-110	5	Carub.0005s2632	AT3G59600	NRPB8B,NRPD8B,NRPE8B	RNA polymerase Rpb8
6.27e-120	0.708777	0.566	0.361	1.16e-115	5	Carub.0005s2670	AT3G59970	MTHFR1	methylenetetrahydrofolate reductase 1
8.08e-135	0.596686	0.994	0.977	1.49e-130	5	Carub.0005s2699	AT3G60245		Zinc-binding ribosomal protein family protein
0	1.05239	0.99	0.956	0	5	Carub.0005s2775	AT3G61110	ARS27A,RS27A	ribosomal protein S27
0	1.00208	0.999	0.993	0	5	Carub.0005s2901	AT3G62290	ARFA1E,ATARFA1E	ADP-ribosylation factor A1E
2.36e-209	0.751185	0.897	0.807	4.36e-205	5	Carub.0005s2912	AT2G47380		Cytochrome c oxidase subunit Vc family protein
7.13e-249	0.761906	0.978	0.925	1.32e-244	5	Carub.0005s2952	AT3G62870		Ribosomal protein L7Ae/L30e/S12e/Gadd45 family protein
6.6e-199	0.840408	0.767	0.482	1.22e-194	5	Carub.0006s0117	AT5G02380	MT2B	metallothionein 2B
5.3e-152	0.666278	0.939	0.868	9.79e-148	5	Carub.0006s0125	AT5G02450		Ribosomal protein L36e family protein
5.19e-139	0.584229	0.976	0.952	9.58e-135	5	Carub.0006s0176	AT5G02960		Ribosomal protein S12/S23 family protein
3.63e-84	0.57526	0.796	0.738	6.7e-80	5	Carub.0006s0228	AT5G03460
0	1.05525	0.999	0.986	0	5	Carub.0006s0279	AT5G03850		Nucleic acid-binding, OB-fold-like protein
5.38e-79	0.55809	0.548	0.384	9.93e-75	5	Carub.0006s0364	AT5G04750		F1F0-ATPase inhibitor protein, putative
5.92e-267	1.07766	0.926	0.814	1.09e-262	5	Carub.0006s0368	AT5G04800		Ribosomal S17 family protein
2.9e-99	0.660207	0.699	0.575	5.35e-95	5	Carub.0006s0379	AT3G62850		zinc finger protein-related
4.41e-86	0.514311	0.911	0.882	8.13e-82	5	Carub.0006s0513	AT5G04800		Ribosomal S17 family protein
8e-79	0.756858	0.236	0.093	1.48e-74	5	Carub.0006s0643	AT5G07460	ATMSRA2,PMSR2	peptidemethionine sulfoxide reductase 2
1.25e-165	0.784371	0.786	0.642	2.3e-161	5	Carub.0006s0695	AT5G08060
5.05e-45	0.504223	0.499	0.39	9.31e-41	5	Carub.0006s0823	AT5G09810	ACT7	actin 7
2.95e-257	1.44521	0.682	0.346	5.44e-253	5	Carub.0006s0850	AT5G10040
0	0.937907	0.997	0.978	0	5	Carub.0006s0883	AT5G10360	EMB3010,RPS6B	Ribosomal protein S6e
5.51e-105	0.67262	0.75	0.657	1.02e-100	5	Carub.0006s0936	AT5G10860		Cystathionine beta-synthase (CBS) family protein
3.17e-110	0.574966	0.845	0.811	5.85e-106	5	Carub.0006s1030	AT5G11770		NADH-ubiquinone oxidoreductase 20 kDa subunit, mitochondrial
0	1.32985	0.652	0.296	0	5	Carub.0006s1076	AT5G12250	TUB6	beta-6 tubulin
2.24e-182	0.58394	0.344	0.108	4.13e-178	5	Carub.0006s1158	AT5G13420		Aldolase-type TIM barrel family protein
8.07e-78	0.520893	0.441	0.264	1.49e-73	5	Carub.0006s1189	AT5G13710	CPH,SMT1	sterol methyltransferase 1
0	1.23973	0.87	0.685	0	5	Carub.0006s1204	AT5G13850	NACA3	nascent polypeptide-associated complex subunit alpha-like protein 3
1.44e-93	0.616982	0.689	0.562	2.65e-89	5	Carub.0006s1284	AT1G70490	ARFA1D,ATARFA1D	Ras-related small GTP-binding family protein
1.44e-93	0.616982	0.689	0.562	2.65e-89	5	Carub.0006s1284	AT1G70490	ARFA1D,ATARFA1D	Ras-related small GTP-binding family protein
6.34e-307	0.739219	0.999	0.995	1.17e-302	5	Carub.0006s1338	AT5G15200		Ribosomal protein S4
2.3e-244	1.13301	0.966	0.853	4.25e-240	5	Carub.0006s1341	AT5G15230	GASA4	GAST1 protein homolog 4
4.76e-97	0.603646	0.742	0.64	8.78e-93	5	Carub.0006s1351	AT5G15320
4.02e-48	0.526789	0.563	0.456	7.42e-44	5	Carub.0006s1354	AT5G15350	AtENODL17,ENODL17	early nodulin-like protein 17
8.21e-109	0.577635	0.961	0.918	1.51e-104	5	Carub.0006s1432	AT5G16130		Ribosomal protein S7e family protein
0	1.37514	0.919	0.743	0	5	Carub.0006s1613	AT5G17920	ATCIMS,ATMETS,ATMS1	Cobalamin-independent synthase family protein
0	0.946688	0.999	0.98	0	5	Carub.0006s1664	AT5G18380		Ribosomal protein S5 domain 2-like superfamily protein
1.02e-259	0.918297	0.92	0.808	1.88e-255	5	Carub.0006s1710	AT5G18800		Cox19-like CHCH family protein
0	1.08113	0.997	0.983	0	5	Carub.0006s1786	AT5G19510		Translation elongation factor EF1B/ribosomal protein S6 family protein
1.62e-118	0.555481	0.94	0.893	2.99e-114	5	Carub.0006s1811	AT5G19760		Mitochondrial substrate carrier family protein
2.25e-193	0.615392	0.988	0.969	4.15e-189	5	Carub.0006s1839	AT5G20020	RAN2	RAS-related GTP-binding nuclear protein 2
4.65e-77	0.53837	0.682	0.598	8.58e-73	5	Carub.0006s1847	AT5G20090		Uncharacterised protein family (UPF0041)
5.54e-279	0.749041	0.999	0.985	1.02e-274	5	Carub.0006s1868	AT5G59240		Ribosomal protein S8e family protein
1.41e-35	0.606439	0.326	0.21	2.6e-31	5	Carub.0006s1912	AT5G20830	ASUS1,atsus1,SUS1	sucrose synthase 1
1.83e-73	0.546694	0.508	0.349	3.38e-69	5	Carub.0006s1918	AT5G20890		TCP-1/cpn60 chaperonin family protein
4.97e-98	0.570437	0.929	0.901	9.17e-94	5	Carub.0006s1919	AT5G20900	JAZ12,TIFY3B	jasmonate-zim-domain protein 12
2.49e-127	0.732792	0.591	0.379	4.59e-123	5	Carub.0006s1950	AT2G27030	ACAM-2,CAM5	calmodulin 5
7.02e-158	0.822285	0.704	0.472	1.29e-153	5	Carub.0006s2037	AT5G22650	ATHD2,ATHD2B,HD2,HD2B,HDA4,HDT02,HDT2	histone deacetylase 2B
8.02e-201	0.723858	0.965	0.911	1.48e-196	5	Carub.0006s2149	AT5G23740	RPS11-BETA	ribosomal protein S11-beta
1.09e-71	0.600811	0.316	0.162	2.01e-67	5	Carub.0006s2158	AT5G23860	TUB8	tubulin beta 8
1.96e-162	0.794997	0.775	0.63	3.61e-158	5	Carub.0006s2162	AT5G23900		Ribosomal protein L13e family protein
3.08e-42	0.797304	0.459	0.33	5.69e-38	5	Carub.0006s2263	AT5G24780	ATVSP1,VSP1	vegetative storage protein 1
3.52e-81	0.600741	0.479	0.308	6.49e-77	5	Carub.0006s2412	AT5G26360		TCP-1/cpn60 chaperonin family protein
5.56e-72	0.523406	0.629	0.486	1.03e-67	5	Carub.0006s2415	AT5G26667	PYR6	P-loop containing nucleoside triphosphate hydrolases superfamily protein
0	0.955385	0.997	0.981	0	5	Carub.0006s2473	AT5G27850		Ribosomal protein L18e/L15 superfamily protein
0	1.23144	0.987	0.923	0	5	Carub.0006s2477	AT3G05560		Ribosomal L22e protein family
5.99e-133	0.692156	0.865	0.804	1.1e-128	5	Carub.0006s2484	AT1G33140	PGY2	Ribosomal protein L6 family
3.83e-246	0.628714	0.999	0.992	7.07e-242	5	Carub.0006s2488	AT5G27700		Ribosomal protein S21e
1.95e-185	0.663306	0.974	0.942	3.6e-181	5	Carub.0006s2558	AT5G28060		Ribosomal protein S24e family protein
0	0.938617	0.306	0.039	0	5	Carub.0006s2719	AT4G08685	SAH7	Pollen Ole e 1 allergen and extensin family protein
1.81e-145	0.640996	0.994	0.972	3.35e-141	5	Carub.0006s2783	AT4G09320	NDPK1	Nucleoside diphosphate kinase family protein
6.4e-120	0.626303	0.942	0.883	1.18e-115	5	Carub.0006s2785	AT3G45030		Ribosomal protein S10p/S20e family protein
6.3e-213	0.766791	0.951	0.892	1.16e-208	5	Carub.0006s2825	AT4G09800	RPS18C	S18 ribosomal protein
1.22e-71	0.930698	0.245	0.103	2.24e-67	5	Carub.0006s2921	AT4G10490		2-oxoglutarate (2OG) and Fe(II)-dependent oxygenase superfamily protein
8.93e-200	0.891984	0.874	0.734	1.65e-195	5	Carub.0006s2976	AT4G11010	NDPK3	nucleoside diphosphate kinase 3
2.7e-59	0.707065	0.674	0.62	4.99e-55	5	Carub.0006s3273	AT4G04830	ATMSRB5,MSRB5	methionine sulfoxide reductase B5
3.63e-188	0.664202	0.294	0.079	6.69e-184	5	Carub.0006s3384	AT4G03210	XTH9	xyloglucan endotransglucosylase/hydrolase 9
2.48e-180	0.716519	0.904	0.82	4.57e-176	5	Carub.0006s3456	AT4G02580		NADH-ubiquinone oxidoreductase 24 kDa subunit, putative
0	1.28893	0.888	0.654	0	5	Carub.0006s3493	AT4G02230		Ribosomal protein L19e family protein
1.93e-206	0.820477	0.893	0.789	3.56e-202	5	Carub.0006s3588	AT4G00860	AT0ZI1,ATOZI1	Protein of unknown function (DUF1138)
1.93e-206	0.820477	0.893	0.789	3.56e-202	5	Carub.0006s3588	AT4G00860	AT0ZI1,ATOZI1	Protein of unknown function (DUF1138)
2.65e-116	0.805827	0.847	0.733	4.89e-112	5	Carub.0006s3683	AT4G00430	PIP1;4,PIP1E,TMP-C	plasma membrane intrinsic protein 1;4
1.07e-83	0.548847	0.843	0.789	1.98e-79	5	Carub.0006s3713	AT4G00100	ATRPS13A,PFL2,RPS13,RPS13A	ribosomal protein S13A
1.46e-306	1.11516	0.223	0.029	2.69e-302	5	Carub.0007s0122	AT4G39320		microtubule-associated protein-related
9.13e-264	0.842035	0.975	0.925	1.68e-259	5	Carub.0007s0239	AT4G37830		cytochrome c oxidase-related
1.1e-52	0.516569	0.559	0.456	2.03e-48	5	Carub.0007s0266	AT5G08680		ATP synthase alpha/beta family protein
1.74e-112	0.826246	0.436	0.232	3.21e-108	5	Carub.0007s0394	AT4G36360	BGAL3	beta-galactosidase 3
1.89e-85	0.598217	0.729	0.646	3.5e-81	5	Carub.0007s0484	AT4G35490	MRPL11	mitochondrial ribosomal protein L11
2.1e-185	1.05111	0.77	0.569	3.87e-181	5	Carub.0007s0521	AT4G35100	PIP2;7,PIP3,PIP3A,SIMIP	plasma membrane intrinsic protein 3
2.98e-164	1.0626	0.813	0.676	5.5e-160	5	Carub.0007s0543	AT4G34870	ATCYP1,ROC5	rotamase cyclophilin 5
2.65e-113	0.703024	0.838	0.775	4.89e-109	5	Carub.0007s0557	AT4G34720	ATVHA-C1,AVA-P1,VHA-C1	ATPase, F0/V0 complex, subunit C protein
3.05e-298	0.932838	0.964	0.904	5.63e-294	5	Carub.0007s0559	AT4G34700		LYR family of Fe/S cluster biogenesis protein
3.74e-143	0.711882	0.806	0.691	6.89e-139	5	Carub.0007s0561	AT4G34670		Ribosomal protein S3Ae
1.28e-126	0.555709	0.27	0.089	2.35e-122	5	Carub.0007s0614	AT4G34230	ATCAD5,CAD-5,CAD5	cinnamyl alcohol dehydrogenase 5
0	1.85913	0.668	0.274	0	5	Carub.0007s0635	AT4G34050	CCoAOMT1	S-adenosyl-L-methionine-dependent methyltransferases superfamily protein
8.63e-171	0.595643	0.977	0.944	1.59e-166	5	Carub.0007s0658	AT4G33865		Ribosomal protein S14p/S29e family protein
2.13e-83	0.610549	0.483	0.31	3.93e-79	5	Carub.0007s0679	AT4G33640
6.02e-34	0.554621	0.403	0.284	1.11e-29	5	Carub.0007s0744	AT4G33040		Thioredoxin superfamily protein
1.33e-70	0.585331	0.587	0.464	2.45e-66	5	Carub.0007s0805	AT4G32530		ATPase, F0/V0 complex, subunit C protein
2.26e-211	0.67027	0.976	0.944	4.17e-207	5	Carub.0007s0811	AT4G32470		Cytochrome bd ubiquinol oxidase, 14kDa subunit
7.83e-123	0.551223	0.946	0.899	1.44e-118	5	Carub.0007s0888	AT4G31700	RPS6,RPS6A	ribosomal protein S6
1.03e-214	0.75089	0.357	0.106	1.9e-210	5	Carub.0007s0983	AT4G30810	scpl29	serine carboxypeptidase-like 29
6.64e-62	1.18144	0.555	0.442	1.22e-57	5	Carub.0007s1003	AT4G30540		Class I glutamine amidotransferase-like superfamily protein
1.09e-252	0.899465	0.932	0.856	2.02e-248	5	Carub.0007s1064	AT4G30010
6.82e-185	0.820299	0.864	0.772	1.26e-180	5	Carub.0007s1121	AT4G29350	PFN2,PRF2,PRO2	profilin 2
0	1.00485	0.466	0.066	0	5	Carub.0007s1151	AT4G29080	IAA27,PAP2	phytochrome-associated protein 2
1.04e-137	0.675997	0.225	0.061	1.92e-133	5	Carub.0007s1195	AT4G28703		RmlC-like cupins superfamily protein
4.52e-63	0.513446	0.473	0.328	8.34e-59	5	Carub.0007s1226	AT4G28440		Nucleic acid-binding, OB-fold-like protein
3.18e-194	0.733569	0.917	0.848	5.86e-190	5	Carub.0007s1272	AT4G28060		Cytochrome c oxidase, subunit Vib family protein
1.87e-145	0.627255	0.939	0.873	3.45e-141	5	Carub.0007s1375	AT4G27090		Ribosomal protein L14
4.71e-57	0.53657	0.795	0.745	8.68e-53	5	Carub.0007s1522	AT4G25740		RNA binding Plectin/S10 domain-containing protein
2.07e-193	0.829025	0.688	0.349	3.82e-189	5	Carub.0007s1705	AT4G24040	ATTRE1,TRE1	trehalase 1
8.48e-75	0.501402	0.429	0.249	1.56e-70	5	Carub.0007s1706	AT4G24026
3.28e-240	0.892548	0.913	0.809	6.06e-236	5	Carub.0007s1741	AT4G23710	VAG2,VATG2,VHA-G2	vacuolar ATP synthase subunit G2
1.42e-106	0.548619	0.267	0.097	2.61e-102	5	Carub.0007s1779	AT4G00430	PIP1;4,PIP1E,TMP-C	plasma membrane intrinsic protein 1;4
1.55e-220	0.744545	0.976	0.94	2.87e-216	5	Carub.0007s2032	AT4G21105		cytochrome-c oxidases;electron carriers
5.59e-247	0.928014	0.904	0.79	1.03e-242	5	Carub.0007s2098	AT4G20150
2.05e-155	0.545401	0.999	0.993	3.79e-151	5	Carub.0007s2193	AT4G19200		proline-rich family protein
2.02e-114	0.578728	0.938	0.891	3.73e-110	5	Carub.0007s2251	AT2G42740	RPL16A	ribosomal protein large subunit 16A
6.35e-109	0.757946	0.906	0.862	1.17e-104	5	Carub.0007s2323	AT4G18100		Ribosomal protein L32e
4.05e-254	0.959294	0.985	0.937	7.48e-250	5	Carub.0007s2402	AT4G17390		Ribosomal protein L23/L15e family protein
4.8e-131	0.679395	0.937	0.891	8.86e-127	5	Carub.0007s2467	AT4G17390		Ribosomal protein L23/L15e family protein
8.8e-160	0.632775	0.234	0.059	1.62e-155	5	Carub.0007s2473	AT4G16670		Plant protein of unknown function (DUF828) with plant pleckstrin homology-like region
1.52e-139	0.76857	0.7	0.537	2.81e-135	5	Carub.0007s2505	AT4G16450
1.97e-108	0.572179	0.854	0.804	3.63e-104	5	Carub.0007s2585	AT4G15802	AtHSBP,HSBP	heat shock factor binding protein
5.52e-90	0.503089	0.969	0.943	1.02e-85	5	Carub.0007s2623	AT5G18380		Ribosomal protein S5 domain 2-like superfamily protein
5.82e-122	0.603364	0.955	0.914	1.07e-117	5	Carub.0007s2709	AT4G15000		Ribosomal L27e protein family
4.29e-135	0.571471	0.985	0.957	7.92e-131	5	Carub.0007s2796	AT4G14320		Zinc-binding ribosomal protein family protein
1.7e-119	0.824335	0.414	0.199	3.13e-115	5	Carub.0007s2807	AT4G14270
0	1.97346	0.969	0.818	0	5	Carub.0007s2853	AT4G13940	ATSAHH1,EMB1395,HOG1,MEE58,SAHH1	S-adenosyl-L-homocysteine hydrolase
1.5e-158	0.893998	0.611	0.368	2.77e-154	5	Carub.0007s2854	AT4G13930	SHM4	serine hydroxymethyltransferase 4
2.19e-92	0.623477	0.566	0.381	4.04e-88	5	Carub.0007s2859	AT4G13850	ATGRP2,GR-RBP2,GRP2	glycine-rich RNA-binding protein 2
0	0.706458	0.245	0.014	0	5	Carub.0007s2884	AT4G13660	ATPRR2,PRR2	pinoresinol reductase 2
2.9e-104	0.510462	0.92	0.886	5.36e-100	5	Carub.0007s3128	AT5G35530		Ribosomal protein S3 family protein
2.81e-185	0.744417	0.917	0.863	5.19e-181	5	Carub.0007s3399	AT5G41520		RNA binding Plectin/S10 domain-containing protein
7.22e-260	0.726135	0.411	0.117	1.33e-255	5	Carub.0007s3615	AT5G39730		AIG2-like (avirulence induced gene) family protein
1.49e-268	0.846428	0.439	0.133	2.76e-264	5	Carub.0007s3661	AT5G39320		UDP-glucose 6-dehydrogenase family protein
0	0.993133	0.999	0.985	0	5	Carub.0008s0008	AT5G47700		60S acidic ribosomal protein family
0	0.902951	0.98	0.925	0	5	Carub.0008s0079	AT5G47030		ATPase, F1 complex, delta/epsilon subunit
0	1.05835	0.97	0.896	0	5	Carub.0008s0146	AT4G18100		Ribosomal protein L32e
4.74e-106	0.6321	0.851	0.787	8.74e-102	5	Carub.0008s0221	AT2G42740	RPL16A	ribosomal protein large subunit 16A
2.49e-104	0.574208	0.848	0.804	4.59e-100	5	Carub.0008s0458	AT5G43970	ATTOM22-V,TOM22-V,TOM9-2	translocase of outer membrane 22-V
5.46e-86	0.578491	0.636	0.485	1.01e-81	5	Carub.0008s0513	AT1G04340		HR-like lesion-inducing protein-related
1.59e-137	0.668349	0.883	0.801	2.94e-133	5	Carub.0008s0528	AT5G43330		Lactate/malate dehydrogenase family protein
2.55e-299	1.12612	0.699	0.302	4.7e-295	5	Carub.0008s0556	AT5G43150
0	1.09543	0.99	0.95	0	5	Carub.0008s0573	AT4G27090		Ribosomal protein L14
9.41e-172	0.508243	0.979	0.951	1.74e-167	5	Carub.0008s0577	AT5G42980	ATH3,ATTRX3,ATTRXH3,TRX3,TRXH3	thioredoxin 3
6.48e-72	0.545844	0.341	0.183	1.2e-67	5	Carub.0008s0821	AT5G48580	FKBP15-2	FK506- and rapamycin-binding protein 15 kD-2
9.04e-58	0.518697	0.486	0.352	1.67e-53	5	Carub.0008s1084	AT5G50850	MAB1	Transketolase family protein
3.85e-106	0.699944	0.594	0.42	7.1e-102	5	Carub.0008s1258	AT5G52470	ATFBR1,ATFIB1,FBR1,FIB1,SKIP7	fibrillarin 1
7.27e-180	0.581901	0.983	0.962	1.34e-175	5	Carub.0008s1277	AT5G52650		RNA binding Plectin/S10 domain-containing protein
4.29e-187	0.824023	0.865	0.766	7.92e-183	5	Carub.0008s1300	AT5G52840		NADH-ubiquinone oxidoreductase-related
5.27e-92	0.573484	0.343	0.159	9.73e-88	5	Carub.0008s1446	AT5G54160	ATOMT1,OMT1	O-methyltransferase 1
5.32e-204	1.29802	0.965	0.883	9.81e-200	5	Carub.0008s1478	AT5G54500	FQR1	flavodoxin-like quinone reductase 1
1.98e-124	0.670941	0.652	0.443	3.65e-120	5	Carub.0008s1554	AT5G55190	ATRAN3,RAN3	RAN GTPase 3
5.94e-213	0.894412	0.452	0.172	1.1e-208	5	Carub.0008s1610	AT5G55730	FLA1	FASCICLIN-like arabinogalactan 1
1.62e-228	1.06844	0.278	0.061	3e-224	5	Carub.0008s1702	AT5G56540	AGP14,ATAGP14	arabinogalactan protein 14
1.49e-198	0.632628	0.99	0.967	2.75e-194	5	Carub.0008s1719	AT5G56710		Ribosomal protein L31e family protein
3.92e-275	0.812964	0.997	0.986	7.22e-271	5	Carub.0008s1780	AT5G57290		60S acidic ribosomal protein family
1.1e-68	0.565777	0.593	0.435	2.03e-64	5	Carub.0008s1896	AT5G58375		Methyltransferase-related protein
3.75e-155	0.727586	0.867	0.784	6.92e-151	5	Carub.0008s1901	AT5G58420		Ribosomal protein S4 (RPS4A) family protein
4.99e-166	0.855406	0.607	0.368	9.2e-162	5	Carub.0008s1921	AT5G58590	RANBP1	RAN binding protein 1
5e-146	0.549498	0.919	0.75	9.23e-142	5	Carub.0008s2054	AT5G59890	ADF4,ATADF4	actin depolymerizing factor 4
6e-277	0.990783	0.92	0.802	1.11e-272	5	Carub.0008s2056	AT5G59880	ADF3	actin depolymerizing factor 3
1.04e-145	0.573293	0.988	0.976	1.92e-141	5	Carub.0008s2110	AT5G60390		GTP binding Elongation factor Tu family protein
9.29e-264	0.869257	0.973	0.916	1.71e-259	5	Carub.0008s2184	AT5G61170		Ribosomal protein S19e family protein
4.59e-236	0.7238	0.979	0.922	8.48e-232	5	Carub.0008s2299	AT3G45030		Ribosomal protein S10p/S20e family protein
6.41e-256	1.47967	0.779	0.495	1.18e-251	5	Carub.0008s2303	AT5G62350		Plant invertase/pectin methylesterase inhibitor superfamily protein
5.41e-195	0.983677	0.72	0.478	9.98e-191	5	Carub.0008s2307	AT5G62390	ATBAG7,BAG7	BCL-2-associated athanogene 7
6e-100	0.649426	0.663	0.524	1.11e-95	5	Carub.0008s2421	AT5G63510	GAMMA CAL1	gamma carbonic anhydrase like 1
0	0.872604	0.427	0.082	0	5	Carub.0008s2431	AT5G63580	ATFLS2,FLS2	flavonol synthase 2
1.24e-141	0.851542	0.876	0.805	2.29e-137	5	Carub.0008s2493	AT3G10090		Nucleic acid-binding, OB-fold-like protein
2.84e-287	0.842247	0.985	0.934	5.23e-283	5	Carub.0008s2515	AT5G64350	ATFKBP12,FKBP12	FK506-binding protein 12
1.95e-238	0.69765	0.413	0.123	3.59e-234	5	Carub.0008s2586	AT5G65020	ANNAT2	annexin 2
1.38e-245	0.581152	0.233	0.04	2.55e-241	5	Carub.0008s2623	AT5G65380		MATE efflux family protein
2.58e-189	0.970881	0.767	0.597	4.75e-185	5	Carub.0008s2654	AT5G65670	IAA9	indole-3-acetic acid inducible 9
1.69e-39	0.587517	0.283	0.163	3.11e-35	5	Carub.0008s2656	AT5G65690	PCK2,PEPCK	phosphoenolpyruvate carboxykinase 2
6.28e-118	0.685396	0.606	0.423	1.16e-113	5	Carub.0008s2802	AT5G66510	GAMMA CA3	gamma carbonic anhydrase 3
1.88e-80	0.529328	0.754	0.685	3.47e-76	5	Carub.0011s0010	AT3G61110	ARS27A,RS27A	ribosomal protein S27
1.54e-63	0.551141	0.661	0.586	2.85e-59	5	Carub.0011s0011	AT3G61110	ARS27A,RS27A	ribosomal protein S27
4.71e-192	0.660541	0.956	0.919	8.69e-188	5	Carub.0014s0003	AT5G47890		NADH-ubiquinone oxidoreductase B8 subunit, putative
7.33e-104	0.740512	0.594	0.409	1.35e-99	5	Carub.0151s0003	AT1G50010	TUA2	tubulin alpha-2 chain
1.86e-74	0.654727	0.572	0.36	3.43e-70	6	Carub.0001s0049	AT1G01720	ANAC002,ATAF1	NAC (No Apical Meristem) domain transcriptional regulator superfamily protein
8.97e-105	0.587897	0.929	0.833	1.65e-100	6	Carub.0001s0069	AT1G01550	BPS1	Protein of unknown function (DUF793)
1.57e-121	0.923776	0.679	0.432	2.89e-117	6	Carub.0001s0075	AT1G01490		Heavy metal transport/detoxification superfamily protein
1.4e-27	0.668816	0.775	0.68	2.58e-23	6	Carub.0001s0077	AT1G01470	LEA14,LSR3	Late embryogenesis abundant protein
7.92e-48	0.550928	0.219	0.096	1.46e-43	6	Carub.0001s0124	AT1G02220	ANAC003,NAC003	NAC domain containing protein 3
4.55e-151	1.27257	0.486	0.199	8.39e-147	6	Carub.0001s0158	AT1G02520	PGP11	P-glycoprotein 11
9.86e-129	0.851457	0.571	0.291	1.82e-124	6	Carub.0001s0165	AT1G02610		RING/FYVE/PHD zinc finger superfamily protein
5.25e-97	1.01399	0.681	0.472	9.69e-93	6	Carub.0001s0197	AT1G02850	BGLU11	beta glucosidase 11
4.64e-85	0.718268	0.527	0.306	8.56e-81	6	Carub.0001s0198	AT1G02860	BAH1,NLA	SPX (SYG1/Pho81/XPR1) domain-containing protein
2.35e-238	0.74973	0.461	0.132	4.34e-234	6	Carub.0001s0327	AT1G04120	ABCC5,ATABCC5,ATMRP5,MRP5	multidrug resistance-associated protein 5
4.71e-75	0.836988	0.468	0.266	8.69e-71	6	Carub.0001s0439	AT1G05100	MAPKKK18	mitogen-activated protein kinase kinase kinase 18
0	0.901381	0.333	0.052	0	6	Carub.0001s0463	AT1G05320
3.42e-54	0.706794	0.935	0.867	6.3e-50	6	Carub.0001s0465	AT2G32210
4.78e-152	0.951633	0.934	0.809	8.83e-148	6	Carub.0001s0633	AT1G07040
5.21e-29	0.606979	0.992	0.985	9.61e-25	6	Carub.0001s0692	AT1G07610	MT1C	metallothionein 1C
3.66e-245	1.25848	0.311	0.06	6.75e-241	6	Carub.0001s0693	AT1G07610	MT1C	metallothionein 1C
0	0.982046	0.455	0.047	0	6	Carub.0001s0764	AT1G08290	WIP3	WIP domain protein 3
0	0.577629	0.328	0.051	0	6	Carub.0001s0814	AT1G08800		Protein of unknown function, DUF593
5.49e-127	0.773074	0.558	0.264	1.01e-122	6	Carub.0001s0826	AT1G08940		Phosphoglycerate mutase family protein
1.91e-190	0.560379	0.2	0.031	3.53e-186	6	Carub.0001s0881	AT1G09460		Carbohydrate-binding X8 domain superfamily protein
4.5e-148	0.97522	0.696	0.436	8.31e-144	6	Carub.0001s0940	AT1G09970	LRR XI-23,RLK7	Leucine-rich receptor-like protein kinase family protein
6.59e-38	0.635321	0.639	0.522	1.22e-33	6	Carub.0001s0958	AT1G10170	ATNFXL1,NFXL1	NF-X-like 1
9.16e-51	1.00025	0.727	0.596	1.69e-46	6	Carub.0001s1089	AT1G11260	ATSTP1,STP1	sugar transporter 1
1.19e-141	1.00892	0.612	0.321	2.19e-137	6	Carub.0001s1308	AT1G13360
5.52e-51	0.570942	0.888	0.89	1.02e-46	6	Carub.0001s1314	AT1G13440	GAPC-2,GAPC2	glyceraldehyde-3-phosphate dehydrogenase C2
1.55e-73	0.63219	0.638	0.452	2.85e-69	6	Carub.0001s1522	AT1G15420
3.84e-89	0.790751	0.726	0.538	7.08e-85	6	Carub.0001s1523	AT1G15430		Protein of unknown function (DUF1644)
1.27e-77	0.527074	0.916	0.849	2.34e-73	6	Carub.0001s1663	AT1G16890	UBC13B,UBC36	ubiquitin-conjugating enzyme 36
2.05e-109	0.644989	0.974	0.928	3.79e-105	6	Carub.0001s1706	AT1G17290	AlaAT1	alanine aminotransferas
2.36e-55	0.601672	0.861	0.804	4.36e-51	6	Carub.0001s1837	AT1G18720		Protein of unknown function (DUF962)
5.74e-255	1.69538	0.55	0.18	1.06e-250	6	Carub.0001s1865	AT1G19020
1.64e-215	1.29923	0.886	0.702	3.02e-211	6	Carub.0001s1880	AT1G19180	JAZ1,TIFY10A	jasmonate-zim-domain protein 1
2.7e-81	0.849296	0.762	0.578	4.98e-77	6	Carub.0001s1930	AT1G19770	ATPUP14,PUP14	purine permease 14
9.56e-44	0.523173	0.583	0.439	1.76e-39	6	Carub.0001s1963	AT1G20100
1.84e-67	0.684293	0.993	0.993	3.4e-63	6	Carub.0001s1991	AT1G20440	AtCOR47,COR47,RD17	cold-regulated 47
9.25e-69	0.592646	0.998	0.989	1.71e-64	6	Carub.0001s1992	AT1G20450	ERD10,LTI29,LTI45	Dehydrin family protein
2.41e-45	0.525141	0.68	0.557	4.45e-41	6	Carub.0001s2044	AT1G20970
1.87e-103	0.688122	0.684	0.454	3.45e-99	6	Carub.0001s2045	AT1G20980	ATSPL14,FBR6,SPL14,SPL1R2	squamosa promoter binding protein-like 14
8.63e-208	1.53785	0.834	0.579	1.59e-203	6	Carub.0001s2048	AT1G21000		PLATZ transcription factor family protein
3.1e-303	2.59321	0.39	0.081	5.72e-299	6	Carub.0001s2071	AT1G21310	ATEXT3,EXT3,RSH	extensin 3
3.84e-92	0.710189	0.738	0.564	7.09e-88	6	Carub.0001s2086	AT1G21450	SCL1	SCARECROW-like 1
7.61e-188	1.16809	0.781	0.516	1.4e-183	6	Carub.0001s2127	AT1G21830
0	2.19283	0.376	0.058	0	6	Carub.0001s2178	AT1G22230
1.95e-56	0.594299	0.604	0.429	3.59e-52	6	Carub.0001s2323	AT1G23710		Protein of unknown function (DUF1645)
2.7e-97	0.608652	0.555	0.313	4.99e-93	6	Carub.0001s2405	AT1G26930		Galactose oxidase/kelch repeat superfamily protein
0	1.25793	0.464	0.107	0	6	Carub.0001s2406	AT1G26920
2.43e-93	1.10141	0.595	0.382	4.49e-89	6	Carub.0001s2493	AT1G25550		myb-like transcription factor family protein
1.16e-64	0.6524	0.794	0.675	2.15e-60	6	Carub.0001s2535	AT1G25220	ASB1,TRP4,WEI7	anthranilate synthase beta subunit 1
7.42e-174	1.80595	0.803	0.559	1.37e-169	6	Carub.0001s2624	AT1G27730	STZ,ZAT10	salt tolerance zinc finger
2.23e-206	0.951594	0.998	0.983	4.11e-202	6	Carub.0001s2642	AT1G27970	NTF2B	nuclear transport factor 2B
1.38e-219	1.26877	0.446	0.134	2.55e-215	6	Carub.0001s2663	AT1G28190
1.04e-114	0.5584	0.464	0.211	1.91e-110	6	Carub.0001s2672	AT1G28280		VQ motif-containing protein
5.44e-142	1.30748	0.493	0.216	1e-137	6	Carub.0001s2678	AT1G28330	DRM1,DYL1	dormancy-associated protein-like 1
5.44e-142	1.30748	0.493	0.216	1e-137	6	Carub.0001s2678	AT1G28330	DRM1,DYL1	dormancy-associated protein-like 1
1.47e-108	0.531101	0.299	0.101	2.71e-104	6	Carub.0001s2786	AT1G29640		Protein of unknown function, DUF584
2.23e-45	1.08437	0.47	0.318	4.12e-41	6	Carub.0001s2837	AT1G30135	JAZ8,TIFY5A	jasmonate-zim-domain protein 8
6.35e-59	0.730633	0.455	0.281	1.17e-54	6	Carub.0001s2854	AT1G30320		Remorin family protein
4.64e-149	1.22153	0.581	0.303	8.56e-145	6	Carub.0001s2859	AT1G30400	ATABCC1,ATMRP1,EST1,MRP1	multidrug resistance-associated protein 1
0	1.0355	0.463	0.067	0	6	Carub.0001s3049	AT1G32170	XTH30,XTR4	xyloglucan endotransglucosylase/hydrolase 30
1.63e-73	0.77224	0.758	0.623	3.01e-69	6	Carub.0001s3056	AT1G32230	ATP8,CEO,CEO1,RCD1	WWE protein-protein interaction domain protein family
2.47e-80	0.565265	0.458	0.248	4.55e-76	6	Carub.0001s3252	AT1G34370	STOP1	C2H2 and C2HC zinc fingers superfamily protein
0	1.32659	0.231	0.021	0	6	Carub.0001s3354	AT1G35910		Haloacid dehalogenase-like hydrolase (HAD) superfamily protein
8.15e-99	0.677018	0.626	0.387	1.5e-94	6	Carub.0001s3385	AT1G36730		Translation initiation factor IF2/IF5
1.84e-62	0.625012	0.79	0.659	3.4e-58	6	Carub.0001s3439	AT1G42990	ATBZIP60,BZIP60	basic region/leucine zipper motif 60
1.94e-75	0.582784	0.702	0.507	3.58e-71	6	Carub.0001s3482	AT1G43890	ATRAB-C1,ATRAB18,ATRABC1,RAB18,RAB18-1,RABC1	RAB GTPASE HOMOLOG B18
1.81e-61	0.558816	0.715	0.568	3.34e-57	6	Carub.0001s3592	AT1G47128	RD21,RD21A	Granulin repeat cysteine protease family protein
6.67e-228	0.657655	0.274	0.05	1.23e-223	6	Carub.0001s3711	AT1G48000	AtMYB112,MYB112	myb domain protein 112
2.28e-83	0.847386	0.697	0.484	4.2e-79	6	Carub.0001s3743	AT1G48300
4.03e-103	0.611801	0.704	0.467	7.44e-99	6	Carub.0001s3960	AT1G50570		Calcium-dependent lipid-binding (CaLB domain) family protein
4.03e-103	0.611801	0.704	0.467	7.44e-99	6	Carub.0001s3960	AT1G50570		Calcium-dependent lipid-binding (CaLB domain) family protein
3.23e-110	0.693505	0.85	0.684	5.96e-106	6	Carub.0001s3964	AT1G50600	SCL5	scarecrow-like 5
1.85e-46	0.500017	0.441	0.284	3.41e-42	6	Carub.0001s3971	AT1G50670		OTU-like cysteine protease family protein
2.49e-174	1.54712	0.722	0.434	4.6e-170	6	Carub.0001s4065	AT1G51760	IAR3,JR3	peptidase M20/M25/M40 family protein
2.87e-269	1.37994	0.455	0.121	5.29e-265	6	Carub.0001s4088	AT1G51950	IAA18	indole-3-acetic acid inducible 18
2.3e-83	0.666862	0.577	0.359	4.25e-79	6	Carub.0001s4124	AT1G52280	AtRABG3d,RABG3d	RAB GTPase homolog G3D
1.17e-221	1.02823	0.771	0.444	2.16e-217	6	Carub.0001s4150	AT1G52540		Protein kinase superfamily protein
1.66e-185	1.04441	0.635	0.309	3.05e-181	6	Carub.0001s4153	AT1G52565
1.84e-275	1.6239	0.884	0.592	3.39e-271	6	Carub.0001s4204	AT1G52890	ANAC019,NAC019	NAC domain containing protein 19
3.43e-99	1.33762	0.887	0.77	6.33e-95	6	Carub.0001s4210	AT3G15450		Aluminium induced protein with YGL and LRDR motifs
2.47e-81	0.750562	0.704	0.526	4.56e-77	6	Carub.0001s4334	AT1G54100	ALDH7B4	aldehyde dehydrogenase 7B4
1.26e-75	0.50339	0.735	0.543	2.33e-71	6	Carub.0001s4353	AT1G54290		Translation initiation factor SUI1 family protein
0	0.668852	0.237	0.025	0	6	Carub.0002s0011	AT1G64625		Serine/threonine-protein kinase WNK (With No Lysine)-related
0	1.29976	0.478	0.078	0	6	Carub.0002s0074	AT1G64060	ATRBOH F,ATRBOHF,RBOH F,RBOHAP108,RBOHF	respiratory burst oxidase protein F
8.31e-87	1.30088	0.604	0.393	1.53e-82	6	Carub.0002s0101	AT1G63840		RING/U-box superfamily protein
2.4e-149	1.06428	0.471	0.197	4.43e-145	6	Carub.0002s0175	AT1G63180	UGE3	UDP-D-glucose/UDP-D-galactose 4-epimerase 3
3.11e-80	1.45075	0.419	0.213	5.74e-76	6	Carub.0002s0221	AT1G62770		Plant invertase/pectin methylesterase inhibitor superfamily protein
6.79e-156	2.53354	0.644	0.397	1.25e-151	6	Carub.0002s0260	AT1G62380	ACO2,ATACO2	ACC oxidase 2
1.63e-81	0.514125	0.433	0.219	3.01e-77	6	Carub.0002s0314	AT1G61900
4.83e-213	1.70806	0.601	0.265	8.91e-209	6	Carub.0002s0315	AT1G61890		MATE efflux family protein
0	1.1819	0.443	0.041	0	6	Carub.0002s0350	AT1G61660		basic helix-loop-helix (bHLH) DNA-binding superfamily protein
3.06e-58	0.518534	0.424	0.242	5.64e-54	6	Carub.0002s0402	AT1G61140	EDA16	SNF2 domain-containing protein / helicase domain-containing protein / zinc finger protein-related
6.16e-192	1.13821	0.88	0.703	1.14e-187	6	Carub.0002s0432	AT1G60940	SNRK2-10,SNRK2.10,SRK2B	SNF1-related protein kinase 2.10
6.82e-53	0.800374	0.818	0.714	1.26e-48	6	Carub.0002s0462	AT1G60710	ATB2	NAD(P)-linked oxidoreductase superfamily protein
5.01e-85	0.807107	0.9	0.81	9.25e-81	6	Carub.0002s0511	AT1G60140	ATTPS10,TPS10	trehalose phosphate synthase
5.21e-199	0.506522	0.26	0.051	9.61e-195	6	Carub.0002s0519	AT1G60060		Serine/threonine-protein kinase WNK (With No Lysine)-related
4.25e-68	0.67184	0.665	0.473	7.84e-64	6	Carub.0002s0577	AT1G59660		Nucleoporin autopeptidase
2.95e-92	0.746154	0.324	0.129	5.45e-88	6	Carub.0002s0644	AT1G58180	ATBCA6,BCA6	beta carbonic anhydrase 6
3.22e-84	0.879148	0.737	0.581	5.95e-80	6	Carub.0002s0968
1.22e-52	0.545332	0.744	0.607	2.26e-48	6	Carub.0002s1108	AT4G05320	UBQ10	polyubiquitin 10
1.37e-57	0.528233	0.491	0.313	2.53e-53	6	Carub.0002s1226	AT1G66260		RNA-binding (RRM/RBD/RNP motifs) family protein
7.73e-144	1.26993	0.767	0.52	1.43e-139	6	Carub.0002s1252	AT1G66500		Pre-mRNA cleavage complex II
3.38e-204	0.593243	0.302	0.067	6.23e-200	6	Carub.0002s1334	AT1G67050
3.42e-86	0.600997	0.563	0.337	6.31e-82	6	Carub.0002s1351	AT1G67230	LINC1	little nuclei1
1.17e-138	0.950974	0.562	0.282	2.17e-134	6	Carub.0002s1381	AT1G67480		Galactose oxidase/kelch repeat superfamily protein
2.12e-59	0.522506	0.545	0.367	3.92e-55	6	Carub.0002s1491	AT1G68410		Protein phosphatase 2C family protein
1.57e-80	0.693051	0.518	0.303	2.9e-76	6	Carub.0002s1566	AT1G69040	ACR4	ACT domain repeat 4
1.03e-18	0.559746	0.396	0.296	1.9e-14	6	Carub.0002s1611	AT1G69490	ANAC029,ATNAP,NAP	NAC-like, activated by AP3/PI
[truncated: 3,723 more rows]
