# Supplementary material for: Evolution of a SHOOTMERISTEMLESS transcription factor binding site promotes fruit shape determination
Source: Nat Plants. 2024 Dec 12;11(1):23–35. doi: 10.1038/s41477-024-01854-1 (PMC11757149; doi:10.1038/s41477-024-01854-1)
Supplement: Supplementary file 6 — Marker genes and cell cycle gene information. [file 41477_2024_1854_MOESM6_ESM.xlsx]

## Sheet: marker genes
Capsella gene code	Arabidopsis orthologs	Full name name	Tissue	S13-cluster	S14-cluster	Reference
Carub.0007s0635	AT4G34050	CAFFEOYL COENZYME A O-NETHYLTRANSFERASE 1, CCoAOMT1	embryo	5,13	8	Dardick, C.D., et al. Stone formation in peach fruit exhibits spatial coordination of the lignin and flavonoid pathways and similarity to Arabidopsis dehiscence. BMC Biol. 8, 13 (2010).
Carub.0004s1165	AT2G30490	CINNAMATE-4-HYDROXYLASE,C4H	embryo	5,13	8	Dardick, C.D., et al. Stone formation in peach fruit exhibits spatial coordination of the lignin and flavonoid pathways and similarity to Arabidopsis dehiscence. BMC Biol. 8, 13 (2010).
Carub.0008s2137	AT5G60690	REVOLUTA, REV	embryo	5	8	Carlsbecker, A., et al. Cell signalling by microRNA165/6 directs gene dose-dependent root cell fate. Nature 465, 316–321 (2010).
Carub.0006s2265	AT5G24800	BASIC LEUCINE ZIPPER 9, BZIP9	embryo	13	8	Kim, J. Y., et al. Distinct identities of leaf phloem cells revealed by single cell transcriptomics. Plant Cell 33, 511–530 (2021).
Carub.0005s0698	AT3G28455	CLAVATA3/ESR-RELATED 25, CLE25	embryo	13	8	Takahashi, F., et al. A small peptide modulates stomatal control via abscisic acid in long-distance signalling. Nature 556, 235–238 (2018).
Carub.0001s0697	AT1G07640	OBF BINDING PROTEIN 2, OBP2	embryo	5	8	Kang, H. G., & Singh, K. B. Characterization of salicylic acid-responsive, arabidopsis Dof domain proteins: overexpression of OBP3 leads to growth defects. Plant J. 21, 329–339 (2000).
Carub.0001s2223	AT1G22710	SUCROSE-PROTON SYMPORTER 2, SUC2	embryo	5,13	8,10,14	Gould, N., et al. AtSUC2 has a role for sucrose retrieval along the phloem pathway: evidence from carbon-11 tracer studies. Plant Sci. 188, 97–101 (2012).
Carub.0005s2556	AT3G58780	SHATTERPROOF 1, SHP1	embryo	5	8	Ehlers, K., et al. The MADS Box Genes ABS, SHP1, and SHP2 Are Essential for the Coordination of Cell Divisions in Ovule and Seed Coat Development and for Endosperm Formation in Arabidopsis thaliana. PLoS One 11, e0165075 (2016).
Carub.0004s2527	AT2G42830	SHATTERPROOF 2, SHP2	embryo	5,13	8,12	Ehlers, K., et al. The MADS Box Genes ABS, SHP1, and SHP2 Are Essential for the Coordination of Cell Divisions in Ovule and Seed Coat Development and for Endosperm Formation in Arabidopsis thaliana. PLoS One 11, e0165075 (2016).
Carub.0006s2850	AT4G09960	SEEDSTICK, STK	endocarp	5,7,8	5,8	Mizzotti, C.,et al. SEEDSTICK is a master regulator of development and metabolism in the Arabidopsis seed coat. PLoS Genet. 10, e1004856 (2014).
Carub.0002s0335	AT1G61720	BANYULS, BAN	endocarp	4,5,7,8,13	1,5,6,8,13	Albert, S., Delseny, M., & Devic, M. BANYULS, a novel negative regulator of flavonoid biosynthesis in the Arabidopsis seed coat. Plant J. 11, 289–299 (1997).
Carub.0005s2579	AT3G59030	TRANSPARENT TESTA 12, TT12	epidermal	4	3,8	Marinova, K., et al. The Arabidopsis MATE transporter TT12 acts as a vacuolar flavonoid/H+ -antiporter active in proanthocyanidin-accumulating cells of the seed coat. Plant Cell 19, 2023–2038 (2007).
Carub.0007s1965	AT4G21750	MERISTEM LAYER 1, ATML1	epidermal	4,11,13	3,8,12	Takada, S., Takada, N., & Yoshida, A. ATML1 promotes epidermal cell differentiation in Arabidopsis shoots. Development 140, 1919–1923 (2013).
Carub.0004s0607	AT5G14780	FORMATE DEHYDROGENASE, FDH	epidermal	4,11,12	3,8,12,14	Yephremov, A., et al. Characterization of the FIDDLEHEAD gene of Arabidopsis reveals a link between adhesion response and cell differentiation in the epidermis. Plant Cell 11, 2187–2201 (1999).
Carub.0006s2167	AT5G23940	DEFECTIVE IN CUTICULAR RIDGES, DCR	epidermal	4,5,11,13	3,8,12	Panikashvili, D., Shi, J. X., Schreiber, L., & Aharoni, A. The Arabidopsis DCR encoding a soluble BAHD acyltransferase is required for cutin polyester formation and seed hydration properties. Plant Physiol. 151, 1773–1789 (2009).
Carub.0003s2436	AT3G24140	FAMA	epidermal	4,5,11,12	3,8,12,13,14	Ohashi-Ito, K., & Bergmann, D. C. Arabidopsis FAMA controls the final proliferation/differentiation switch during stomatal development. Plant Cell 18, 2493–2505 (2006).
Carub.0001s1262	AT1G12860	SCREAM 2, SCRM2	epidermal	4,11	3,12,14	Kanaoka, M. M., et al. SCREAM/ICE1 and SCREAM2 specify three cell-state transitional steps leading to arabidopsis stomatal differentiation. Plant Cell 20, 1775–1785 (2008).
Carub.0004s2154	AT2G39470	PsbP-LIKE PROTEIN 2, PPL2	epidermal	4	3,14	Ishihara, S., et al. Distinct functions for the two PsbP-like proteins PPL1 and PPL2 in the chloroplast thylakoid lumen of Arabidopsis. Plant Physiol. 145, 668–679 (2007).
Carub.0004s2179	AT2G39730	RUBISCO ACTIVASE, RCA	epidermal	4,12	3,14	Kim, S. Y., et al. Arabidopsis plants expressing only the redox-regulated Rca-α isoform have constrained photosynthesis and plant growth. Plant J. 103, 2250–2262 (2020).
Carub.0001s0868	AT1G09340	CHLOROPLAST RNA BINDING, CRB	epidermal	4	3,10	Hassidim, M., et al. Mutations in CHLOROPLAST RNA BINDING provide evidence for the involvement of the chloroplast in the regulation of the circadian clock in Arabidopsis. Plant J. 51, 551–562 (2007).
Carub.0007s3759	AT5G38420	RUBISCO SMALL SUBUNIT 2B, RBCS2B	mesophyll	0,1,2,3,6,9,15	3	Xia, K.,et al. The single-cell stereo-seq reveals region-specific cell subtypes and transcriptome profiling in Arabidopsis leaves. Dev. Cell 57, 1299–1310.e4 (2022).
Carub.0001s2814	AT1G29910	CELLULOSE SYNTHASE LIKE B3, CAB3	mesophyll	0,1,2,3,4,6,9,15	0,2,4,7,9,11	Warnasooriya, S. N., & Montgomery, B. L. Detection of spatial-specific phytochrome responses using targeted expression of biliverdin reductase in Arabidopsis. Plant Physiol. 149, 424–433 (2009).
Carub.0004s2052	AT2G38540	LIPID TRANSFER PROTEIN 1, LTP1	mesophyll	0,1,2,3,6,9,15	0,1,2,3,4,7,8,9,11,14	Thoma, S., et al. Tissue-specific expression of a gene encoding a cell wall-localized lipid transfer protein from Arabidopsis. Plant Physiol. 105, 35–45 (1994).
Carub.0007s0062	AT1G27950	GLYCOSYLPHOSPHATIDYLUBISITOL-ANCHORED LIPID PROTEIN TRANSFER 1, LTPG1	mesophyll	0,1,2,3,4,6,9,12,15	0,1,2,4,7,9,11	Kim, H., et al. Characterization of glycosylphosphatidylinositol-anchored lipid transfer protein 2 (LTPG2) and overlapping function between LTPG/LTPG1 and LTPG2 in cuticular wax export or accumulation in Arabidopsis thaliana. Plant Cell Physiol. 53, 1391–1403 (2012).
Carub.0001s3863	AT1G49430	LATERAL ROOT DEVELOPMENT 2, LRD2	mesophyll	0,1,2,3,6,9,15	0,1,2,3,4,5,7,9,11	Schnurr, J., Shockey, J., & Browse, J. The acyl-CoA synthetase encoded by LACS2 is essential for normal cuticle development in Arabidopsis. Plant Cell 16, 629–642 (2004).
Carub.0004s2997	AT2G47240	LONG-CHAIN ACYL-COA SYNTHASE 1, LACS1	stomatal	12	14	Lü, S., et al. Arabidopsis CER8 encodes LONG-CHAIN ACYL-COA SYNTHETASE 1 (LACS1) that has overlapping functions with LACS2 in plant wax and cutin synthesis. Plant J., 59, 553–564 (2009).
Carub.0001s0008	AT1G02205	ECERIFERUM 1, CER1	stomatal	12	14	Sakuradani, E., Zhao, L., Haslam, T. M., & Kunst, L. The CER22 gene required for the synthesis of cuticular wax alkanes in Arabidopsis thaliana is allelic to CER1. Planta 237, 731–738 (2013).
Carub.0004s2008	AT2G38110	GLYCEROL-3-PHOSPHATE ACYLTRANSFERASE 6, GPAT6	stomatal	12	14	Li, X. C., et al. Glycerol-3-phosphate acyltransferase 6 (GPAT6) is important for tapetum development in Arabidopsis and plays multiple roles in plant fertility. Mol. Plant 5, 131–142 (2012).
Carub.0008s0767	AT5G48100	TRANSPARENT TESTA 10, TT10	vascular	7,10	6,12	Pourcel, L., et al. TRANSPARENT TESTA10 encodes a laccase-like enzyme involved in oxidative polymerization of flavonoids in Arabidopsis seed coat. Plant Cell 17, 2966–2980 (2005).
Carub.0005s1450	AT3G48330	PORTEIN-I-ISOASPARTATE METHYLTRANSFERASE 1, PIMT1	vascular	5,10	6,8,10	Ogé, L.,et al. Protein repair L-isoaspartyl methyltransferase 1 is involved in both seed longevity and germination vigor in Arabidopsis. Plant Cell 20, 3022–3037 (2008).
Carub.0003s2014	AT3G20210	DELTA VACUOLAR PROCESSING ENZYME, DELTA-VPE	vascular	10	10	Nakaune, S., et al. A vacuolar processing enzyme, deltaVPE, is involved in seed coat formation at the early stage of seed development. Plant Cell 17, 876–887 (2005).
Carub.0008s2777	AT5G66730	INDETERMINATE DOMAIN 1, IDD1	vascular	5,10,14	6,8,10	Feurtado, J. A., et al. The Arabidopsis C2H2 zinc finger INDETERMINATE DOMAIN1/ENHYDROUS promotes the transition to germination by regulating light and hormonal signaling during seed maturation. Plant Cell 23, 1772–1794 (2011).
Carub.0003s2517	AT3G24770	CLAVATA3/ESR-RELATED 41, CLE41	vascular	14	10	Etchells, J. P., & Turner, S. R. The PXY-CLE41 receptor ligand pair defines a multifunctional pathway that controls the rate and orientation of vascular cell division. Development 137, 767–774 (2010).
Carub.0003s0823	AT3G09070	OCTOPUS, OPS	vascular	10	6,10	Truernit, E., Bauby, H., Belcram, K., Barthélémy, J., & Palauqui, J. C. OCTOPUS, a polarly localised membrane-associated protein, regulates phloem differentiation entry in Arabidopsis thaliana. Development 139, 1306–1315 (2012).
Carub.0001s2673	AT1G28290	ARABINOGALACTAN PROTEIN 31	vascular	10	6,10	Liu, C., & Mehdy, M. C. A nonclassical arabinogalactan protein gene highly expressed in vascular tissues, AGP31, is transcriptionally repressed by methyl jasmonic acid in Arabidopsis. Plant Physiol. 145, 863–874 (2007).
Carub.0005s2996	AT3G63300	FORKED 1, FKD1	vascular	6,10,11	6,9,10,12	Hou, H., Erickson, J., Meservy, J., & Schultz, E. A. FORKED1 encodes a PH domain protein that is required for PIN1 localization in developing leaf veins. Plant J. 63, 960–973 (2010).
Carub.0005s0478	AT3G26744	INDUCER OF CBF EXPRESSION 1, ICE1	vascular	10	6,10	Kanaoka, M. M., et al. SCREAM/ICE1 and SCREAM2 specify three cell-state transitional steps leading to arabidopsis stomatal differentiation. Plant Cell 20, 1775–1785 (2008).
Carub.0004s2202	AT2G39890	PROLINE TRANSPORTER 1, PROT1	vascular	5,14	10	Grallath, S., et al. The AtProT family. Compatible solute transporters with similar substrate specificity but differential expression patterns. Plant Physiol. 137, 117–126 (2005).

## Sheet: cell cycle or cytokinesis genes
Capsella gene code	Arabidopsis orthologs	Full name name	Reference
Carub.0007s0279	AT4G37490	CYCLIN B1;1, CYCB1;1	Eloy, N. B., et al. The APC/C subunit 10 plays an essential role in cell proliferation during leaf development. Plant J. 68, 351–363 (2011).
Carub.0006s0503	AT5G06150	CYCLIN B1;2, CYCB1;2	Francis D. The plant cell cycle-15 years on. New Phytol. 174, 261–278 (2007).
Carub.0003s1084	AT3G11520	CYCLIN B1;3, CYCB1;3	Francis D. The plant cell cycle-15 years on. New Phytol. 174, 261–278 (2007).
Carub.0004s0717	AT2G26760	CYCLIN B1;4, CYCB1;4	Ren, D., et al. A new regulator of seed size control in Arabidopsis identified by a genome-wide association study. New phytol. 222, 895–906 (2019).
Carub.0003s3170	AT2G17620	CYCLIN B2;1, CYCB2;1	Dewitte, W., & Murray, J. A. The plant cell cycle. Annu. Rev. Plant Biol. 54, 235–264 (2003).
Carub.0007s0468	AT4G35620	CYCLIN B2;2, CYCB2;2	Dewitte, W., & Murray, J. A. The plant cell cycle. Annu. Rev. Plant Biol. 54, 235–264 (2003).
Carub.0001s2008	AT1G20610	CYCLIN B2;3, CYCB2;3	Dewitte, W., & Murray, J. A. The plant cell cycle. Annu. Rev. Plant Biol. 54, 235–264 (2003).
Carub.0002s2321	AT1G76310	CYCLIN B2;4, CYCB2;4	Van Leene, J., et al. Targeted interactomics reveals a complex core cell cycle machinery in Arabidopsis thaliana. Mol. Syst. Biol. 6, 397 (2010).
Carub.0001s1607	AT1G16330	CYCLIN B3;1, CYCB3;1	Bulankova, P., Akimcheva, S., Fellner, N., & Riha, K. Identification of Arabidopsis meiotic cyclins reveals functional diversification among plant cyclin genes. PLoS Genet. 9, e1003508 (2013).
Carub.0001s3502	AT1G44110	CYCLIN A1;1, CYCA1;1	Van Leene, J., et al. Targeted interactomics reveals a complex core cell cycle machinery in Arabidopsis thaliana. Mol. Syst. Biol. 6, 397 (2010).
Carub.0002s2428	AT1G77390	CYCLIN A1;2, CYCA1;2	Jha, A. K., et al. The role for CYCLIN A1;2/TARDY ASYNCHRONOUS MEIOSIS in differentiated cells in Arabidopsis. Plant Mol. Biol. 85, 81–94 (2014).
Carub.0006s2322	AT5G25380	CYCLIN A2;1, CYCA2;1	Donner, T. J., & Scarpella, E. Transcriptional control of early vein expression of CYCA2; 1 and CYCA2;4 in Arabidopsis leaves. Mech. Dev. 130, 14–24 (2013).
Carub.0006s0976	AT5G11300	CYCLIN A2;2, CYCA2;2	Vanneste, S., et al. Developmental regulation of CYCA2s contributes to tissue-specific proliferation in Arabidopsis. EMBO J. 30, 3430–3441 (2011).
Carub.0001s1534	AT1G15570	CYCLIN A2;3, CYCA2;3	Imai, K. K., et al. The A-type cyclin CYCA2;3 is a key regulator of ploidy levels in Arabidopsis endoreduplication. Plant Cell 18, 382–396 (2006).
Carub.0002s2720	AT1G80370	CYCLIN A2;4, CYCA2;4	Donner, T. J., & Scarpella, E. Transcriptional control of early vein expression of CYCA2; 1 and CYCA2;4 in Arabidopsis leaves. Mech. Dev. 130, 14–24 (2013).
Carub.0008s0564	AT5G43080	CYCLIN A3;1, CYCA3;1	Takahashi, I., Kojima, S., Sakaguchi, N., Umeda-Hara, C., & Umeda, M. Two Arabidopsis cyclin A3s possess G1 cyclin-like features. Plant Cell Rep. 29, 307–315 (2010).
Carub.0001s3597	AT1G47210	CYCLIN A3;2, CYCA3;2	Takahashi, I., Kojima, S., Sakaguchi, N., Umeda-Hara, C., & Umeda, M. Two Arabidopsis cyclin A3s possess G1 cyclin-like features. Plant Cell Rep. 29, 307–315 (2010).
Carub.0001s3600	AT1G47230	CYCLIN A3;4, CYCA3;4	Francis D. The plant cell cycle-15 years on. New Phytol. 174, 261–278 (2007).
Carub.0002s1691	AT1G70210	CYCLIN D1;1, CYCD1;1	Forzani, C., et al. WOX5 suppresses CYCLIN D activity to establish quiescence at the center of the root stem cell niche. Curr. Biol. 24, 1939–1944 (2014).
Carub.0004s0165	AT2G22490	CYCLIN D2;1, CYCD2;1	Sanz, L., et al. The Arabidopsis D-type cyclin CYCD2;1 and the inhibitor ICK2/KRP2 modulate auxin-induced lateral root formation. Plant cell 23, 641–660 (2011).
Carub.0007s0624	AT4G34160	CYCLIN D3;1, CYCD3;1	Randall, R. S., Sornay, E., Dewitte, W., & Murray, J. A. AINTEGUMENTA and the D-type cyclin CYCD3;1 independently contribute to petal size control in Arabidopsis: evidence for organ size compensation being an emergent rather than a determined property. J. Exp. Bot. 66(13), 3991–4000 (2015).
Carub.0008s2725	AT5G67260	CYCLIN D3;2, CYCD3;2	Dewitte, W., & Murray, J. A. The plant cell cycle. Annu. Rev. Plant Biol. 54, 235–264 (2003).
Carub.0005s1642	AT3G50070	CYCLIN D3;3, CYCD3;3	Forzani, C., et al. WOX5 suppresses CYCLIN D activity to establish quiescence at the center of the root stem cell niche. Curr. Biol. 24, 1939–1944 (2014).
Carub.0008s2627	AT5G65420	CYCLIN D4;1, CYCD4;1	Kono, A., et al. Arabidopsis D-type cyclin CYCD4;1 is a novel cyclin partner of B2-type cyclin-dependent kinase. Plant Physiol. 132, 1315–1321 (29) (2003).
Carub.0006s0891	AT5G10440	CYCLIN D4;2, CYCD4;2	Kono, A., Ohno, R., Umeda-Hara, C., Uchimiya, H., & Umeda, M. A distinct type of cyclin D, CYCD4;2, involved in the activation of cell division in Arabidopsis. Plant Cell Rep. 25, 540–545 (2006).
Carub.0007s0264	AT4G37630	CYCLIN D5;1, CYCD5;1	Sterken, R., et al. Combined linkage and association mapping reveals CYCD5;1 as a quantitative trait gene for endoreduplication in Arabidopsis. Proc. Natl. Acad.Sci. U S A. 109, 4678–4683 (2012).
Carub.0006s3379	AT4G03270	CYCLIN D6;1, CYCD6;1	Van Leene, J., et al. Targeted interactomics reveals a complex core cell cycle machinery in Arabidopsis thaliana. Mol. Syst. Biol. 6, 397 (2010).
Carub.0006s0095	AT5G02110	CYCLIN D7;1, CYCD7;1	Weimer, A. K.,et al. Lineage- and stage-specific expressed CYCD7;1 coordinates the single symmetric division that creates stomatal guard cells. Development 145, dev160671 (2018).
Carub.0005s2077	AT3G54180	CYCLIN-DEPENDENT KINASE B1;1, CDKB1;1	Boudolf, V., et al. B1-type cyclin-dependent kinases are essential for the formation of stomatal complexes in Arabidopsis thaliana. Plant Cell 16, 945–955 (2004).
Carub.0002s2345	AT1G76540	CYCLIN-DEPENDENT KINASE B2;1, CDKB2;1	Kono, A., et al. Arabidopsis D-type cyclin CYCD4;1 is a novel cyclin partner of B2-type cyclin-dependent kinase. Plant Physiol. 132, 1315–1321 (2003).
Carub.0001s2041	AT1G20930	CYCLIN-DEPENDENT KINASE B2;2, CDKB2;2	Andersen, S. U., et al. Requirement of B2-type cyclin-dependent kinases for meristem integrity in Arabidopsis thaliana. Plant Cell 20, 88–100 (2008).
Carub.0007s0871	AT4G31840	EARLY NODULIN-LIKE 15, ENODL15	Zhang, T. Q., Chen, Y., & Wang, J. W. A single-cell analysis of the Arabidopsis vegetative shoot apex. Dev. Cell 56, 1056–1074 (2021).
Carub.0006s2800	AT4G09550	ATGCP3 INTERACTING PROTEIN 1, GIP1	Batzenschlager, M., et al. Arabidopsis MZT1 homologs GIP1 and GIP2 are essential for centromere architecture. Proc. Natl. Acad.Sci. U S A. 112, 8656–8660 (2015).
Carub.0002s2054	AT1G73790	ATGCP3 INTERACTING PROTEIN 2, GIP2	Batzenschlager, M., et al. Arabidopsis MZT1 homologs GIP1 and GIP2 are essential for centromere architecture. Proc. Natl. Acad.Sci. U S A. 112, 8656–8660 (2015).
Carub.0006s0486	AT5G05970	DEVELOPMENTALLY DOWN-REGULATED GENE 1, NEDD1	Zeng, C. J., Lee, Y. R., & Liu, B. The WD40 repeat protein NEDD1 functions in microtubule organization during cell division in Arabidopsis thaliana. Plant Cell 21, 1129–1140 (2009).
Carub.0004s2676	AT2G44190	ENDOSPERM DEFECTIVE 1, EDE1	Pignocchi, C., et al. ENDOSPERM DEFECTIVE1 Is a Novel Microtubule-Associated Protein Essential for Seed Development in Arabidopsis. Plant Cell 21, 90–105 (2009).
Carub.0001s0288	AT1G03780	TARGETING PROTEIN FOR XKLP2, TPX2	Petrovská, B., et al. Overexpressed TPX2 causes ectopic formation of microtubular arrays in the nuclei of acentrosomal plant cells. J. Exp. Bot. 64, 4575–4587 (2013).
Carub.0006s3109	AT4G11990	TPX2-LIKE 2, TPXL2	Liu, B., & Lee, Y. J. Spindle Assembly and Mitosis in Plants. Annu. Rev. Plant Biol. 73, 227–254 (2022).
Carub.0007s1841	AT4G22860	TPX2-LIKE 3, TPXL3	Liu, B., & Lee, Y. J. Spindle Assembly and Mitosis in Plants. Annu. Rev. Plant Biol. 73, 227–254 (2022).
Carub.0004s1734	AT2G35630	MICROTUBULE ORGANIZATION 1, MOR1	Kawamura, E., & Wasteneys, G. O. MOR1, the Arabidopsis thaliana homologue of Xenopus MAP215, promotes rapid growth and shrinkage, and suppresses the pausing of microtubules in vivo. J. Cell Sci. 121, 4114–4123 (2008).
Carub.0003s3449	AT2G20190	CLIP-ASSOCIATED PROTEIN, CLASP	Thoms, D., Vineyard, L., Elliott, A., & Shaw, S. L. CLASP Facilitates Transitions between Cortical Microtubule Array Patterns. Plant Physiol. 178, 1551–1567 (2018).
Carub.0008s1164	AT5G51600	MICROTUBULE-ASSOCIATED PROTEIN 65-3, MAP65-3	Steiner, A., et al. Cell cycle-regulated PLEIADE/AtMAP65-3 links membrane and microtubule dynamics during plant cytokinesis. Plant J. 88, 531–541 (2016).
Carub.0005s2760	AT3G60840	MICROTUBULE-ASSOCIATED PROTEIN 65-4, MAP65-4	Li, H., et al. Arabidopsis MAP65-4 plays a role in phragmoplast microtubule organization and marks the cortical cell division site. New Phytol. 215, 187–201 (2017).
Carub.0005s0282	AT2G03680	SPIRAL1, SPR1	Sedbrook, J. C., Ehrhardt, D. W., Fisher, S. E., Scheible, W. R., & Somerville, C. R. The Arabidopsis sku6/spiral1 gene encodes a plus end-localized microtubule-interacting protein involved in directional cell expansion. Plant Cell, 16, 1506–1520 (2004).
Carub.0007s1379	AT4G27060	TORTIFOLIA 1, TOR1	Nakamura, M., Lindeboom, J. J., Saltini, M., Mulder, B. M., & Ehrhardt, D. W. SPR2 protects minus ends to promote severing and reorientation of plant cortical microtubule arrays. J.Cell Biol. 217, 915–927 (2018).
Carub.0004s0959	AT2G28620	RADIALLY SWOLLEN 7, RSW7	Liu, B., & Lee, Y. J. Spindle Assembly and Mitosis in Plants. Annu. Rev. Plant Biol. 73, 227–254 (2022).
Carub.0003s2397	AT4G14150	PHRAGMOPLAST-ASSOCIATED KINESIN-RELATED PROTEIN 1, PAKRP1	Lee, Y. R., Li, Y., & Liu, B. Two Arabidopsis phragmoplast-associated kinesins play a critical role in cytokinesis during male gametogenesis. Plant Cell, 19, 2595–2605 (2007).
Carub.0003s2397	AT3G23670	PHRAGMOPLAST-ASSOCIATED KINESIN-RELATED PROTEIN LIKE 1, PAKRP1L	Lee, Y. R., Li, Y., & Liu, B. Two Arabidopsis phragmoplast-associated kinesins play a critical role in cytokinesis during male gametogenesis. Plant Cell, 19, 2595–2605 (2007).
Carub.0003s0461	AT3G05330	TANGLED, TAN	Walker, K. L., Müller, S., Moss, D., Ehrhardt, D. W., & Smith, L. G. Arabidopsis TANGLED identifies the division plane throughout mitosis and cytokinesis. Curr. Biol. 17, 1827–1836 (2007).
Carub.0001s1800	AT1G18370	NPK1-ACTIVATING KINESIN 1, NACK1	Tanaka, H., et al. The AtNACK1/HINKEL and STUD/TETRASPORE/AtNACK2 genes, which encode functionally redundant kinesins, are essential for cytokinesis in Arabidopsis. Genes Cells 9, 1199–1211 (2004).
Carub.0005s0903	AT3G43210	NPK1-ACTIVATING KINESIN 1, NACK2	Tanaka, H., et al. The AtNACK1/HINKEL and STUD/TETRASPORE/AtNACK2 genes, which encode functionally redundant kinesins, are essential for cytokinesis in Arabidopsis. Genes Cells 9, 1199–1211 (2004).
Carub.0005s2980	AT3G63130	RAN GTPASE-ACTIVATING PROTEIN 1, RANGAP1	Rodrigo-Peiris, T., Xu, X. M., Zhao, Q., Wang, H. J., & Meier, I. RanGAP is required for post-meiotic mitosis in female gametophyte development in Arabidopsis thaliana. J. Exp. Bot. 62, 2705–2714 (2011).
Carub.0006s1066	AT5G12150	PHGAP1	Liu, B., & Lee, Y. J. Spindle Assembly and Mitosis in Plants. Annu. Rev. Plant Biol. 73, 227–254 (2022).
Carub.0006s1773	AT5G19390	PHGAP2	Liu, B., & Lee, Y. J. Spindle Assembly and Mitosis in Plants. Annu. Rev. Plant Biol. 73, 227–254 (2022).
Carub.0007s2016	AT4G21270	KINESIN-LIKE PROTEIN IN ARABIDOPSIS THALIANA A PROTEIN 1, ATK1	Marcus, A. I., Ambrose, J. C., Blickley, L., Hancock, W. O., & Cyr, R. J. Arabidopsis thaliana protein, ATK1, is a minus-end directed kinesin that exhibits non-processive movement. Cell Motil. Cytos 52, 144–150 (2002).
Carub.0006s3314	AT4G05190	KINESIN-LIKE PROTEIN IN ARABIDOPSIS THALIANA A PROTEIN 5, ATK5	Ambrose, J. C., & Cyr, R. The kinesin ATK5 functions in early spindle assembly in Arabidopsis. Plant Cell 19, 226–236 (2007).
Carub.0007s0766	AT4G32830	AURORA 1, AUR1	Petrovská, B., et al. Plant Aurora kinases play a role in maintenance of primary meristems and control of endoreduplication. New Phytol. 193, 590–604 (2012).
Carub.0004s0570	AT2G25880	AURORA 2, AUR2	Petrovská, B., et al. Plant Aurora kinases play a role in maintenance of primary meristems and control of endoreduplication. New Phytol. 193, 590–604 (2012).
Carub.0004s2810	AT2G45490	AURORA 3, AUR3	Petrovská, B., et al. Plant Aurora kinases play a role in maintenance of primary meristems and control of endoreduplication. New Phytol. 193, 590–604 (2012).
